# Supplementary material for: Spatial transcriptomic analysis of the mouse brain following chronic social defeat stress
Source: Exploration (Beijing). 2023 Oct 13;3(6):20220133. doi: 10.1002/EXP.20220133 (PMC10742195; doi:10.1002/EXP.20220133)
Supplement: Supplementary file 2 — Supporting Information [file EXP2-3-20220133-s002.xlsx]

## Sheet: Contents
Supplementary Tables
Title	Content Description	Caption
Supplementary Table 1	Spot number	Spot number of each brain region in CSDS mice
Supplementary Table 2	RRHO	max –log10(p-value) between different regions in CSDS mice
Supplementary Table 3	Cell proportion	Predicted cell type proportion of each spot in CON, RES and SUS mice
Supplementary Table 4-1	SUS vs CON DEGs	List of differentially expressed genes in brain regions (SUS vs CON)
Supplementary Table 4-2	RES vs CON DEGs	List of differentially expressed genes in brain regions (RES vs CON)
Supplementary Table 4-3	SUS vs RES DEGs	List of differentially expressed genes in brain regions (SUS vs RES)
Supplementary Table 5	GO Biological Process	Summary of gene ontology analyses performed on SUS and RES DEGs
Supplementary Table 6	Dysregulation synaptic DEGs	List of differentially expressed dysregulation synaptic genes by CSDS (SUS vs RES)
Supplementary Table 7	SynGO enrichment analysis	Summary of SynGO enrichment analysis of dysregulation synaptic genes by CSDS (SUS vs RES)
Supplementary Table 8	weight of the ligand-receptor interaction	List of the prior interaction weight of the ligand-receptor interaction (SUS vs RES)

## Sheet: Supplementary Table 1
Area	RSP	PTL	SSp	AUD	TEP	CA1	CA3	DG	ENTI	OLF	AMY	CNU	HY	TH	FB	D3V	LV	Spot Num
Control	120	138	215	165	85	126	84	69	16	179	169	237	300	617	341	6	14	2881
Resilient	125	148	229	231	81	119	68	84	31	180	155	220	292	561	286	9	9	2828
Susceptible	111	151	219	181	114	123	64	86	30	216	199	234	294	532	267	9	10	2840

## Sheet: Supplementary Table 2
Region to Region	SUSvsCON(max –log10(p-value))	RESvsCON(max –log10(p-value))
CNU-CTXsp	739.45	739.416
CNU-FB	305.201	479.019
CNU-Hip	739.264	739.275
CNU-HY	505.94	739.293
CNU-Isocortex	739.142	739.477
CNU-OLF	739.45	739.403
CNU-TH	531.978	739.443
CTXsp-FB	168.27	603.252
CTXsp-Hip	739.152	739.45
CTXsp-HY	292.97	739.167
CTXsp- Isocortex	739.653	739.907
CTXsp-OLF	739.865	739.963
CTXsp-TH	336.687	739.242
FB-Hip	391.235	517.297
FB-HY	552.13	339.126
FB-Isocortex	497.162	716.56
FB-OLF	193.232	597.724
FB-TH	519.368	529.289
Hip-HY	424.299	681.752
Hip-Isocortex	739.997	740.38
Hip-OLF	739.132	739.172
Hip-TH	739.557	739.951
HY-Isocortex	440.675	739.758
HY-OLF	337.624	739.204
HY-TH	739.604	739.929
Isocortex-OLF	739.731	739.94
Isocortex-TH	739.845	739.974
OLF-TH	361.226	739.183

## Sheet: Supplementary Table 3
Spot	Sample	Region	Astrocytes	Endothelial	Excitatory	Inhibitory	Microglia	Oligodendrocytes
CON_AAACAAGTATCTCCCA-1	CON	CNU	0.162671	0.104517	0.238133	0.266075	0	0.228604
CON_AAACAGAGCGACTCCT-1	CON	Isocortex	0.180876	0.0907592	0.295515	0.176098	0.106293	0.150459
CON_AAACATTTCCCGGATT-1	CON	CTXsp	0.180079	0.123755	0.196081	0.290667	0.0940969	0.115321
CON_AAACCCGAACGAAATC-1	CON	CNU	0.255118	0.121829	0.255991	0.10388	0.126174	0.137008
CON_AAACCGGAAATGTTAA-1	CON	ENTI	0.143697	0.0944599	0.334091	0.166041	0.11955	0.142161
CON_AAACCTAAGCAGCCGG-1	CON	CNU	0.247893	0	0.250442	0.290158	0.0990521	0.112456
CON_AAACGAAGAACATACC-1	CON	Isocortex	0.168671	0	0.37296	0.189163	0.107272	0.161935
CON_AAACGAGACGGTTGAT-1	CON	TH	0.219364	0.140466	0.210349	0.222826	0	0.206995
CON_AAACGGGCGTACGGGT-1	CON	CNU	0.253225	0.0998038	0.203395	0.264868	0	0.178708
CON_AAACGGTTGCGAACTG-1	CON	HY	0.202174	0.161325	0.164992	0.199976	0	0.271532
CON_AAACTCGGTTCGCAAT-1	CON	HY	0.266771	0.128855	0.17079	0.187559	0	0.246024
CON_AAACTCGTGATATAAG-1	CON	Isocortex	0.23358	0	0.2785	0.230234	0.101309	0.156377
CON_AAACTGCTGGCTCCAA-1	CON	TH	0.311948	0.119654	0.171086	0.181849	0	0.215463
CON_AAAGAATGTGGACTAA-1	CON	OLF	0.298648	0	0.244355	0.184305	0.167861	0.104831
CON_AAAGACCCAAGTCGCG-1	CON	Isocortex	0.200256	0	0.27454	0.175615	0.192236	0.157352
CON_AAAGCTTGCCTACATA-1	CON	Isocortex	0.166379	0.0922759	0.321945	0.170325	0.0953382	0.153737
CON_AAAGGCTACGGACCAT-1	CON	HY	0.358694	0	0.163001	0.229467	0.121691	0.127146
CON_AAAGGCTCTCGCGCCG-1	CON	TH	0.329996	0.175278	0	0.181128	0	0.313598
CON_AAAGGGATGTAGCAAG-1	CON	Hip	0.220169	0.0932497	0.245395	0.178704	0.123428	0.139054
CON_AAAGGTAAGCTGTACC-1	CON	Isocortex	0.269686	0	0.327164	0.129718	0.162368	0.111064
CON_AAAGTCACTGATGTAA-1	CON	Isocortex	0.258494	0.125445	0.215162	0.198516	0	0.202383
CON_AAAGTGCCATCAATTA-1	CON	OLF	0.377902	0.116894	0.192549	0.111181	0.104413	0.0970603
CON_AAAGTGTGATTTATCT-1	CON	FB	0.178106	0.162917	0	0	0.168471	0.490506
CON_AAAGTTGACTCCCGTA-1	CON	FB	0.292629	0	0	0	0	0.707371
CON_AAATAACCATACGGGA-1	CON	Isocortex	0.17226	0.0937059	0.312263	0.179999	0.0957343	0.146038
CON_AAATAAGGTAGTGCCC-1	CON	Isocortex	0.168617	0.0945997	0.326098	0.141361	0.110949	0.158376
CON_AAATACCTATAAGCAT-1	CON	TH	0.1963	0	0.159111	0.263663	0	0.380926
CON_AAATAGCTTAGACTTT-1	CON	CNU	0.244217	0	0.279023	0.205648	0	0.271113
CON_AAATAGGGTGCTATTG-1	CON	FB	0.118467	0.170008	0	0	0	0.711525
CON_AAATCCGATACACGCC-1	CON	CNU	0.194932	0.0985111	0.201206	0.251229	0.103067	0.151056
CON_AAATCGTGTACCACAA-1	CON	TH	0.228132	0.12123	0.248614	0.218506	0	0.183518
CON_AAATCTAGCCCTGCTA-1	CON	CNU	0.162064	0.107589	0.270523	0.222054	0.128831	0.108941
CON_AAATGATTCGATCAGC-1	CON	Isocortex	0.162417	0.130226	0.243095	0.232521	0.0994447	0.132296
CON_AAATGGCATGTCTTGT-1	CON	FB	0.258489	0	0.146378	0.102961	0.252946	0.239225
CON_AAATGGTCAATGTGCC-1	CON	TH	0.2771	0.237035	0.133129	0.140074	0	0.212662
CON_AAATGTGGGTGCTCCT-1	CON	Isocortex	0.227126	0	0.362057	0.165678	0.107395	0.137744
CON_AAATTAACGGGTAGCT-1	CON	TH	0.240746	0.219825	0.174468	0.146035	0.0935345	0.125392
CON_AAATTACACGACTCTG-1	CON	Isocortex	0.186264	0	0.338203	0.116788	0	0.358745
CON_AAATTACCTATCGATG-1	CON	Hip	0.203827	0.104868	0.174193	0.178429	0	0.338683
CON_AAATTCCAGGTCCAAA-1	CON	Isocortex	0.16828	0.10419	0.29202	0.130522	0.13749	0.167498
CON_AAATTTACCGAAATCC-1	CON	Isocortex	0.168577	0	0.323276	0.196952	0.186489	0.124707
CON_AACAACTGGTAGTTGC-1	CON	TH	0.251981	0.191312	0.134556	0.208045	0.0972286	0.116878
CON_AACACACGCTCGCCGC-1	CON	FB	0.281278	0	0	0.116971	0.161987	0.439764
CON_AACACGACTGTACTGA-1	CON	Isocortex	0.183799	0	0.364699	0.151606	0.153861	0.146035
CON_AACAGGAAATCGAATA-1	CON	Hip	0.190253	0	0.404431	0.22621	0	0.179106
CON_AACAGGTAGTATGGAT-1	CON	CTXsp	0.185963	0	0.306725	0.179711	0.173106	0.154496
CON_AACATATCAACTGGTG-1	CON	LV	0.327795	0.202989	0	0	0.151157	0.31806
CON_AACATCGATACGTCTA-1	CON	Isocortex	0.167033	0.11845	0.327873	0.132485	0.136011	0.118147
CON_AACATTGTGACTCGAG-1	CON	HY	0.19689	0.13193	0.178929	0.2724	0.10998	0.109871
CON_AACCAGTATCACTCTT-1	CON	Isocortex	0.188124	0	0.311341	0.19413	0.187566	0.118839
CON_AACCCGAGCAGAATCG-1	CON	CTXsp	0.186591	0.106641	0.275314	0.228513	0.093882	0.10906
CON_AACCCGCTGTATTCCA-1	CON	HY	0.288836	0.178319	0.169202	0.161467	0.0998372	0.102338
CON_AACCCTACTGTCAATA-1	CON	FB	0	0	0	0	0.164	0.836
CON_AACCCTGGTGGAACCA-1	CON	Isocortex	0.177965	0.0956993	0.314118	0.15965	0.102012	0.150556
CON_AACCGAGCTTGGTCAT-1	CON	Hip	0.149133	0.104427	0.335815	0.204089	0.105596	0.100939
CON_AACCGCTAAGGGATGC-1	CON	FB	0	0	0	0	0	1
CON_AACCGTTGTGTTTGCT-1	CON	Isocortex	0.147441	0	0.24258	0.193994	0	0.415986
CON_AACCTCGCTTTAGCCC-1	CON	FB	0	0	0	0	0.0998389	0.900161
CON_AACCTGTCACGGAATT-1	CON	Isocortex	0.170392	0	0.345935	0.205096	0.110691	0.167886
CON_AACCTTTAAATACGGT-1	CON	TH	0.132166	0.159115	0.161256	0.219566	0	0.327897
CON_AACCTTTACGACGTCT-1	CON	Isocortex	0.142455	0.100584	0.363345	0.194687	0	0.198928
CON_AACGACCTCCTAGCCG-1	CON	OLF	0.329123	0.220355	0.18405	0.129901	0.136571	0
CON_AACGATAATGCCGTAG-1	CON	HY	0.42625	0	0.154236	0	0	0.419514
CON_AACGATAGAAGGGCCG-1	CON	FB	0	0	0	0	0.150916	0.849084
CON_AACGATATGTCAACTG-1	CON	Hip	0.343518	0.113904	0.253726	0.153722	0	0.13513
CON_AACGCATGATCTGGGT-1	CON	Isocortex	0.194964	0	0.30934	0.202185	0.129775	0.163737
CON_AACGCGACCTTGGGCG-1	CON	HY	0.255136	0.122107	0.208551	0.185515	0.112211	0.116479
CON_AACGCGGTCTCCAGCC-1	CON	Hip	0.230013	0	0.232674	0.207492	0.183689	0.146132
CON_AACGCTGTTGCTGAAA-1	CON	CNU	0.225681	0.113412	0.227347	0.252205	0	0.181355
CON_AACGGACGTACGTATA-1	CON	FB	0.188052	0	0	0.109806	0.124512	0.57763
CON_AACGTACTGTGGGTAC-1	CON	TH	0.245224	0.105926	0.206016	0.184747	0.121513	0.136574
CON_AACGTCGCTGCACTTC-1	CON	OLF	0	0.113098	0.470701	0.270493	0	0.145707
CON_AACGTGATGAAGGACA-1	CON	Isocortex	0.21909	0.116363	0.254087	0.133681	0.150181	0.126599
CON_AACGTGCGAAAGTCTC-1	CON	TH	0.328058	0.180326	0.123925	0.194742	0	0.17295
CON_AACTACCCGTTTGTCA-1	CON	CNU	0.167841	0.111628	0.258616	0.212483	0.11409	0.135342
CON_AACTAGCGTATCGCAC-1	CON	Isocortex	0.203338	0.15567	0.262494	0.253123	0	0.125375
CON_AACTAGGCTTGGGTGT-1	CON	TH	0.21053	0.223072	0.126409	0.15462	0.127689	0.15768
CON_AACTCAAGTTAATTGC-1	CON	TH	0.270499	0.0985684	0.210271	0.283142	0	0.13752
CON_AACTCCAGAGCGTGTT-1	CON	CNU	0.196511	0	0.18055	0.344285	0.128524	0.150131
CON_AACTCCTAATCCCATG-1	CON	Isocortex	0.162557	0.164461	0.259802	0.190173	0.0908479	0.132159
CON_AACTCTCAATAGAGCG-1	CON	FB	0	0	0	0	0	1
CON_AACTGAGTTATACTGA-1	CON	ENTI	0.16162	0	0.346859	0.188898	0.113233	0.18939
CON_AACTGATATTAGGCCT-1	CON	Hip	0.163264	0.14689	0.305701	0.21239	0	0.171756
CON_AACTGGGTCCCGACGT-1	CON	Hip	0.346697	0.103056	0.155125	0.16841	0.133936	0.0927763
CON_AACTGGTGTGGGCCTT-1	CON	Isocortex	0.169548	0.139267	0.294358	0.174308	0.091127	0.131392
CON_AACTTTAGCTGCTGAG-1	CON	Isocortex	0.214266	0.128908	0.306994	0.167613	0	0.182219
CON_AACTTTCTCGATCATG-1	CON	Isocortex	0.309943	0.16897	0.212362	0.128076	0.180648	0
CON_AAGACATACGTGGTTT-1	CON	OLF	0.207065	0	0.389056	0.238605	0	0.165274
CON_AAGACCCAACTGAACA-1	CON	HY	0.291256	0	0.177503	0.26322	0.115408	0.152612
CON_AAGACTGCAAGCTACT-1	CON	TH	0.198471	0.116992	0.180249	0.241402	0.11062	0.152265
CON_AAGAGCTCTTTATCGG-1	CON	TH	0.276155	0.138541	0.178208	0.219123	0	0.187974
CON_AAGAGGCATGGATCGC-1	CON	TH	0.199285	0.0993531	0.17775	0.214813	0.112483	0.196316
CON_AAGAGGCCCTTTGGAA-1	CON	CTXsp	0.175679	0.0980532	0.255611	0.222667	0.104772	0.143217
CON_AAGATTGGCGGAACGT-1	CON	Hip	0.128816	0	0.364855	0.197884	0.103868	0.204578
CON_AAGCACCCTGCGTATC-1	CON	HY	0	0.23044	0	0.289503	0.136986	0.343071
CON_AAGCATACTCTCCTGA-1	CON	TH	0.182851	0	0.164547	0.210232	0.126952	0.315418
CON_AAGCCGAAGCGGTTTA-1	CON	CNU	0.233973	0	0.248778	0.175823	0.156978	0.184448
CON_AAGCCGGAGAGCAGGA-1	CON	OLF	0.140399	0.12844	0.367675	0.250236	0	0.113249
CON_AAGCGCAGGGCTTTGA-1	CON	HY	0.390411	0.131228	0.106007	0	0.143209	0.229145
CON_AAGCGGCGTCATGGGT-1	CON	Isocortex	0.219384	0	0.368311	0.159146	0.104218	0.148941
CON_AAGCTAGATCGAGTAA-1	CON	TH	0.275109	0.0904106	0.132922	0.213916	0.112498	0.175145
CON_AAGCTCGTGCCAAGTC-1	CON	TH	0.220081	0.155542	0.260897	0.194795	0	0.168684
CON_AAGCTCTTTCATGGTG-1	CON	FB	0	0.220434	0	0	0.0984228	0.681143
CON_AAGGAGAACTTATAAG-1	CON	Isocortex	0.193888	0.105262	0.270598	0.17455	0.13528	0.120422
CON_AAGGAGCGGTTGGTGC-1	CON	TH	0.202878	0.123785	0.112532	0.131902	0.244732	0.184172
CON_AAGGATCGATCGCTTG-1	CON	CNU	0.103557	0	0.281579	0.0997082	0.242473	0.272684
CON_AAGGATGAGGGACCTC-1	CON	Hip	0.217524	0.116295	0.202995	0.171204	0.128114	0.163869
CON_AAGGCAGGCTGTCTCC-1	CON	Isocortex	0.151632	0.123667	0.349717	0.198048	0	0.176935
CON_AAGGCTGTGCTCATCG-1	CON	TH	0.156585	0.116461	0.180604	0.324046	0.0997099	0.122594
CON_AAGGGACAGATTCTGT-1	CON	Hip	0.217538	0.120644	0.185846	0.165284	0.145257	0.16543
CON_AAGGTATCCTAATATA-1	CON	Hip	0.172399	0.124299	0.249254	0.187252	0.0940294	0.172767
CON_AAGGTGATAAACCAGC-1	CON	TH	0.255015	0	0	0.272876	0	0.472109
CON_AAGTAGAAGACCGGGT-1	CON	FB	0.26712	0.107085	0.151168	0.0980306	0.128295	0.248301
CON_AAGTCAATTGTCGTCA-1	CON	FB	0.297649	0	0	0.212349	0	0.490001
CON_AAGTGAGTCGGGTTTA-1	CON	HY	0.211553	0.100924	0.155581	0.274533	0.14532	0.112089
CON_AAGTGCCTTGACTGTA-1	CON	CNU	0.204011	0.112975	0.219604	0.174632	0	0.288779
CON_AAGTGTTTGGAGACGG-1	CON	FB	0.201223	0	0	0	0	0.798777
CON_AAGTTCACTCCAAGCT-1	CON	FB	0	0	0	0	0	1
CON_AAGTTCAGTCTGCGTA-1	CON	Isocortex	0.234026	0.143374	0.296741	0.156173	0	0.169686
CON_AAGTTGTGATGTTATA-1	CON	CTXsp	0.210133	0.104306	0.33543	0.178622	0	0.171508
CON_AAGTTTACTAATGGCA-1	CON	Isocortex	0.165883	0	0.321777	0.228434	0.136607	0.147299
CON_AAGTTTATGGGCCCAA-1	CON	HY	0.229713	0.182833	0.203008	0.159997	0.0902422	0.134207
CON_AATAAGTCCTCGAGAC-1	CON	Isocortex	0.186358	0.141492	0.270256	0.185911	0.0948136	0.121168
CON_AATAATCTTCGTATCG-1	CON	ENTI	0.184485	0.0977295	0.191769	0.26952	0.125537	0.130959
CON_AATACCTGATGTGAAC-1	CON	OLF	0.209528	0	0.280802	0.264949	0.127636	0.117084
CON_AATAGAACAGAGTGGC-1	CON	TH	0.26621	0.0971415	0.191127	0.152241	0.116441	0.17684
CON_AATAGAATCTGTTTCA-1	CON	FB	0	0	0	0	0	1
CON_AATAGCTACCGCGTGC-1	CON	Isocortex	0.234723	0.100828	0.306193	0.193164	0	0.165091
CON_AATAGTCCGTCCCGAC-1	CON	HY	0.209042	0.150245	0.165732	0.298663	0	0.176319
CON_AATATCGAATCAATGC-1	CON	CNU	0.192398	0.109694	0.243848	0.139335	0.10917	0.205554
CON_AATATCGAGGGTTCTC-1	CON	FB	0.183497	0	0	0	0	0.816503
CON_AATCATGTAAAGACTC-1	CON	CNU	0.22726	0.113129	0.233424	0.307021	0	0.119166
CON_AATCCAAGGGCCTGAG-1	CON	Isocortex	0.200241	0	0.257822	0.210389	0.118909	0.212639
CON_AATCGCCTCAGCGCCA-1	CON	TH	0.1555	0	0.178237	0.215825	0.0992119	0.351226
CON_AATCGCGCAGAGGACT-1	CON	CNU	0.164011	0	0.340709	0.219141	0	0.276139
CON_AATCGGGACACTACGA-1	CON	Isocortex	0.221374	0	0.354045	0.237841	0	0.18674
CON_AATCGGTATAGCCCTC-1	CON	OLF	0.241046	0.0980181	0.237775	0.157593	0.158708	0.10686
CON_AATCGTGAGCCGAGCA-1	CON	CNU	0.170088	0	0.249475	0.308055	0.149003	0.123379
CON_AATCTATGCCGGAGCC-1	CON	Isocortex	0.194232	0	0.402736	0.133499	0.120602	0.148931
CON_AATCTGCGTTGGGACG-1	CON	FB	0.295413	0	0	0	0.115153	0.589434
CON_AATGACGTAGGATGTC-1	CON	TH	0.195015	0	0.128332	0.195988	0.165095	0.31557
CON_AATGACTGTCAGCCGG-1	CON	Hip	0.249465	0.163454	0.15645	0.208482	0.091204	0.130945
CON_AATGATGATACGCTAT-1	CON	Hip	0.236106	0.127571	0.20878	0.106514	0.123147	0.197882
CON_AATGATGCGACTCCTG-1	CON	FB	0.18894	0	0	0	0	0.81106
CON_AATGCAACCGGGTACC-1	CON	Hip	0.201462	0	0.297408	0.263526	0.1063	0.131303
CON_AATGCACCAAGCAATG-1	CON	Isocortex	0.150993	0.0947987	0.297401	0.195955	0.108756	0.152096
CON_AATGTTGTCGTGAGAC-1	CON	CTXsp	0.296206	0	0.279632	0.194923	0.105849	0.123389
CON_AATTAAAGGTCGGCGT-1	CON	TH	0.245409	0.117127	0.229727	0.242416	0	0.165321
CON_AATTAACGGATTTCCA-1	CON	HY	0.205479	0	0.223	0.270903	0.0993839	0.201235
CON_AATTAGCGCTGCAGCG-1	CON	TH	0.23628	0.163074	0.161131	0.123023	0	0.316493
CON_AATTCATAAGGGATCT-1	CON	Hip	0.153097	0.133181	0.331532	0.222876	0	0.159312
CON_AATTCCAAGCATGTAC-1	CON	HY	0.264194	0	0.181277	0.191106	0.21982	0.143603
CON_AATTCGATTCGAGGAT-1	CON	FB	0.113989	0	0	0	0.141218	0.744792
CON_AATTCTAGAGTTAGGC-1	CON	TH	0.208815	0.124913	0.1923	0.156578	0	0.317393
CON_AATTGAACGCTCTGGT-1	CON	TH	0.199134	0.127072	0.229726	0.239846	0	0.204222
CON_AATTGCAGCAATCGAC-1	CON	CTXsp	0.190631	0	0.297413	0.2192	0.154044	0.138712
CON_AATTGTGGTTGCCAAA-1	CON	OLF	0.131313	0	0.477684	0.250951	0	0.140052
CON_AATTTGGGACATAGTA-1	CON	Isocortex	0.253043	0.126939	0.251997	0.193389	0	0.174632
CON_AATTTGGTTCCAAAGA-1	CON	Isocortex	0.163526	0.12345	0.309109	0.118057	0	0.285857
CON_ACAAAGCATGACCTAG-1	CON	CTXsp	0.219034	0.0970864	0.228607	0.2015	0.143569	0.110203
CON_ACAAATCGCACCGAAT-1	CON	FB	0	0	0	0	0	1
CON_ACAAATGGTAGTGTTT-1	CON	TH	0.188554	0.12937	0.164089	0.180693	0	0.337293
CON_ACAACAGCATGAGCTA-1	CON	TH	0.237986	0.162428	0.184237	0.187657	0	0.227692
CON_ACAAGGAAATCCGCCC-1	CON	TH	0.236487	0	0.14957	0.159361	0.182578	0.272006
CON_ACAAGGATGCTTTAGG-1	CON	CNU	0.254402	0.100907	0.227854	0.260585	0	0.156251
CON_ACAAGGGCAGGCTCTG-1	CON	TH	0.289692	0.122145	0.171293	0.217461	0	0.199408
CON_ACAATCGATCTTTATA-1	CON	Isocortex	0.133472	0.104429	0.343008	0.167296	0.141981	0.109813
CON_ACAATTGTGTCTCTTT-1	CON	FB	0.218023	0	0	0	0.20927	0.572707
CON_ACAATTTGAGCAGTGG-1	CON	Hip	0.291788	0.105566	0.204827	0.215058	0	0.182761
CON_ACAATTTGGCCATATT-1	CON	Isocortex	0.136514	0.0995501	0.348639	0.151731	0.0928021	0.170764
CON_ACACAAAGACGGGTGG-1	CON	Hip	0.182996	0	0.350498	0.249704	0.105539	0.111262
CON_ACACACCAGGACCAGT-1	CON	TH	0.184435	0.119201	0	0.293431	0.163251	0.239683
CON_ACACACTTTCTACACG-1	CON	Hip	0.153323	0.10279	0.266102	0.152682	0.170936	0.154167
CON_ACACCACATAATTAGC-1	CON	Isocortex	0.196142	0.101013	0.293639	0.13979	0.146539	0.122878
CON_ACACCCAGCATGCAGC-1	CON	Hip	0.273086	0.106353	0.236278	0.140931	0.108285	0.135068
CON_ACACCTTAAGTAGGGC-1	CON	D3V	0.229663	0.318108	0	0.118902	0.220158	0.113169
CON_ACACCTTACTACTTGC-1	CON	CNU	0.19692	0	0.270388	0.207407	0.103624	0.221661
CON_ACACGAGACTCCTTCT-1	CON	TH	0.285897	0.211824	0.138835	0.178052	0	0.185392
CON_ACACGGCACTATGCAT-1	CON	Isocortex	0.169587	0.105616	0.31083	0.160623	0.110693	0.142651
CON_ACACGGGAACTTAGGG-1	CON	Hip	0.260237	0.153554	0.224467	0.138873	0	0.222869
CON_ACACGTAGGCCACAAG-1	CON	CTXsp	0.160078	0.0987981	0.318194	0.146085	0.141582	0.135263
CON_ACACTGATCAAGGTGT-1	CON	TH	0.239317	0	0.19464	0.146933	0.183403	0.235707
CON_ACACTGGGACAGTCGT-1	CON	CTXsp	0.252139	0	0.244614	0.157951	0.125492	0.219804
CON_ACAGATTAGGTTAGTG-1	CON	Isocortex	0.189271	0.0965749	0.250204	0.129914	0.135067	0.19897
CON_ACAGCATAGAGCCAGT-1	CON	Isocortex	0.172415	0.0908484	0.279503	0.140033	0.12679	0.190411
CON_ACAGCGACATTCTCAT-1	CON	CTXsp	0.244038	0.154365	0.161682	0.267384	0	0.17253
CON_ACAGCGCACCCGCAGC-1	CON	Isocortex	0.196105	0	0.291812	0.21845	0.137413	0.156219
CON_ACAGGCACGGATCCTT-1	CON	OLF	0.177031	0	0.292348	0.276635	0.145624	0.108362
CON_ACAGGCTTGCCCGACT-1	CON	FB	0.168227	0.173796	0	0	0	0.657977
CON_ACAGTATACCGTGGGA-1	CON	Isocortex	0.195503	0.111565	0.420376	0.130587	0	0.141969
CON_ACATAATAAGGCGGTG-1	CON	Hip	0.289263	0.122931	0.220224	0.157623	0.09152	0.118439
CON_ACATCCCGGCCATACG-1	CON	TH	0.313721	0	0.14229	0.14249	0.150929	0.25057
CON_ACATCCTGGTAACTGT-1	CON	FB	0.223425	0	0	0.137218	0.331482	0.307876
CON_ACATCGATCGTTTACC-1	CON	TH	0.255664	0.13888	0.153081	0.183187	0.114743	0.154445
CON_ACATCGTATGCAATGG-1	CON	TH	0.200497	0.157766	0.174841	0.207547	0	0.259349
CON_ACATCGTTAACCTAGT-1	CON	Isocortex	0.265288	0.109167	0.258584	0.201001	0	0.165959
CON_ACATCTCAACGCGTAA-1	CON	Isocortex	0.190241	0.109243	0.332501	0.145432	0.112263	0.110319
CON_ACATGGCGCCAAAGTA-1	CON	CNU	0.126629	0.0925978	0.17373	0.159518	0.174351	0.273175
CON_ACATTAGTTTATATCC-1	CON	TH	0.215895	0.136165	0.151151	0.173339	0	0.323449
CON_ACATTTGAAACCTAAC-1	CON	OLF	0.154283	0.117165	0.373193	0.213335	0	0.142024
CON_ACCAAACACCCAGCGA-1	CON	Isocortex	0.184616	0.115741	0.308744	0.177995	0.0902963	0.122608
CON_ACCAAACTAGAAATCC-1	CON	Isocortex	0.177087	0.0934277	0.305907	0.181291	0.121312	0.120975
CON_ACCAACACCACACACT-1	CON	Isocortex	0.174497	0.0984677	0.282895	0.205551	0.113962	0.124627
CON_ACCAACCGCACTCCAC-1	CON	CTXsp	0.195344	0	0.225913	0.250218	0.147703	0.180822
CON_ACCAACGCTTATTTAT-1	CON	TH	0.200328	0.126563	0.243279	0.17575	0.132972	0.121109
CON_ACCAAGAACGCGTGTC-1	CON	FB	0.145719	0	0	0.142722	0.229951	0.481608
CON_ACCAAGTCATCGGCAG-1	CON	OLF	0.304554	0	0.280302	0.159939	0.106486	0.148718
CON_ACCAATATGCAAGTTA-1	CON	FB	0.356051	0.144056	0	0.146091	0	0.353802
CON_ACCACAACTCAGAACA-1	CON	Isocortex	0.166488	0.120437	0.380366	0.196823	0	0.135886
CON_ACCACAAGTTTCTATC-1	CON	TH	0.196841	0.101784	0.0965556	0.177663	0	0.427156
CON_ACCACCAATGTAACAA-1	CON	CNU	0.230362	0.115262	0.238921	0.227552	0	0.187904
CON_ACCACCCTCTCTTCTA-1	CON	Isocortex	0.258423	0	0.316497	0.188632	0.103349	0.133099
CON_ACCACGTGCAGCTATA-1	CON	TH	0.412698	0.215431	0	0	0	0.371871
CON_ACCAGCCCGGTCTTTG-1	CON	Isocortex	0.186134	0.136607	0.267677	0.171943	0.107158	0.130481
CON_ACCAGGAGTGTGATCT-1	CON	Isocortex	0.253091	0.147536	0.270308	0.178201	0	0.150864
CON_ACCAGTGCCCGGTCAA-1	CON	Isocortex	0.218882	0.11899	0.354796	0.17941	0	0.127922
CON_ACCAGTGCGGGAGACG-1	CON	FB	0	0	0	0	0	1
CON_ACCATATCCGCAATAA-1	CON	TH	0.266781	0.104702	0.176585	0.182332	0.139649	0.129949
CON_ACCATCGTATATGGTA-1	CON	TH	0.262322	0.112004	0.217232	0.193764	0	0.214678
CON_ACCCAACGCCCGTGGC-1	CON	TH	0.204343	0.101682	0.192109	0.161347	0.124198	0.216321
CON_ACCCATTTGTCCCTCT-1	CON	CTXsp	0.139466	0.108621	0.31921	0.236819	0	0.195884
CON_ACCCGGAAACTCCCAG-1	CON	HY	0.259932	0	0.213223	0.260447	0.106237	0.16016
CON_ACCCGGAGCACCACAA-1	CON	OLF	0.174546	0.12729	0.316347	0.159976	0.104907	0.116933
CON_ACCCGGATGACGCATC-1	CON	FB	0.158272	0	0	0	0.0984246	0.743303
CON_ACCCGGTTACACTTCC-1	CON	TH	0.194689	0.124452	0.234914	0.166087	0.108715	0.171142
CON_ACCCGTAGTCTAGTTG-1	CON	OLF	0.124608	0.100045	0.418461	0.212103	0	0.144783
CON_ACCCGTGTCATCAGTA-1	CON	HY	0.330363	0.0929822	0.140015	0.194643	0.100931	0.141066
CON_ACCCTCCCGTCAGGGC-1	CON	OLF	0.19129	0.0945874	0.258458	0.216193	0.123838	0.115633
CON_ACCCTCCCTTGCTATT-1	CON	TH	0.247709	0.117669	0	0.181328	0.128482	0.324812
CON_ACCCTGGTAACGCCCT-1	CON	Isocortex	0.238874	0	0.336325	0.153209	0.1196	0.151992
CON_ACCCTTCATCTGCGAA-1	CON	FB	0.219438	0	0.172804	0.106588	0	0.50117
CON_ACCCTTTAGTTCTCCA-1	CON	Isocortex	0.171919	0.109222	0.312048	0.162905	0.109486	0.13442
CON_ACCGAAAGGGCCCTGC-1	CON	Isocortex	0.257953	0	0.25914	0.153171	0.16015	0.169587
CON_ACCGACACATCTCCCA-1	CON	HY	0.160592	0.0983637	0.190376	0.251497	0.0929607	0.20621
CON_ACCGACTGAGTCCCAC-1	CON	TH	0.202167	0.116768	0.209776	0.152868	0.120387	0.198035
CON_ACCGAGTCTCCTTATT-1	CON	CNU	0.292927	0.152956	0.133846	0.162785	0.137065	0.120421
CON_ACCGATAGGCATAACC-1	CON	OLF	0.269504	0.114008	0.24071	0.159333	0.113705	0.102739
CON_ACCGATATTTAATCAT-1	CON	ENTI	0.221305	0.172199	0.241209	0.252546	0	0.11274
CON_ACCGATGGTAGCATCG-1	CON	FB	0.163797	0	0	0	0.14001	0.696193
CON_ACCGCAATAACTGCCT-1	CON	HY	0.251476	0	0	0.266534	0	0.48199
CON_ACCGCGGTGGAAGTCG-1	CON	CNU	0.180622	0.110246	0.213329	0.182086	0.158477	0.155241
CON_ACCGGGCCTTTGTTGA-1	CON	FB	0	0	0	0	0	1
CON_ACCGTTCCCGCTCTGA-1	CON	Isocortex	0.167689	0.153971	0.32259	0.137708	0.103508	0.114534
CON_ACCTACAGTATGTGGT-1	CON	CNU	0.19365	0.113892	0.250697	0.154519	0.12185	0.165392
CON_ACCTACTATAAATCTA-1	CON	HY	0.250034	0.128022	0.192466	0.19209	0	0.237387
CON_ACCTCCGCCCTCGCTG-1	CON	CTXsp	0.177999	0.114445	0.315303	0.231595	0	0.160658
CON_ACCTCCGTTATTCACC-1	CON	Isocortex	0.158431	0.0969393	0.309953	0.140457	0.0926934	0.201527
CON_ACCTTTCCTTTAGAAG-1	CON	Isocortex	0.334263	0.239191	0.162755	0.126129	0.137661	0
CON_ACGACCCATGAGTTGC-1	CON	OLF	0.135208	0	0.466515	0.241506	0	0.156771
CON_ACGACTCTAGGGCCGA-1	CON	OLF	0.220251	0	0.251163	0.279377	0.125459	0.123751
CON_ACGAGATATTTGCTTA-1	CON	Isocortex	0.167253	0.173592	0.263162	0.138129	0.129295	0.12857
CON_ACGAGTACGGATGCCC-1	CON	FB	0.18921	0	0	0	0.105043	0.705747
CON_ACGATACATAGAACTA-1	CON	Hip	0.35535	0.122176	0.154187	0.122924	0.130382	0.114981
CON_ACGATCATACATAGAG-1	CON	Hip	0.147954	0.0953848	0.304845	0.21101	0.101107	0.139699
CON_ACGATCATCTTGTAAA-1	CON	FB	0	0	0	0	0	1
CON_ACGATGCATATGTTAT-1	CON	TH	0.223273	0.103253	0.233303	0.233636	0.0910538	0.115481
CON_ACGATGGATCCGATGC-1	CON	Isocortex	0.176132	0.142823	0.319623	0.21594	0	0.145482
CON_ACGCAAACTAATAGAT-1	CON	HY	0.318275	0.118503	0.134518	0.203923	0.104307	0.120474
CON_ACGCAATCACTACAGC-1	CON	Isocortex	0.166005	0.104842	0.302182	0.126409	0.135164	0.165398
CON_ACGCATACGTTTACTA-1	CON	CNU	0.155532	0.134009	0.209813	0.320385	0.18026	0
CON_ACGCATTCGTGAGTAC-1	CON	TH	0.258921	0.10043	0.191474	0.184853	0.116741	0.147582
CON_ACGCCAGATGATTTCT-1	CON	Hip	0.140033	0.101404	0.281439	0.149649	0.156899	0.170575
CON_ACGCCAGTGCGTTTGC-1	CON	OLF	0.159824	0.132538	0.250037	0.204648	0.160762	0.09219
CON_ACGCCCAGCTGTCGAT-1	CON	Isocortex	0.184808	0	0.383461	0.146235	0.130937	0.154559
CON_ACGCCGCTAGACGACC-1	CON	TH	0.311828	0.138801	0.187049	0.197621	0	0.164701
CON_ACGCGAAGTCAGACGA-1	CON	TH	0.180784	0.105451	0.208775	0.235246	0.112855	0.156889
CON_ACGCGGGCCAAGGACA-1	CON	TH	0.270746	0	0.193132	0.18997	0.138956	0.207197
CON_ACGCTAGTGATACACT-1	CON	LV	0.199518	0.111476	0	0.148257	0	0.540749
CON_ACGCTTAGTGTCTCTC-1	CON	Isocortex	0.222123	0.10665	0.269303	0.139191	0.160545	0.102188
CON_ACGGAACACGAGTGCC-1	CON	OLF	0.202022	0	0.368774	0.270454	0	0.158751
CON_ACGGACTCTCAAAGCG-1	CON	HY	0.347285	0	0	0.159182	0.143431	0.350102
CON_ACGGAGCGCAAATTAC-1	CON	Isocortex	0.203855	0.122084	0.326164	0.151381	0	0.196516
CON_ACGGATGGTGCGGATA-1	CON	FB	0.356104	0.138097	0	0	0.276888	0.228911
CON_ACGGCACTTGCTTGGG-1	CON	TH	0.18889	0.11256	0.194266	0.151185	0.141461	0.211639
CON_ACGGCCAACATGGACT-1	CON	TH	0.176859	0.254137	0.126687	0.0972784	0.208387	0.136652
CON_ACGGCGACGATGGGAA-1	CON	TH	0.242743	0.141492	0.0986863	0.122173	0.102121	0.292785
CON_ACGGGCGTATGCGACA-1	CON	Isocortex	0.226049	0.101163	0.304095	0.121577	0.109367	0.137748
CON_ACGGTACAGTTCAATG-1	CON	OLF	0.175114	0.0957284	0.263556	0.24765	0.106047	0.111905
CON_ACGTACAGATTTCTCT-1	CON	Isocortex	0.189241	0.135724	0.277791	0.193169	0	0.204075
CON_ACGTAGATTGCTGATG-1	CON	TH	0.253446	0	0.231333	0.161974	0.11165	0.241596
CON_ACGTAGGAGAGTCGCT-1	CON	HY	0.174491	0.651361	0	0	0.174147	0
CON_ACGTATTACTCCGATC-1	CON	FB	0	0	0	0	0.126528	0.873472
CON_ACGTCCTAAACGAGAT-1	CON	Isocortex	0.287823	0.270004	0.177825	0.103871	0.160476	0
CON_ACGTGCGCCTCGTGCA-1	CON	Hip	0.168417	0	0.280582	0.184906	0.169432	0.196663
CON_ACGTGGTCGAATGTGC-1	CON	Isocortex	0.315449	0.135475	0.216651	0.149078	0.0905749	0.092772
CON_ACGTTAATGTCGAAGA-1	CON	TH	0.275249	0.147185	0.177294	0.211243	0	0.189029
CON_ACGTTCCGCGCTCCGT-1	CON	Isocortex	0.295628	0	0.349537	0.141961	0	0.212874
CON_ACGTTCGCAATCAATT-1	CON	Isocortex	0.128267	0.115683	0.297072	0.101443	0.158266	0.19927
CON_ACGTTCGTTCAGGAAA-1	CON	HY	0.375996	0	0.160239	0.230213	0.123152	0.1104
CON_ACGTTCTGTACAAGTC-1	CON	CTXsp	0.241308	0	0.247848	0.236601	0.123732	0.150512
CON_ACGTTTAGTTGTGATC-1	CON	FB	0.207255	0.133567	0.286985	0.181972	0	0.190222
CON_ACTAATACGTCAGGCG-1	CON	Isocortex	0.20027	0	0.407225	0.137946	0.113188	0.141371
CON_ACTACAAAGAGAGGTG-1	CON	HY	0.188538	0.0906847	0.250113	0.194215	0.123962	0.152487
CON_ACTACGCGTTAGAATT-1	CON	HY	0.26487	0	0.185754	0.261768	0.127972	0.159636
CON_ACTAGTTGCGATCGTC-1	CON	CNU	0.25722	0	0.206076	0.190724	0.125372	0.220607
CON_ACTATATGCTGTGTTC-1	CON	Isocortex	0.252579	0.124817	0.338561	0.154546	0	0.129498
CON_ACTATCCAGGGCATGG-1	CON	CNU	0.174856	0	0.244795	0.202877	0.208857	0.168615
CON_ACTATCTGCCCGCGTA-1	CON	CTXsp	0.170129	0	0.359074	0.18753	0.134286	0.148981
CON_ACTATTCGTCCGTGGT-1	CON	FB	0.237628	0	0.250781	0.132323	0.114746	0.264522
CON_ACTCAAGTGCAAGGCT-1	CON	CNU	0.262806	0	0.204861	0.150033	0.197991	0.184309
CON_ACTCAATAAAGGCACG-1	CON	Hip	0.151204	0.124007	0.321583	0.284176	0	0.11903
CON_ACTCCCGAATTCGTTT-1	CON	CNU	0.14485	0.107882	0.290606	0.167476	0.121803	0.167382
CON_ACTCCCGTAGACTAGG-1	CON	Isocortex	0.279606	0.159717	0.153414	0.121285	0.181218	0.104761
CON_ACTCCCTAATGCTAAA-1	CON	HY	0.250906	0.118768	0.129764	0.229353	0.0908116	0.180398
CON_ACTCCCTAGAATAGTA-1	CON	TH	0.304444	0.131818	0.188186	0.198098	0	0.177454
CON_ACTCCGGCCGACCACT-1	CON	OLF	0.266436	0	0.308158	0.268729	0	0.156676
CON_ACTCGCCGTTCGATAA-1	CON	CTXsp	0.175141	0.136023	0.261925	0.193357	0.106487	0.127066
CON_ACTCGCGATCTGACGC-1	CON	Isocortex	0.183563	0.0960844	0.294527	0.181886	0.0951172	0.148821
CON_ACTCGTCAGTAATCCC-1	CON	TH	0.307968	0	0.156759	0.243562	0.131892	0.159819
CON_ACTCTCTGACTTAGGT-1	CON	TH	0.244282	0.119298	0.192698	0.191999	0	0.251723
CON_ACTCTCTTATACACGA-1	CON	Isocortex	0.166213	0.0927526	0.329737	0.166948	0.120967	0.123382
CON_ACTCTGACCTAATAGA-1	CON	OLF	0.195026	0	0.263195	0.303581	0.107038	0.131159
CON_ACTCTTCAGCTCCCGC-1	CON	Isocortex	0.168558	0.143675	0.296727	0.173562	0.10723	0.11025
CON_ACTCTTGTATAGTAAC-1	CON	TH	0.206204	0.185786	0.176889	0.184383	0.0955154	0.151222
CON_ACTGAAACGCCGTTAG-1	CON	CNU	0.17052	0.13453	0.218402	0.222778	0.0977081	0.156062
CON_ACTGAATGGCGAAAGT-1	CON	TH	0.207161	0	0.130812	0.272495	0	0.389532
CON_ACTGATTTAGTGATTC-1	CON	Isocortex	0.202833	0.120637	0.32262	0.143284	0.0925997	0.118027
CON_ACTGCCGTCGTAACTC-1	CON	Hip	0.230625	0	0.328272	0.147235	0.120248	0.17362
CON_ACTGCGGACACACCGT-1	CON	Isocortex	0.149187	0.135286	0.380523	0.18015	0	0.154854
CON_ACTGGGATGCCAGTGC-1	CON	HY	0.304775	0	0.189358	0.200131	0	0.305735
CON_ACTGTACGATACACAT-1	CON	TH	0.199332	0.117431	0.201526	0.257067	0	0.224644
CON_ACTGTCCAGGATTATA-1	CON	TH	0.361625	0.121412	0.16453	0	0.151402	0.201031
CON_ACTGTCTTCTTTAGAA-1	CON	TH	0.238663	0.134005	0.241444	0.223546	0	0.162343
CON_ACTGTTTAGTGTAGGC-1	CON	Isocortex	0.174998	0.102968	0.288597	0.20264	0.117203	0.113594
CON_ACTTACCGGGCGCGCA-1	CON	Isocortex	0.202889	0.15685	0.282787	0.142778	0.0916127	0.123083
CON_ACTTACGCATCCACGC-1	CON	FB	0.199213	0	0	0	0.153455	0.647332
CON_ACTTATACTTACCCGG-1	CON	FB	0.273267	0.217219	0	0.110204	0.102562	0.296747
CON_ACTTATTAGGATCGGT-1	CON	TH	0.212177	0.0988153	0.195122	0.166249	0.0977885	0.229848
CON_ACTTATTTATGTGCCA-1	CON	FB	0	0	0	0	0	1
CON_ACTTCAGGCTGATCCC-1	CON	FB	0	0	0	0	0	1
CON_ACTTCCATGCGGGACA-1	CON	CNU	0.200639	0	0.209881	0.242628	0.118704	0.228149
CON_ACTTCGCCATACGCAC-1	CON	Hip	0.255768	0	0.266238	0.179339	0.110226	0.188429
CON_ACTTCGCTAGCGAGTG-1	CON	Isocortex	0.174948	0.106717	0.349002	0.122263	0.111049	0.136021
CON_ACTTGACTCCCTCTTT-1	CON	TH	0.29664	0.183395	0.182438	0.16186	0	0.175668
CON_ACTTGCCATATTGTAC-1	CON	Isocortex	0.259614	0.0900871	0.256994	0.177028	0.100009	0.116267
CON_ACTTGGGACCCGGTGG-1	CON	TH	0.351731	0	0.112885	0.157132	0	0.378252
CON_ACTTGTGGATGGAACG-1	CON	CNU	0.224907	0.150772	0.248768	0.129443	0.109726	0.136384
CON_ACTTGTTACCGGATCA-1	CON	HY	0.270581	0.240969	0.152221	0.170086	0.166143	0
CON_ACTTTACCCTCATGAA-1	CON	FB	0.270381	0	0	0	0	0.729619
CON_ACTTTCCTATAGCTTC-1	CON	TH	0.313379	0.135616	0.21571	0.179251	0	0.156044
CON_ACTTTGTCGACGCACT-1	CON	OLF	0.226457	0.102751	0.25253	0.211387	0	0.206874
CON_AGAAATTATGACTCGC-1	CON	CTXsp	0.199634	0.157327	0.221536	0.150911	0.112565	0.158027
CON_AGAACCCAGCGTGACA-1	CON	Isocortex	0.122277	0.111792	0.362836	0.137406	0.097346	0.168342
CON_AGAACGTGGTACATTC-1	CON	Hip	0.265105	0.0974468	0.207887	0.152852	0.110988	0.165721
CON_AGAACTGTACTTTGTA-1	CON	OLF	0.33441	0.125907	0.223396	0.190618	0	0.125668
CON_AGAAGGTTGCCGAATT-1	CON	TH	0.282048	0	0.251294	0.207274	0.106823	0.152561
CON_AGAAGGTTGTAGGTCG-1	CON	FB	0	0.154974	0	0	0	0.845026
CON_AGAATACAGGCTATCC-1	CON	OLF	0.37824	0.120427	0.228667	0.150806	0	0.12186
CON_AGAATGCGGGTTCGGA-1	CON	Isocortex	0.240527	0.108329	0.298423	0.101455	0.158783	0.0924827
CON_AGAATTATGGATTCGA-1	CON	LV	0.243373	0.153337	0.119898	0.183689	0.173583	0.126119
CON_AGACAGGCATCTCAGC-1	CON	OLF	0.170877	0	0.407083	0.244908	0	0.177132
CON_AGACATAGATCCTTCC-1	CON	Isocortex	0.24499	0.12452	0.257339	0.199689	0	0.173462
CON_AGACCCACCGCTGATC-1	CON	TH	0.167152	0.0978824	0.166523	0.12823	0.0982729	0.34194
CON_AGACCCGCCCTCCTCG-1	CON	Hip	0.124492	0	0.362262	0.254095	0.131052	0.128099
CON_AGACCGCTCCGCGGTT-1	CON	CTXsp	0.128647	0.134542	0.328695	0.152741	0.119934	0.135441
CON_AGACGAAGTGCCGGTC-1	CON	FB	0.188399	0.163337	0	0	0.126474	0.52179
CON_AGACGCCCACTTCGCC-1	CON	OLF	0.220714	0.121322	0.333148	0.177055	0	0.147762
CON_AGACGGGCCGATTTAA-1	CON	Isocortex	0.261613	0.0918189	0.251989	0.10339	0.170464	0.120726
CON_AGACTAGCCTTCCAGA-1	CON	TH	0.24484	0.130708	0.147482	0.311449	0	0.165521
CON_AGACTGTTACCGGGTC-1	CON	HY	0.333998	0.132863	0.0932087	0.206552	0.127756	0.105623
CON_AGAGAACCGTCTAGGA-1	CON	Hip	0.108123	0.106372	0.389879	0.265553	0	0.130072
CON_AGAGCCGCCGAGATTT-1	CON	CTXsp	0.175054	0.0909934	0.273104	0.230369	0.0983641	0.132116
CON_AGAGCGGGCTAATCAT-1	CON	Hip	0.162144	0.0990256	0.277774	0.203324	0.104499	0.153234
CON_AGAGGCTTCGGAAACC-1	CON	CNU	0.251428	0	0.174793	0.213457	0.117174	0.243148
CON_AGAGGTATCTCGGTCC-1	CON	Isocortex	0.180801	0.0982967	0.323152	0.173301	0.103837	0.120612
CON_AGAGTAAACTTCACTA-1	CON	CNU	0.221388	0.149024	0.232625	0.21234	0	0.184624
CON_AGAGTATAGTGTTACG-1	CON	Isocortex	0.251974	0.114152	0.282679	0.109074	0.094566	0.147554
CON_AGAGTTAGAGACCGAT-1	CON	Isocortex	0.318358	0.0900473	0.220053	0.147846	0.105885	0.117811
CON_AGATAACTTCAGGGCC-1	CON	TH	0.281524	0.165238	0.16903	0.214621	0	0.169587
CON_AGATACCAATAGAACC-1	CON	CTXsp	0.239953	0	0.242799	0.191872	0.116254	0.209122
CON_AGATACTCAAGATCGA-1	CON	TH	0.232358	0	0.20588	0.189763	0	0.371999
CON_AGATATAATACGACTA-1	CON	HY	0.258263	0.108917	0.143538	0.193084	0	0.296197
CON_AGATCGTGCATAAGAT-1	CON	Isocortex	0.148987	0.156544	0.200024	0.148971	0	0.345475
CON_AGATCTCAGGTGTGAT-1	CON	TH	0.180034	0.117355	0.210596	0.19254	0.141935	0.15754
CON_AGATGACTCGCCCACG-1	CON	Hip	0.2485	0.126665	0.223793	0.148832	0	0.252209
CON_AGATGAGGGTTGCGAT-1	CON	Isocortex	0.216543	0.134749	0.264738	0.154727	0.0910941	0.13815
CON_AGATGATGGAGTCTGG-1	CON	CNU	0.195067	0.0989539	0.269636	0.129141	0	0.307202
CON_AGATTATAGGACGTTT-1	CON	TH	0.20354	0.0982724	0.218568	0.187854	0.100503	0.191263
CON_AGCAAAGGCCGCTAGT-1	CON	HY	0.148472	0	0.142999	0.268099	0.159396	0.281034
CON_AGCAACATATCTTATT-1	CON	FB	0.203045	0	0.114322	0.114608	0	0.568025
CON_AGCACCAGTACTCACG-1	CON	Hip	0.256856	0.129202	0.198251	0.123544	0.0965125	0.195634
CON_AGCACTACCTCACCAG-1	CON	FB	0.272715	0.169878	0.127527	0	0	0.42988
CON_AGCAGAAGGAGAAAGA-1	CON	HY	0.191446	0	0.223994	0.279809	0.115626	0.189125
CON_AGCAGCCAGATGAATA-1	CON	TH	0.262363	0.198092	0.107898	0.183475	0.140515	0.107657
CON_AGCATATCAATATGCT-1	CON	FB	0.131285	0.114778	0	0.128914	0.100617	0.524406
CON_AGCATCGTCGATAATT-1	CON	Hip	0.241295	0.157284	0.199549	0.139309	0.125537	0.137026
CON_AGCATTACGAGGCAAG-1	CON	CTXsp	0.23579	0	0.285709	0.223447	0.102627	0.152427
CON_AGCCAAGCTTTGTGTC-1	CON	HY	0.168948	0.10344	0.185167	0.255751	0.108739	0.177955
CON_AGCCACAGGTTACCCG-1	CON	CNU	0.203666	0.0932459	0.181066	0.287336	0.126497	0.108188
CON_AGCCACTCCCGTGCTT-1	CON	Hip	0.32629	0.109682	0.167247	0.189297	0.207484	0
CON_AGCCATATAGTATGTG-1	CON	HY	0.242994	0.0943624	0.153915	0.190326	0.145508	0.172894
CON_AGCCCGCAACAAGCAG-1	CON	HY	0.224775	0.113233	0.210887	0.186473	0.0981279	0.166503
CON_AGCCCGCACTACAATG-1	CON	OLF	0.116333	0.114983	0.347352	0.216544	0.100397	0.104392
CON_AGCCCGGTAGCCTGTA-1	CON	HY	0.295774	0.124378	0.159277	0.242138	0	0.178434
CON_AGCCCTAAGCGAAGTT-1	CON	Hip	0.1724	0	0.414792	0.233825	0	0.178984
CON_AGCCCTGTCGCACCGT-1	CON	Isocortex	0.120474	0.0983892	0.359152	0.142958	0.11237	0.166657
CON_AGCCCTTCTAATCCGA-1	CON	Isocortex	0.176062	0	0.285917	0.28716	0.103475	0.147385
CON_AGCCCTTGGACATCCC-1	CON	CTXsp	0.257413	0.0983492	0.289114	0.210498	0	0.144626
CON_AGCGACATCCCATTCA-1	CON	Hip	0.20812	0	0.293073	0.154193	0.142153	0.202462
CON_AGCGACCAACGATATT-1	CON	Hip	0.192681	0	0.240602	0.310168	0.110062	0.146487
CON_AGCGATGCGCCTAATA-1	CON	CTXsp	0.311802	0.0903496	0.210144	0.149358	0.136955	0.101391
CON_AGCGCATAATGAATCG-1	CON	HY	0.205821	0.176207	0.171371	0.231414	0.0941698	0.121017
CON_AGCGCGGGTGCCAATG-1	CON	Hip	0.152595	0.113902	0.266648	0.165568	0.159886	0.141402
CON_AGCGCTAGAGCGATGT-1	CON	Isocortex	0.127222	0.0917706	0.300372	0.187171	0.108394	0.185071
CON_AGCGCTTATGGGCAAG-1	CON	Isocortex	0.270917	0	0.431295	0.132059	0	0.165729
CON_AGCGGACACTTCGTAG-1	CON	HY	0.245861	0.102771	0.155852	0.224411	0.0926552	0.178451
CON_AGCGGGTCTGACACTC-1	CON	HY	0.257296	0.0992826	0.129988	0.186911	0.121632	0.204891
CON_AGCGGTTGCCGCTCTG-1	CON	Isocortex	0.216191	0.102195	0.31885	0.223971	0	0.138793
CON_AGCGTGGTATTCTACT-1	CON	TH	0.252305	0.13186	0.140232	0.130868	0	0.344735
CON_AGCTAAGTACGCAGGC-1	CON	CNU	0.181839	0	0.230275	0.269807	0.156883	0.161196
CON_AGCTAGAAGCAGAAGT-1	CON	Isocortex	0.144781	0	0.367882	0.143144	0.104535	0.239658
CON_AGCTATTTAATCCAAC-1	CON	Hip	0.139851	0	0.437165	0.230658	0	0.192326
CON_AGCTCCATATATGTTC-1	CON	CTXsp	0.136789	0.111691	0.315135	0.193609	0.114511	0.128264
CON_AGCTCCTTCGCACATC-1	CON	FB	0.278558	0	0	0.0988966	0.124795	0.49775
CON_AGCTCTAGACGTTCCA-1	CON	TH	0.273338	0.125381	0.153683	0.174716	0.111719	0.161164
CON_AGCTCTTCCCAGTGCA-1	CON	FB	0.159852	0.13095	0	0	0	0.709198
CON_AGCTCTTCGTAACCTT-1	CON	CNU	0.159083	0.0990358	0.23896	0.172126	0.117404	0.213391
CON_AGCTCTTTACTCAGTT-1	CON	TH	0.179908	0.142098	0.218901	0.207911	0.102782	0.1484
CON_AGCTGAAGTAAACCAA-1	CON	Hip	0.139914	0.127715	0.261663	0.155679	0.135614	0.179416
CON_AGCTTATAGAGACCTG-1	CON	Isocortex	0.265764	0.177698	0.305632	0.120018	0	0.130888
CON_AGCTTCTTCTCGAGCA-1	CON	CTXsp	0.256232	0	0.236881	0.254387	0.141691	0.110808
CON_AGGAACGAACGACTTC-1	CON	OLF	0	0	0.475068	0.254331	0.124576	0.146024
CON_AGGAAGCTGTCCGCCG-1	CON	HY	0.200839	0.0966845	0.144553	0.127787	0.131868	0.29827
CON_AGGACAGTCGAATCCC-1	CON	TH	0.2772	0.190855	0.124754	0	0	0.407191
CON_AGGACATCGGCACACT-1	CON	OLF	0.487772	0.155209	0.12377	0	0.133338	0.0999115
CON_AGGACGACCCATTAGA-1	CON	TH	0.207826	0.147063	0.231027	0.174779	0.107402	0.131903
CON_AGGACGCTCGATGTTG-1	CON	Isocortex	0.189304	0.111171	0.31933	0.202731	0	0.177464
CON_AGGAGACATCCACAGT-1	CON	Isocortex	0.216704	0.0930439	0.339588	0.115514	0.108629	0.126521
CON_AGGAGAGTCTGGCTAC-1	CON	Isocortex	0.160047	0	0.399055	0.156506	0.142427	0.141965
CON_AGGAGGCCTTCGCGCG-1	CON	CNU	0.204446	0	0.226932	0.226464	0.123433	0.218725
CON_AGGATAAAGTCGGGAT-1	CON	TH	0.187817	0	0.233238	0.270811	0	0.308134
CON_AGGATATAGGGATTTA-1	CON	FB	0	0	0	0	0	1
CON_AGGATATCCGACTGCA-1	CON	OLF	0.253922	0.101286	0.272954	0.240771	0	0.131068
CON_AGGATTGCTTACGACA-1	CON	Isocortex	0.224096	0.118027	0.342689	0.134477	0	0.180711
CON_AGGCACGTGACTGTCC-1	CON	CTXsp	0.166383	0.0912002	0.31279	0.187769	0.10237	0.139487
CON_AGGCAGATGCGTAAAC-1	CON	Hip	0.113737	0.101226	0.412878	0.19898	0	0.173179
CON_AGGCAGGGAGCGTACT-1	CON	HY	0.295472	0.110708	0.146504	0.174555	0.149134	0.123627
CON_AGGCATTGTCGTAGGG-1	CON	FB	0.29865	0	0.109237	0	0.195309	0.396804
CON_AGGCCACATTGGTTAC-1	CON	Isocortex	0.16109	0	0.382325	0.183843	0.101017	0.171725
CON_AGGCCCATTGTACAGG-1	CON	FB	0.234192	0	0.153482	0.103654	0.11438	0.394292
CON_AGGCCTATCATACCAA-1	CON	HY	0.237546	0.0973941	0.235457	0.161604	0.111318	0.156681
CON_AGGCCTGAGAATCTCG-1	CON	CNU	0.25408	0	0.253497	0.350373	0	0.14205
CON_AGGCGATAACTGGCGT-1	CON	OLF	0.199121	0	0.382462	0.166008	0	0.252409
CON_AGGCGTCTATGGACGG-1	CON	Isocortex	0.184356	0	0.390814	0.107391	0.153624	0.163815
CON_AGGCTTCCCGAAGAAG-1	CON	TH	0.252577	0.122981	0.257774	0.201261	0	0.165408
CON_AGGGAAACGAGGTACT-1	CON	Isocortex	0.197838	0.094935	0.270466	0.157153	0.110492	0.169116
CON_AGGGACAGCACGGCGG-1	CON	Isocortex	0.263415	0.112737	0.336792	0.156528	0	0.130529
CON_AGGGACCGGCTGCGTT-1	CON	CNU	0.207261	0.155649	0.208131	0.100255	0.10269	0.226013
CON_AGGGACTCTACGCGAC-1	CON	TH	0	0.173322	0	0	0.126403	0.700275
CON_AGGGAGACATACTTCG-1	CON	Isocortex	0.1913	0.133315	0.321618	0.191285	0	0.162483
CON_AGGGCAGCGGCGTGGT-1	CON	Isocortex	0.192475	0.0996559	0.30418	0.168441	0.10274	0.132509
CON_AGGGCCCTAATGTTCT-1	CON	OLF	0.132801	0.112807	0.336916	0.1835	0.111048	0.122928
CON_AGGGCGTGATCGGCTA-1	CON	FB	0.17702	0	0	0	0	0.82298
CON_AGGGCTGCAGTTACAG-1	CON	TH	0.212836	0.128047	0.179308	0.194926	0.0965203	0.188362
CON_AGGGTCAGTAACCCTA-1	CON	Isocortex	0.150158	0.097575	0.309985	0.213007	0.100396	0.128879
CON_AGGGTCGATGCGAACT-1	CON	FB	0.145836	0	0.112029	0	0	0.742135
CON_AGGGTCTGGACGCAGT-1	CON	OLF	0.324779	0.119594	0.278596	0.167749	0	0.109283
CON_AGGGTGCTCTCGAGGG-1	CON	FB	0.198895	0	0	0	0.106917	0.694188
CON_AGGGTTCAGACGGTCC-1	CON	HY	0.283117	0.0922045	0.188347	0.176873	0.123055	0.136405
CON_AGGGTTCCCTTTGGTT-1	CON	FB	0	0	0	0	0	1
CON_AGGGTTTAGTTCGGGA-1	CON	TH	0.246529	0.127893	0.223041	0.229023	0	0.173515
CON_AGGTACGATATTGCCA-1	CON	Isocortex	0.151005	0	0.344956	0.131254	0.116457	0.256329
CON_AGGTATAATTGATAGT-1	CON	CNU	0.187081	0.101469	0.218862	0.12249	0.0934137	0.276683
CON_AGGTATGCGGACATTA-1	CON	Isocortex	0.197793	0.119249	0.329626	0.187141	0	0.166191
CON_AGGTCGCCTCCCAACA-1	CON	OLF	0.164407	0	0.425679	0.176788	0.108238	0.124888
CON_AGGTCGCGGAGTTACT-1	CON	Isocortex	0.177102	0	0.336654	0	0.107155	0.379088
CON_AGGTGCACGTCCACAT-1	CON	OLF	0.250152	0.0965365	0.248792	0.129604	0.100581	0.174334
CON_AGGTGGTGACCTTCGC-1	CON	HY	0.162798	0.0913849	0.194687	0.260047	0.0933595	0.197724
CON_AGGTGTTGCCGACCAC-1	CON	OLF	0.265745	0.112152	0.274786	0.149033	0.106512	0.0917721
CON_AGGTTACACCATGCCG-1	CON	CNU	0.17422	0.335441	0.201763	0	0.115909	0.172667
CON_AGGTTGAGGCACGCTT-1	CON	Hip	0.192191	0.121997	0.251654	0.161777	0.12748	0.144902
CON_AGGTTTCACACACCTT-1	CON	TH	0.283213	0.153423	0.135432	0.100634	0.109141	0.218156
CON_AGTAACGTTCATCCTG-1	CON	Isocortex	0.322784	0.124023	0.282702	0.126246	0	0.144244
CON_AGTAACTATAGCAGCC-1	CON	OLF	0.241611	0	0.378371	0.21606	0	0.163959
CON_AGTAATCTAAGGGTGG-1	CON	OLF	0.329494	0	0.170183	0.272315	0.126675	0.101333
CON_AGTAATGTCTTGCCGC-1	CON	Hip	0.18191	0.12736	0.321329	0.115075	0.100446	0.15388
CON_AGTACAGAAGCTTATA-1	CON	CNU	0.289021	0.394608	0	0	0.190964	0.125407
CON_AGTACATCATTTATCA-1	CON	Isocortex	0.240777	0.123482	0.278291	0.105758	0	0.251693
CON_AGTACCTTCGAGTGCT-1	CON	Isocortex	0.2871	0.257022	0.163531	0	0.185153	0.107193
CON_AGTACGGGCACCTGGC-1	CON	Hip	0.197586	0	0.374517	0.143041	0.0999843	0.184873
CON_AGTACGTGGCCTGTCT-1	CON	Isocortex	0.21745	0.118091	0.346733	0.137563	0	0.180164
CON_AGTACTCTTATGCCCA-1	CON	FB	0.111162	0.0990606	0	0	0.266045	0.523732
CON_AGTAGAAGGCGCCTCA-1	CON	HY	0.31976	0	0.165087	0.202668	0.0987876	0.213698
CON_AGTAGCGTGAACGAAC-1	CON	Isocortex	0.187634	0.0910363	0.338542	0.153881	0.115394	0.113513
CON_AGTAGGAAGGAAGTTG-1	CON	Isocortex	0.223951	0	0.286137	0.194354	0.103062	0.192496
CON_AGTAGGTAACATACAT-1	CON	Isocortex	0.232733	0.117098	0.16836	0.239153	0	0.242658
CON_AGTATACACAGCGACA-1	CON	HY	0.275264	0.136506	0.164573	0.293411	0	0.130246
CON_AGTATTTGGCACGACC-1	CON	HY	0.30841	0.146784	0.169496	0.189474	0	0.185835
CON_AGTCAACACCACCATC-1	CON	TH	0.306264	0	0.249672	0.263368	0	0.180696
CON_AGTCAAGATGACACTT-1	CON	FB	0	0.1652	0	0	0	0.8348
CON_AGTCACTAGCTCTCGA-1	CON	CNU	0.216058	0.150384	0.219506	0.296014	0	0.118038
CON_AGTCCATTGGCTGATG-1	CON	FB	0	0	0	0	0	1
CON_AGTCCCGCCTTTAATT-1	CON	Isocortex	0.141282	0.105694	0.286683	0.186317	0	0.280023
CON_AGTCCCTCGCAGAAAG-1	CON	Isocortex	0.19399	0	0.311076	0.219721	0.147158	0.128056
CON_AGTCGACGGTCTCAAG-1	CON	FB	0.191452	0.173272	0	0	0.134596	0.500679
CON_AGTCGGTTGCGTGAGA-1	CON	CNU	0.116148	0.107816	0.22183	0.131373	0.224571	0.198262
CON_AGTCGTATAAAGCAGA-1	CON	CNU	0.26473	0.104138	0.163517	0.175275	0.113928	0.178412
CON_AGTCGTCGACCACCAA-1	CON	CNU	0.188884	0	0.235054	0.279007	0.110424	0.186631
CON_AGTCTAAAGTATACTC-1	CON	Isocortex	0.155254	0.127631	0.285492	0.131779	0.140329	0.159515
CON_AGTCTTCTCCTCAAAT-1	CON	Hip	0.185736	0.117031	0.202553	0.155598	0.0970249	0.242057
CON_AGTCTTTAAAGTGTCC-1	CON	FB	0.217917	0	0.120034	0.239744	0.161122	0.261183
CON_AGTGAACAAACTTCTC-1	CON	FB	0.123137	0	0	0	0.205506	0.671357
CON_AGTGAAGATGGTGTCC-1	CON	Isocortex	0.229708	0.146443	0.270017	0.149456	0.090672	0.113705
CON_AGTGACCTACTTTACG-1	CON	TH	0.200153	0.133739	0.223908	0.207573	0.0952248	0.139402
CON_AGTGAGACTTCCAGTA-1	CON	TH	0.155208	0.108078	0.123291	0.314692	0.109157	0.189575
CON_AGTGAGCCTCGCCGCC-1	CON	FB	0.239751	0	0	0	0	0.760249
CON_AGTGAGGGTTTCTGAC-1	CON	Isocortex	0.172003	0.0988231	0.340718	0.179197	0.0986708	0.110588
CON_AGTGAGTCGAATTAAC-1	CON	CTXsp	0.167143	0.0919721	0.32106	0.155862	0.121254	0.142709
CON_AGTGATAACCTGCGCG-1	CON	CNU	0.240605	0	0.247179	0.260231	0.0988389	0.153146
CON_AGTGATATGAGTAGTT-1	CON	TH	0.178209	0.183173	0.14497	0.114705	0.0996265	0.279316
CON_AGTGATTCAAGCAGGA-1	CON	TH	0.318361	0.120933	0	0.202381	0.129747	0.228578
CON_AGTGCACGCTTAAGAA-1	CON	FB	0.276459	0	0.114369	0	0.131434	0.477738
CON_AGTGCGTAGCTCGTAA-1	CON	TH	0.212406	0.0993403	0.2614	0.205342	0.0971439	0.124368
CON_AGTGCTAAACACAGCA-1	CON	CNU	0.194762	0.111321	0.218514	0.293588	0	0.181815
CON_AGTGCTTGCACGAATA-1	CON	TH	0.221594	0	0	0.307243	0	0.471162
CON_AGTGGCCCGCAAATGG-1	CON	OLF	0.223317	0.0922239	0.273608	0.200534	0.106149	0.104169
CON_AGTGGCGGCAATTTGA-1	CON	Hip	0.204561	0.155876	0.196156	0	0.109103	0.334304
CON_AGTGGCGTCTGAAGGT-1	CON	CNU	0.206626	0	0.276656	0.354087	0	0.162632
CON_AGTGTATTGCGCATTG-1	CON	Isocortex	0.192262	0.183884	0.295981	0.180415	0	0.147457
CON_AGTTAAACACTTGCGA-1	CON	TH	0.201114	0.116656	0.25688	0.197083	0.0917768	0.13649
CON_AGTTAAGCGGTCCCGG-1	CON	FB	0.197391	0.106555	0.250272	0.182314	0.0905863	0.172881
CON_AGTTACTCTATCGTGG-1	CON	Isocortex	0.161405	0.118481	0.324691	0.111764	0.0979421	0.185716
CON_AGTTATTGAAAGGTAA-1	CON	Isocortex	0.187232	0.107048	0.300004	0.155045	0.125998	0.124673
CON_AGTTCCTACAGAATTA-1	CON	TH	0.220291	0	0.16946	0.203881	0	0.406367
CON_AGTTCCTATTTATGTT-1	CON	TH	0.219134	0.169553	0.222149	0.170143	0	0.219022
CON_AGTTGACGGTCCTTGC-1	CON	HY	0.253604	0.106012	0.164396	0.261757	0	0.21423
CON_AGTTGGCAAGGCTAGA-1	CON	CTXsp	0.136705	0.0946412	0.355621	0.174667	0.109568	0.128798
CON_AGTTTATGTAAAGACA-1	CON	Isocortex	0.274177	0	0.365512	0.167144	0	0.193166
CON_AGTTTCGCAGGTCGGA-1	CON	Isocortex	0.25665	0.101927	0.254024	0.205805	0	0.181595
CON_AGTTTGCACCTGCCTC-1	CON	HY	0.159678	0.151654	0.184422	0.181387	0	0.322858
CON_AGTTTGGCACGGGTTG-1	CON	FB	0.310532	0	0.11446	0.119418	0.153243	0.302348
CON_ATAAACCATTGGACGG-1	CON	Isocortex	0.288852	0.209592	0.214702	0.153891	0	0.132963
CON_ATAAACGGACCCGTAA-1	CON	TH	0.266886	0	0.188264	0.182172	0.123681	0.238997
CON_ATAAACGTTGCACCAC-1	CON	CTXsp	0.160128	0.102292	0.330526	0.16357	0.10711	0.136374
CON_ATAAAGGCTCGGTCGT-1	CON	TH	0.244836	0.0974345	0.107993	0.115643	0.0902743	0.343819
CON_ATAAAGGTCAAGTACG-1	CON	Isocortex	0.224896	0.106715	0.345638	0.176397	0	0.146354
CON_ATAACGCCGGAGGGTC-1	CON	TH	0.221494	0.098951	0.201821	0.194525	0.0903629	0.192847
CON_ATAACGGAGTCCAACG-1	CON	Hip	0.171556	0	0.44586	0.249262	0	0.133322
CON_ATAAGGTGGAGAACAT-1	CON	TH	0.218386	0.158386	0.194661	0.23671	0	0.191857
CON_ATAAGTAGGATTCAGA-1	CON	FB	0.253428	0.12236	0	0	0.183846	0.440367
CON_ATAAGTAGGGCGACTC-1	CON	CNU	0.229412	0	0.336698	0.125437	0.107727	0.200726
CON_ATAAGTTACCGCGACG-1	CON	TH	0.304826	0.127421	0.187282	0.183349	0	0.197122
CON_ATAATAGCTGTTGAAT-1	CON	TH	0.303219	0.15844	0.160789	0.177855	0	0.199697
CON_ATAATCTTGGAGAACC-1	CON	FB	0.146907	0.466037	0	0	0.120434	0.266623
CON_ATAATTAGCTAAGTAG-1	CON	HY	0.1784	0	0.164884	0.210033	0.152358	0.294325
CON_ATACAGGCCCTCCAAT-1	CON	HY	0.197718	0	0.14915	0.147452	0	0.505681
CON_ATACCAGCAAATTGCT-1	CON	Isocortex	0.172012	0	0.345168	0.203584	0.139164	0.140071
CON_ATACCAGGCTAATAGA-1	CON	Isocortex	0.160283	0.114674	0.2615	0.108487	0.117306	0.237751
CON_ATACCAGGTGAGCGAT-1	CON	Isocortex	0.301052	0.147631	0.27128	0.120641	0	0.159396
CON_ATACCGTCATCCATAA-1	CON	Isocortex	0.262112	0.142305	0.177508	0.133898	0.166286	0.117891
CON_ATACCTAACCAAGAAA-1	CON	HY	0.298105	0.146913	0.116388	0.163319	0	0.275275
CON_ATACGAAGGCTTTCCA-1	CON	Isocortex	0.159907	0.109047	0.246882	0.199906	0.100963	0.183296
CON_ATACGAGGTTTGTAAG-1	CON	HY	0.192966	0.122752	0.138022	0.266751	0.162267	0.117243
CON_ATACGCCGGCGAAACC-1	CON	TH	0.182256	0.155122	0.165443	0.242886	0.110271	0.144022
CON_ATACGGGTTTCGATTG-1	CON	Hip	0.361803	0.129052	0.172669	0.184273	0	0.152204
CON_ATACGTACTTAGCCAC-1	CON	HY	0.239087	0	0	0	0.169373	0.59154
CON_ATACGTCCACTCCTGT-1	CON	FB	0.181892	0.214667	0	0	0	0.603441
CON_ATACGTTATGCACGGA-1	CON	HY	0.172517	0.105742	0.169303	0.218362	0.0911698	0.242905
CON_ATACTACCCGTACCAC-1	CON	CTXsp	0.164484	0.180449	0.279537	0.19713	0.1784	0
CON_ATACTAGCATGACCCT-1	CON	Hip	0.362784	0.139549	0.167688	0.102788	0.0965398	0.130652
CON_ATACTGCCTTACACCG-1	CON	FB	0.242819	0	0	0	0	0.757181
CON_ATAGACAACGGGACCT-1	CON	Hip	0.194269	0.112924	0.139434	0.123663	0.140819	0.288891
CON_ATAGACGAAGAGAAAG-1	CON	TH	0.261243	0.107223	0.243795	0.21668	0	0.171059
CON_ATAGAGTACTGGGACA-1	CON	Hip	0.244739	0.187048	0.101595	0.131855	0.14324	0.191523
CON_ATAGAGTTATCAACTT-1	CON	Hip	0.336265	0.0945822	0.135053	0.101085	0.117435	0.215581
CON_ATAGATTTGCAGTCGG-1	CON	Isocortex	0.242919	0.133689	0.222701	0.181267	0.122869	0.0965554
CON_ATAGCAACTAGGGAAG-1	CON	CTXsp	0.175719	0.11349	0.254111	0.325058	0	0.131622
CON_ATAGCCATAACAGTCA-1	CON	OLF	0.21931	0	0.391555	0.275444	0	0.11369
CON_ATAGGCTAGCTTCGCA-1	CON	FB	0.363771	0.222883	0	0.119232	0	0.294114
CON_ATAGGGATATCCTTGA-1	CON	Hip	0.275883	0.11523	0.209141	0.118233	0.121961	0.159551
CON_ATAGGTTGGGCAGATG-1	CON	TH	0.200703	0.12943	0.225624	0.152785	0.094561	0.196897
CON_ATAGTCTTTGACGTGC-1	CON	Isocortex	0.165204	0.104252	0.302138	0.128231	0.157905	0.142268
CON_ATAGTGAAGCGTTCTC-1	CON	TH	0.222355	0.114012	0.210533	0.199988	0.0941393	0.158972
CON_ATAGTTCCACCCACTC-1	CON	FB	0	0	0	0	0	1
CON_ATATAAAGCGCTCGTG-1	CON	HY	0.193295	0.145233	0.211109	0.232582	0	0.217781
CON_ATATAAATGTAGCTGC-1	CON	HY	0.27309	0	0.212729	0.217627	0	0.296554
CON_ATATAACACGGGCGCA-1	CON	CTXsp	0.303866	0.0932992	0.217295	0.183894	0.0965864	0.10506
CON_ATATACGCTCGTGACG-1	CON	CTXsp	0.198282	0.105217	0.30178	0.127852	0.117845	0.149023
CON_ATATCAACCTACAGAG-1	CON	CNU	0.15934	0	0.306925	0.214192	0.113219	0.206323
CON_ATATCGGTAGGGAGAT-1	CON	CNU	0.175628	0.0901278	0.24485	0.165908	0.107714	0.215772
CON_ATATCGTGCCAGACCC-1	CON	Isocortex	0.198007	0.129207	0.305556	0.181479	0.0908765	0.0948746
CON_ATATCGTTCCTCGAAC-1	CON	CNU	0.28507	0.136822	0.232348	0.225619	0	0.12014
CON_ATATCTCCCTCGTTAA-1	CON	FB	0.199102	0.159421	0.242153	0.199244	0	0.20008
CON_ATATCTTAGGGCCTTC-1	CON	TH	0.231647	0.092912	0.205732	0.189857	0.099395	0.180457
CON_ATATGGGATAGCAACT-1	CON	HY	0.196068	0.134273	0.233998	0.255049	0	0.180611
CON_ATATGTCTCCCTAGCC-1	CON	LV	0.265799	0.326421	0	0.109503	0.192213	0.106065
CON_ATATTCCACATAGTGA-1	CON	HY	0.15793	0.10865	0	0.139049	0.130418	0.463952
CON_ATATTCCCACAGGTCA-1	CON	Isocortex	0.191073	0.125209	0.300585	0.129274	0	0.253859
CON_ATATTGGAGAGGCCTT-1	CON	OLF	0.185226	0.10129	0.278693	0.156999	0.135394	0.142398
CON_ATATTTAACCCTCAAG-1	CON	TH	0.26178	0.11741	0.126041	0.196128	0.0992417	0.1994
CON_ATCAAACACTGTTCCA-1	CON	CNU	0.292682	0	0.21263	0.203057	0.141123	0.150508
CON_ATCAAGATCCCAGGAC-1	CON	HY	0.173125	0.116644	0.23034	0.247092	0.0905059	0.142293
CON_ATCAATCTGGGCTGCA-1	CON	TH	0.207767	0.102103	0.192689	0.210272	0.097684	0.189485
CON_ATCACATTAGAATATC-1	CON	Hip	0.214249	0.119323	0.224879	0.157407	0.124469	0.159673
CON_ATCACTTCATCCTCGC-1	CON	Hip	0.1933	0.0947305	0.251244	0.235303	0.110472	0.114951
CON_ATCAGACGGCACGCCG-1	CON	TH	0.20517	0.154652	0.203885	0.174349	0	0.261944
CON_ATCAGGTAGCTGACAG-1	CON	Isocortex	0.238951	0	0.291214	0.17635	0.1175	0.175985
CON_ATCAGGTCGCCATTGC-1	CON	Isocortex	0.205848	0.103423	0.36178	0.193865	0	0.135084
CON_ATCAGTAGGCAGGGAT-1	CON	Hip	0.270761	0	0.19376	0.152246	0.174476	0.208757
CON_ATCATAGATCGACGAG-1	CON	HY	0.311653	0.124929	0.111072	0.214052	0.133756	0.104538
CON_ATCATAGCCCTATGTA-1	CON	CTXsp	0.18404	0.0991625	0.281437	0.183373	0.0947854	0.157202
CON_ATCATCCAATATTTGT-1	CON	TH	0.215981	0	0.196989	0.19525	0.169999	0.221781
CON_ATCATGGACTACCGAC-1	CON	Isocortex	0.171143	0.10542	0.314439	0.157107	0.0943738	0.157518
CON_ATCCACATCGACAGAA-1	CON	HY	0.190748	0.144619	0.243943	0.180065	0	0.240624
CON_ATCCACGCTAAATGTT-1	CON	Isocortex	0.181674	0.144057	0.332059	0.145953	0.0929581	0.103299
CON_ATCCAGAGCAACAACC-1	CON	TH	0.232359	0	0.206587	0.141728	0.209389	0.209937
CON_ATCCAGGATTCGTGAA-1	CON	TH	0.242719	0.151182	0.183128	0.181727	0.147942	0.0933028
CON_ATCCCATTTCCGTGGG-1	CON	HY	0.262825	0	0.280589	0.204863	0.11176	0.139963
CON_ATCCTACCTAAGCTCT-1	CON	TH	0.212511	0.118902	0.169755	0.125274	0.125439	0.248118
CON_ATCCTGCGTGGAATGG-1	CON	TH	0.20161	0.0916477	0.163116	0.233657	0.154196	0.155774
CON_ATCCTGCTGCAGATAG-1	CON	Isocortex	0.256697	0.138112	0.29208	0.187184	0	0.125927
CON_ATCCTTCTGAAAGAAC-1	CON	Isocortex	0.134885	0.11974	0.286957	0.208863	0.136023	0.113533
CON_ATCGACCCAATACAGA-1	CON	TH	0.236708	0.136565	0.210371	0.215887	0	0.200469
CON_ATCGACTCTTTCCGTT-1	CON	Hip	0.122475	0.102169	0.32381	0.317568	0	0.133977
CON_ATCGCACGCCGGGAGA-1	CON	Hip	0.174347	0.132173	0.233904	0.21346	0.130416	0.1157
CON_ATCGCCAGTCAACATT-1	CON	CNU	0.150486	0	0.209335	0.327216	0	0.312963
CON_ATCGCTGCGTGCAGCA-1	CON	Isocortex	0.254319	0.110228	0.257968	0.144131	0.105493	0.127861
CON_ATCGCTTTACGTCTCA-1	CON	Isocortex	0.155733	0.10316	0.349272	0.204089	0	0.187746
CON_ATCGGAGACAGACGGC-1	CON	HY	0.281756	0.0986833	0	0.159773	0.104895	0.354893
CON_ATCGGCAAGCAGTCCA-1	CON	Isocortex	0.105973	0	0.319438	0.125354	0.100059	0.349176
CON_ATCGTTAGCTAGCGGA-1	CON	CNU	0.172968	0	0.208242	0.330944	0.104486	0.183359
CON_ATCGTTCACTTTCGCC-1	CON	Isocortex	0.213833	0.11146	0.279417	0.159314	0.0915897	0.144387
CON_ATCTAATATCCTACGG-1	CON	HY	0.188322	0	0.14033	0.305228	0.10414	0.261979
CON_ATCTACCATCTGCTCC-1	CON	CNU	0.164354	0	0.313116	0.274415	0.105101	0.143014
CON_ATCTAGCTTGTGAGGG-1	CON	HY	0.249252	0.108185	0.13597	0.20186	0	0.304733
CON_ATCTCCCACGGAATAT-1	CON	CTXsp	0.194711	0	0.313579	0.239416	0.124502	0.127792
CON_ATCTCCCTGCAATCTA-1	CON	Hip	0.167184	0.093042	0.315183	0.157825	0.117274	0.149492
CON_ATCTCGTGAGCGAAAC-1	CON	CTXsp	0.207296	0	0.203365	0.130047	0.195601	0.263691
CON_ATCTGCACCTCTGCGA-1	CON	FB	0.230848	0	0	0	0.131031	0.638121
CON_ATCTGCTGTTATCGCC-1	CON	HY	0.23947	0.117009	0.143071	0.173417	0.199621	0.127411
CON_ATCTGGGCTGTTCTTG-1	CON	HY	0.359708	0	0.180648	0.150275	0	0.309369
CON_ATCTGGTTAAGACTGT-1	CON	Hip	0.180325	0.104801	0.290513	0.149272	0.13314	0.141949
CON_ATCTGTAATTGTACCC-1	CON	FB	0.187012	0.119415	0.190537	0.195243	0.0928611	0.214933
CON_ATCTTATCGCACACCC-1	CON	CTXsp	0.168392	0.146078	0.269393	0.14757	0.128569	0.139998
CON_ATCTTGACCTGCAACG-1	CON	TH	0.27688	0.306855	0	0.140776	0.159214	0.116275
CON_ATCTTGACTTGTCCAA-1	CON	Isocortex	0.11132	0.0983348	0.323869	0.157173	0	0.309303
CON_ATCTTTCGTATAACCA-1	CON	Isocortex	0.200866	0.0976299	0.329959	0.096349	0.0904344	0.184762
CON_ATGAAGCCAAGGAGCC-1	CON	Hip	0.12487	0.117408	0.302247	0.202945	0.108926	0.143603
CON_ATGACGCCGGCTCTAA-1	CON	Hip	0.108071	0.103903	0.404815	0.219032	0	0.164179
CON_ATGACTATCAGCTGTG-1	CON	HY	0.40461	0.230438	0	0.147024	0.118392	0.0995353
CON_ATGACTATGCGACATT-1	CON	FB	0	0	0	0	0	1
CON_ATGAGGGCAGCGGCTA-1	CON	Isocortex	0.164654	0.0949056	0.355045	0.130607	0.12384	0.130948
CON_ATGATCGGGAATAGAC-1	CON	FB	0.214289	0.0925907	0.165658	0.137605	0.15955	0.230307
CON_ATGATGCAATGGTACA-1	CON	TH	0.307979	0	0.191503	0.177173	0.113815	0.20953
CON_ATGCACTACCGCATTG-1	CON	TH	0.213884	0.141088	0.153589	0.290354	0	0.201085
CON_ATGCATGATCCAGGAT-1	CON	Hip	0.174216	0.106851	0.286984	0.203775	0.09451	0.133664
CON_ATGCATTCCGTGATGG-1	CON	Isocortex	0.245337	0.111943	0.349152	0.141588	0	0.15198
CON_ATGCCAATCGCTCTGC-1	CON	Isocortex	0.225919	0.102555	0.319125	0.190653	0	0.161748
CON_ATGCCATTTGCGACCA-1	CON	TH	0.163933	0	0	0.213569	0	0.622498
CON_ATGCCGGTCTTGCATA-1	CON	TH	0.259444	0.123659	0.152528	0.187861	0.102177	0.174331
CON_ATGCCGGTTGATGGGA-1	CON	Hip	0.194729	0	0.425962	0.203518	0	0.175791
CON_ATGCGACAATTGGTCC-1	CON	Isocortex	0.185952	0.151256	0.377919	0.164892	0	0.119981
CON_ATGCGACAGTCCCATT-1	CON	TH	0.22277	0.257807	0.156502	0.167494	0	0.195427
CON_ATGCGAGTCCCACCAC-1	CON	CNU	0.16881	0.112276	0.295597	0.154429	0	0.268888
CON_ATGCTCTGGCGCGGTA-1	CON	HY	0.228784	0.361744	0	0	0.135888	0.273584
CON_ATGCTTAGGAGTTGAT-1	CON	CTXsp	0.157994	0.115983	0.354817	0.175472	0	0.195734
CON_ATGGAACCTTTGCACA-1	CON	Isocortex	0.12856	0.123335	0.341484	0.111766	0.10602	0.188835
CON_ATGGAGCAGGCCGTGA-1	CON	TH	0.186282	0.126908	0.198858	0.196275	0.110073	0.181603
CON_ATGGATCCGGCGTCCG-1	CON	Hip	0.157972	0.139775	0.266897	0.157084	0.096012	0.18226
CON_ATGGATTGACCAAACG-1	CON	Hip	0.285346	0.143242	0.149845	0.146888	0.132907	0.141772
CON_ATGGCGGAATAGTCGC-1	CON	Isocortex	0.204006	0.129299	0.292227	0.23886	0	0.135608
CON_ATGGCTGGAAATGGCC-1	CON	Isocortex	0.231065	0	0.294707	0.176261	0.148686	0.149281
CON_ATGGGAACGGAAGCGG-1	CON	Isocortex	0.242288	0.191599	0.22087	0.0931487	0.14459	0.107504
CON_ATGGGCCTCGGCCTCT-1	CON	FB	0.183987	0	0	0	0	0.816013
CON_ATGGTATTGGGAACCG-1	CON	HY	0.246519	0.148069	0.189161	0.213381	0.0912112	0.111658
CON_ATGGTCGCGTGGTTTC-1	CON	TH	0.231542	0.129171	0.185305	0.228529	0	0.225454
CON_ATGGTGCTCAAAGCCA-1	CON	Isocortex	0.239281	0.126586	0.270782	0.159979	0.092523	0.110849
CON_ATGTAAGGCTGCTCTT-1	CON	Isocortex	0.139873	0.099615	0.269669	0.160035	0.134851	0.195957
CON_ATGTACATGCGGTGAG-1	CON	CTXsp	0.205303	0.126742	0.231954	0.18561	0.096973	0.153418
CON_ATGTACGATGACGTCG-1	CON	HY	0.321243	0.120027	0.165725	0.20645	0	0.186556
CON_ATGTAGCGCGCGTAGG-1	CON	HY	0.512007	0	0	0	0.16144	0.326553
CON_ATGTGCATCCGACGCA-1	CON	Hip	0.285399	0.0972882	0.202477	0.191389	0.116742	0.106705
CON_ATGTGGACATCTTGAT-1	CON	TH	0.322891	0.124622	0.145935	0.212929	0	0.193623
CON_ATGTGTAGTTTAGTCA-1	CON	Isocortex	0.206877	0.140638	0.321062	0.139656	0	0.191768
CON_ATGTTGATTAGAGACT-1	CON	OLF	0.233393	0	0.253466	0.287757	0.099277	0.126108
CON_ATGTTGTAGTCTGTTT-1	CON	HY	0.256975	0	0.196637	0.312886	0.120449	0.113054
CON_ATGTTTCGGCCCGGAG-1	CON	Isocortex	0.172433	0.140613	0.337194	0.126739	0.101619	0.121403
CON_ATTAAACATGCGGACC-1	CON	TH	0.192254	0.11876	0.205814	0.236998	0.122999	0.123175
CON_ATTAATACTACGCGGG-1	CON	Hip	0.138548	0.104845	0.377141	0.252541	0	0.126925
CON_ATTAATGAACCAGTCG-1	CON	Hip	0.329003	0.128698	0.1433	0.137311	0.122677	0.139011
CON_ATTAATTCGGTCACTC-1	CON	Hip	0.166238	0	0.302538	0.258806	0.113128	0.15929
CON_ATTACAACTACCGGCC-1	CON	Isocortex	0.162667	0.133124	0.32184	0.186899	0	0.19547
CON_ATTACATGTCAGTCTT-1	CON	CNU	0.19056	0.135253	0.252344	0.253405	0	0.168439
CON_ATTACCACACTGCCTG-1	CON	Isocortex	0.14715	0	0.312449	0.215666	0.189135	0.135599
CON_ATTACGACTCCACAGT-1	CON	Isocortex	0.329627	0.21167	0.172934	0.149639	0.136131	0
CON_ATTACTAGCCTCTTGC-1	CON	FB	0.19497	0	0.0996618	0	0.102815	0.602553
CON_ATTACTTACTGGGCAT-1	CON	Isocortex	0.147276	0	0.312705	0.138202	0.109618	0.2922
CON_ATTAGATTCCTCAGCA-1	CON	Isocortex	0.242513	0	0.392143	0.147661	0	0.217683
CON_ATTAGATTGATAGCGG-1	CON	Hip	0.172066	0	0.386506	0.255924	0	0.185504
CON_ATTAGGCGATGCTTTC-1	CON	TH	0.27269	0.141884	0.221583	0.220302	0	0.143541
CON_ATTATACTTTGCTCGT-1	CON	Hip	0.226835	0.113875	0.244009	0.16474	0.107678	0.142863
CON_ATTATAGCTACTTTAC-1	CON	Isocortex	0.170963	0.121169	0.336411	0.149141	0.094275	0.128041
CON_ATTATCGGAATGTACG-1	CON	HY	0.196434	0	0.225071	0.242841	0.132727	0.202926
CON_ATTATCTCGACAGATC-1	CON	Isocortex	0.165311	0.219112	0.190402	0.139594	0.187785	0.0977959
CON_ATTATGCCATAGGGAG-1	CON	Hip	0.337496	0.131357	0.161234	0.111943	0	0.257969
CON_ATTATTCAGAGTCACT-1	CON	CTXsp	0.182999	0.0900101	0.262399	0.21408	0.125123	0.125389
CON_ATTCAACCATTTAAGG-1	CON	CTXsp	0.209207	0	0.265725	0.301535	0.0998202	0.123712
CON_ATTCACTGATGTTGGA-1	CON	HY	0.253818	0.143298	0.194311	0.210733	0	0.197839
CON_ATTCAGGACCTATTTC-1	CON	Isocortex	0.22413	0	0.300933	0.106932	0	0.368004
CON_ATTCATATACTGTCCA-1	CON	TH	0.2127	0.122667	0.150756	0.163822	0.13212	0.217934
CON_ATTCATCGTTGAGGCA-1	CON	CNU	0.166663	0	0.235099	0.325727	0.127348	0.145163
CON_ATTCCTAAGACGTGGA-1	CON	Isocortex	0.164084	0.100497	0.323151	0.129407	0.126881	0.15598
CON_ATTCGCGCCTTGAGAG-1	CON	CTXsp	0.148849	0.101702	0.340871	0.169857	0.0932554	0.145466
CON_ATTCGTGCTATCTCTT-1	CON	CNU	0.156468	0.100896	0.205004	0.175309	0.0952776	0.267045
CON_ATTCTCGTCTCTTTAG-1	CON	Isocortex	0.177665	0.116643	0.210975	0.178321	0	0.316397
CON_ATTCTGAGTATGAACT-1	CON	Isocortex	0.163205	0.0954141	0.3305	0.187307	0.0900682	0.133505
CON_ATTCTTCGTACTTATG-1	CON	Isocortex	0.181064	0.142573	0.303554	0.243614	0	0.129195
CON_ATTGAAGATCTTAGTG-1	CON	TH	0.215074	0.128216	0.112365	0.21768	0.0997457	0.226919
CON_ATTGACCGGCGATGAC-1	CON	Isocortex	0.209628	0.128186	0.301591	0.131685	0.0981505	0.130759
CON_ATTGACGTAACTCGGT-1	CON	Isocortex	0.22259	0.108497	0.258234	0.178581	0.0908999	0.141198
CON_ATTGATGAGTCCTAAC-1	CON	FB	0.275688	0.109925	0	0.147498	0.0988632	0.368025
CON_ATTGCCTTTATGTTTG-1	CON	CNU	0.214033	0	0.238692	0.260712	0.104211	0.182352
CON_ATTGCGATCAGTAACT-1	CON	FB	0.248576	0	0.147882	0.250769	0	0.352773
CON_ATTGCTGCTCCTCCAT-1	CON	TH	0.254095	0.114394	0.244446	0.212896	0	0.17417
CON_ATTGGATTACAGCGTA-1	CON	CNU	0.208718	0	0.227051	0.309033	0.11615	0.139048
CON_ATTGGGAATATCTTGG-1	CON	Isocortex	0.211155	0.0931515	0.264943	0.148659	0.0967876	0.185303
CON_ATTGGTTGTGCATTAC-1	CON	OLF	0.248466	0	0.281574	0.227699	0.109219	0.133042
CON_ATTGTACAACTCGGCT-1	CON	CNU	0	0.104998	0	0	0	0.895002
CON_ATTGTCGCAATACCTT-1	CON	Isocortex	0.146108	0.123251	0.201023	0.127887	0	0.401731
CON_ATTGTCTGTTTCATGT-1	CON	HY	0.228914	0.105941	0.250818	0.233098	0	0.181229
CON_ATTGTGACTTCGCTGC-1	CON	Isocortex	0.298906	0.116106	0.210523	0.136051	0.117649	0.120765
CON_ATTGTTCAACGATCCG-1	CON	ENTI	0.191197	0	0.299542	0.184663	0.157687	0.166912
CON_ATTTAACTCGTATTAC-1	CON	FB	0.165844	0.23206	0.144795	0	0	0.457301
CON_ATTTACTAAGTCCATT-1	CON	Isocortex	0.212194	0.152062	0.314674	0.129174	0	0.191896
CON_ATTTCATTATTTCGCG-1	CON	FB	0.192723	0	0.105927	0	0.104007	0.597343
CON_ATTTGCCTAGTTACGA-1	CON	Isocortex	0.24272	0.108354	0.231337	0.15404	0.158356	0.105192
CON_ATTTGTCTTGGGAGCT-1	CON	TH	0.254814	0	0.180848	0.258159	0	0.30618
CON_ATTTGTTCCAGGGCTC-1	CON	Hip	0.236165	0.192444	0.184456	0.179494	0	0.20744
CON_CAAACCCTCCGGCGGG-1	CON	HY	0.258423	0.382731	0.104606	0	0.148508	0.105733
CON_CAAACGAGTATCGCAG-1	CON	TH	0.297119	0.12739	0.226203	0.191938	0	0.157351
CON_CAAACGTGGTCTTGCG-1	CON	Isocortex	0.188038	0.108232	0.312499	0.18361	0.0919022	0.115719
CON_CAAACTACGATAGAGA-1	CON	Isocortex	0.141844	0.101669	0.311605	0.182096	0.0979978	0.164787
CON_CAAACTATTGAGCTTC-1	CON	Isocortex	0.178737	0.0991174	0.377501	0.178987	0	0.165658
CON_CAAACTCGCGACGCCG-1	CON	CNU	0.192291	0.116913	0.251213	0.240561	0	0.199022
CON_CAAAGGTCATCTGAAA-1	CON	Isocortex	0.11926	0.0941596	0.300574	0.262444	0.0936622	0.1299
CON_CAAATGCGGAGTGTTC-1	CON	Isocortex	0.288485	0.179111	0.145281	0.0969497	0.182146	0.108027
CON_CAAATGTCCTTCCGTG-1	CON	TH	0.365822	0	0.143525	0.231646	0	0.259006
CON_CAAATTGGATTATGCC-1	CON	Isocortex	0.223328	0	0.322004	0.16267	0.118911	0.173086
CON_CAAATTGTCAGCAAGC-1	CON	FB	0.215518	0.112407	0.205239	0.116077	0.125731	0.225028
CON_CAACACATCTCCTGCC-1	CON	Isocortex	0.186187	0	0.302101	0.138997	0.19043	0.182285
CON_CAACAGTGCCAAACGG-1	CON	Isocortex	0.349278	0.20716	0.178286	0.117202	0.148074	0
CON_CAACCAGTGGCCTACC-1	CON	CTXsp	0.185749	0.129095	0.245548	0.140808	0.187021	0.111779
CON_CAACCTACCGAGCAGT-1	CON	CTXsp	0.125135	0.111956	0.336281	0.245206	0	0.181423
CON_CAACCTGAACCTGCCA-1	CON	Isocortex	0.17029	0.113508	0.319229	0.182254	0.0988354	0.115883
CON_CAACGACCCGTTTACA-1	CON	Hip	0.182767	0	0.390938	0.245161	0	0.181134
CON_CAACGTGGTGGAGTCT-1	CON	CTXsp	0.242504	0	0.322451	0.307998	0	0.127048
CON_CAACTATATCGAATGC-1	CON	FB	0.295617	0.226944	0.207181	0	0	0.270258
CON_CAACTCCAACGTTTAG-1	CON	Isocortex	0.245773	0.152779	0.239532	0.14552	0.101247	0.115149
CON_CAACTCCTTGATCCCG-1	CON	FB	0.185344	0	0	0	0.101458	0.713198
CON_CAACTGCTCATCCGAT-1	CON	HY	0.234076	0.113904	0.188387	0.233477	0.101914	0.128242
CON_CAAGACTCAGAAGCGC-1	CON	Isocortex	0.219334	0.110799	0.286587	0.129156	0.140037	0.114087
CON_CAAGAGGGCGGAGTAC-1	CON	TH	0.258645	0.266863	0.167012	0.151011	0	0.156468
CON_CAAGATATTATAACGT-1	CON	TH	0.328948	0.156078	0	0.171426	0	0.343549
CON_CAAGCACCAAATGCCT-1	CON	Hip	0.235655	0.128914	0.193416	0.137123	0.1278	0.177093
CON_CAAGCGGCACATAATT-1	CON	HY	0.198403	0	0.196955	0.338104	0	0.266538
CON_CAAGGATCGCATGTTC-1	CON	TH	0.294837	0.19882	0.178289	0.175311	0	0.152743
CON_CAAGGCCAGTGGTGCA-1	CON	CTXsp	0.21806	0	0.281717	0.242153	0.126382	0.131689
CON_CAAGGTCCTATAGGCT-1	CON	Isocortex	0.198236	0.148107	0.209509	0.120399	0.0958881	0.227861
CON_CAAGTAAGTGATAGAC-1	CON	HY	0.32881	0.120173	0.191642	0.216461	0	0.142914
CON_CAAGTGAACTTTGGTT-1	CON	Isocortex	0.144036	0.127477	0.258892	0.149306	0.13821	0.182079
CON_CAAGTGTGGTTGCAAA-1	CON	FB	0	0	0	0	0	1
CON_CAATAAACCTTGGCCC-1	CON	Hip	0.207824	0.106462	0.211177	0.144386	0.127447	0.202704
CON_CAATACGAGAGTCTGA-1	CON	Isocortex	0.135445	0.16292	0.342351	0.190509	0	0.168775
CON_CAATCCCTATACCAGC-1	CON	Isocortex	0.23074	0.100484	0.281877	0.128839	0.113083	0.144976
CON_CAATGACCCTTAATTT-1	CON	HY	0.268594	0	0.233438	0.220864	0.135612	0.141493
CON_CAATGAGGTTCGACTA-1	CON	Isocortex	0.184605	0.114745	0.26439	0.18935	0.102994	0.143915
CON_CAATGCGAGAAGTATC-1	CON	FB	0.242654	0	0	0	0.176007	0.581339
CON_CAATGGAATCTACATA-1	CON	Isocortex	0.168718	0.0954428	0.320712	0.147609	0.104469	0.163049
CON_CAATGGATCTCTACCA-1	CON	Hip	0.2738	0	0	0	0.217592	0.508608
CON_CAATGGTCGGCCTGGG-1	CON	Isocortex	0.231033	0.121068	0.299664	0.18074	0	0.167495
CON_CAATGTGCCAACCCTT-1	CON	Isocortex	0.151536	0.0945587	0.309162	0.167755	0.116125	0.160864
CON_CAATTAAGGGTGATGA-1	CON	TH	0.285536	0.111273	0.179456	0.120423	0.120796	0.182517
CON_CAATTTCGTATAAGGG-1	CON	TH	0.173774	0.13094	0.19512	0.217822	0.0921882	0.190155
CON_CACAAACCGCAGAACT-1	CON	OLF	0.148891	0	0.4269	0.27895	0	0.145259
CON_CACAAGAAAGATATTA-1	CON	Isocortex	0.189357	0.114605	0.357004	0.192352	0	0.146683
CON_CACAATGAGCTGCTAT-1	CON	TH	0.242421	0.130503	0.221508	0.216584	0	0.188984
CON_CACACACGCTAACGAG-1	CON	CNU	0.165429	0.122176	0.223605	0.254529	0.119927	0.114333
CON_CACACAGCTTGCGCTC-1	CON	CNU	0.215733	0.107884	0.19309	0.234255	0	0.249037
CON_CACACGCGCTGTCTTA-1	CON	FB	0	0	0	0	0.132035	0.867965
CON_CACACGTTTCAATGGG-1	CON	Isocortex	0.273421	0	0.294796	0.141196	0.158112	0.132475
CON_CACAGCACCCACGGCA-1	CON	TH	0.257895	0.116401	0.189345	0.156284	0.0998166	0.180257
CON_CACAGCTAGGGAGTGA-1	CON	Hip	0.22052	0.279685	0.137401	0.103425	0.156789	0.102179
CON_CACAGGGCCATATAGT-1	CON	CNU	0.20062	0	0.245607	0.243953	0.121619	0.1882
CON_CACAGGGCCGTTGTCA-1	CON	HY	0.157772	0.0944015	0.131419	0.252432	0.187067	0.176908
CON_CACAGTCCCGCTTCGC-1	CON	CTXsp	0.203444	0.1232	0.233752	0.239407	0.101048	0.0991491
CON_CACAGTTCGCTTCCCA-1	CON	CTXsp	0.201797	0.131237	0.213419	0.245834	0.095767	0.111946
CON_CACATATTAGCAGGAT-1	CON	TH	0.228464	0	0.170479	0.166334	0.117488	0.317235
CON_CACATCTCACCGACGA-1	CON	HY	0.317972	0.134776	0	0.309582	0	0.237669
CON_CACATGATTCAGCAAC-1	CON	TH	0.221891	0	0.211688	0.184748	0.13542	0.246254
CON_CACATTCTTTCGATGG-1	CON	FB	0	0	0	0	0.215402	0.784598
CON_CACATTTCTTGTCAGA-1	CON	CNU	0.173596	0	0.258823	0	0.236611	0.33097
CON_CACCATCGGAGGAGAC-1	CON	Isocortex	0.154986	0	0.394241	0.146721	0	0.304052
CON_CACCCAAATCTTATGT-1	CON	CNU	0.251989	0	0.160736	0	0.131196	0.456079
CON_CACCCACACGTCACCC-1	CON	FB	0	0	0.13811	0	0.139011	0.722879
CON_CACCCACGAGGCAATT-1	CON	Hip	0.147883	0	0.409441	0.257173	0	0.185503
CON_CACCCGCGTTTGACAC-1	CON	OLF	0.339377	0.268814	0.159225	0.122059	0.110526	0
CON_CACCCTAACAAGATCT-1	CON	FB	0.377175	0.112701	0.101869	0.145296	0	0.262959
CON_CACCGATACACCGAGC-1	CON	Isocortex	0.224024	0	0.30716	0.184085	0.100633	0.184097
CON_CACCGATGATGGGTAC-1	CON	OLF	0.225856	0	0.341268	0.198414	0.128749	0.105714
CON_CACCGCCAGAAGGTTT-1	CON	Hip	0.257499	0.146629	0.148096	0.189475	0.118162	0.14014
CON_CACCGCCGACCAGCGA-1	CON	Isocortex	0.163996	0.103409	0.300039	0.202536	0.111254	0.118766
CON_CACCGCGTCCACTCTA-1	CON	Isocortex	0.179395	0.102828	0.259639	0.18139	0.0971462	0.179602
CON_CACCGGAGATATCTCC-1	CON	Isocortex	0.20818	0.0984716	0.281318	0.179156	0.0919956	0.140879
CON_CACCGGGCATCACAAG-1	CON	OLF	0.173013	0.116042	0.276394	0.227651	0.102109	0.10479
CON_CACCGTATCCCATCCG-1	CON	CNU	0.23854	0	0.213618	0.279298	0.13998	0.128565
CON_CACCTAATCAGTTTAC-1	CON	Hip	0.331348	0.107192	0.173476	0.150996	0.11855	0.118439
CON_CACCTCGATGGTGGAC-1	CON	Hip	0.285602	0	0.228469	0.17623	0.133037	0.176661
CON_CACCTTGCGAAACTCG-1	CON	Hip	0.221015	0.0959193	0.253249	0.150438	0.117575	0.161805
CON_CACCTTGGCGCCTTTG-1	CON	CNU	0.120083	0	0.163715	0.414646	0.13705	0.164505
CON_CACGACTAAAGTTCTG-1	CON	Isocortex	0.191636	0	0.344879	0.208164	0.125749	0.129572
CON_CACGCACAGCGCAGCT-1	CON	Hip	0.198277	0.123008	0.333879	0.197391	0	0.147446
CON_CACGCAGCGAGGCTTT-1	CON	TH	0.254679	0.142764	0.105794	0.17456	0.132135	0.190069
CON_CACGCGGAACTGTTGC-1	CON	FB	0	0	0	0	0	1
CON_CACGGACGTGGATGGC-1	CON	Isocortex	0.193916	0.107687	0.341104	0.220407	0	0.136887
CON_CACGGCGCGCCAAAGG-1	CON	Isocortex	0.193858	0.17455	0.268755	0.195061	0	0.167776
CON_CACGTCAATCAATGGA-1	CON	OLF	0.20195	0	0.293765	0.21815	0.178098	0.108037
CON_CACGTCTATGATGTGG-1	CON	Isocortex	0.263656	0.139858	0.306785	0.0921693	0.097654	0.099878
CON_CACGTTCGTGCTCTAG-1	CON	TH	0.2224	0.114697	0.135216	0.133947	0.098729	0.295011
CON_CACGTTTCGTACACAC-1	CON	FB	0.267266	0	0.137455	0.142464	0.158824	0.293991
CON_CACTAAAGTTGCCTAT-1	CON	TH	0.170419	0.103602	0.20894	0.210103	0.105032	0.201905
CON_CACTACGGGAGCTGCC-1	CON	CTXsp	0.156175	0.101858	0.299072	0.208007	0.0963198	0.138568
CON_CACTACTCAGTTCTGT-1	CON	Isocortex	0.179404	0.120084	0.331496	0.117511	0.131817	0.119687
CON_CACTCAAGAGCTATGG-1	CON	TH	0.304093	0.122676	0.186288	0.211434	0	0.17551
CON_CACTCAGCTCTTGAGG-1	CON	Isocortex	0.201024	0.103253	0.289146	0.159851	0.0905647	0.156161
CON_CACTCCTCTCGGTCGG-1	CON	Isocortex	0.159045	0	0.364139	0.163784	0	0.313032
CON_CACTCGAGCTGAACAA-1	CON	TH	0.246269	0.153741	0.195729	0.207798	0	0.196463
CON_CACTCTCAAGCATCGA-1	CON	HY	0.205532	0	0.27769	0.228854	0.141073	0.14685
CON_CACTCTTCTGCTAGCC-1	CON	CTXsp	0.222861	0.131716	0.206026	0.143555	0	0.295842
CON_CACTGACGATTGTGGA-1	CON	HY	0.280139	0	0.198605	0.281996	0.110184	0.129076
CON_CACTGTCCAAGTGAGA-1	CON	FB	0.147799	0.182656	0	0	0.144521	0.525025
CON_CACTTAATCAGACGGA-1	CON	TH	0.236144	0.125901	0.203013	0.193077	0	0.241866
CON_CAGAACTTAGCCCTCT-1	CON	FB	0.219697	0	0	0	0.103968	0.676335
CON_CAGAATAACACACGGA-1	CON	CTXsp	0.166216	0	0.34211	0.244766	0.10998	0.136928
CON_CAGAATATTCGTTATC-1	CON	Isocortex	0.116111	0.103278	0.329968	0.190101	0.0980849	0.162456
CON_CAGACACCGATCGCTG-1	CON	TH	0.206574	0	0.210603	0.188904	0	0.393919
CON_CAGACCTGTAAGTGTT-1	CON	FB	0.310663	0	0	0	0.124277	0.56506
CON_CAGACGAACCTGATAC-1	CON	TH	0.288047	0	0.206015	0.217831	0.117694	0.170414
CON_CAGAGACGGTCACCCA-1	CON	TH	0.30232	0.142926	0.203309	0.14411	0	0.207336
CON_CAGAGCATGAGCTTGC-1	CON	Hip	0.217357	0.12306	0.239941	0.146117	0.16342	0.110104
CON_CAGAGGCGATGCATGA-1	CON	TH	0.185976	0.112779	0.301499	0.215868	0	0.183878
CON_CAGAGTGATTTAACGT-1	CON	Isocortex	0.143855	0.127947	0.3472	0.150969	0.0977095	0.13232
CON_CAGATAATGGGCGGGT-1	CON	CTXsp	0.179902	0	0.285215	0.28631	0.106043	0.142531
CON_CAGATACTAACATAGT-1	CON	TH	0.277689	0.220177	0	0.13905	0.134333	0.228751
CON_CAGATCATTTAAAGTC-1	CON	Isocortex	0.187267	0	0.329884	0.167542	0.109227	0.20608
CON_CAGCAGCCCGTTCCTT-1	CON	Hip	0.233348	0.12316	0.247267	0.210678	0	0.185547
CON_CAGCAGTCCAGACTAT-1	CON	FB	0.237718	0.107601	0.104656	0.145552	0.168168	0.236305
CON_CAGCAGTCTGTGCTGC-1	CON	HY	0.176185	0.156381	0.139737	0.170368	0.0963327	0.260996
CON_CAGCCCTCACAGGCAG-1	CON	Isocortex	0.162364	0.100343	0.318559	0.185963	0.117772	0.114999
CON_CAGCCGGGCCCTCTAT-1	CON	Isocortex	0.183972	0.0997278	0.277872	0.186742	0.0928317	0.158855
CON_CAGCCTCCTGCAGAGG-1	CON	Hip	0.321726	0.133097	0.120151	0.164676	0.150198	0.110151
CON_CAGCCTCGATAGCGGT-1	CON	OLF	0.131985	0.132035	0.341996	0.189802	0.0920561	0.112126
CON_CAGCCTCTCCTCAAGA-1	CON	Isocortex	0.200745	0.107741	0.276657	0.168196	0.116834	0.129827
CON_CAGCGATTCCCTTCAA-1	CON	TH	0.176822	0.100993	0.249472	0.203109	0.133819	0.135785
CON_CAGCTCACTGAGACAT-1	CON	TH	0.244314	0.145112	0.19505	0.126432	0.102086	0.187006
CON_CAGCTCGACAAGTTAA-1	CON	Hip	0.277996	0	0.119855	0	0.114608	0.487542
CON_CAGGAAGACTTTATAT-1	CON	Isocortex	0.160005	0.101716	0.286941	0.17322	0.0967642	0.181354
CON_CAGGACAGCTGCCCTT-1	CON	Isocortex	0.219256	0	0.327443	0.192477	0.109891	0.150933
CON_CAGGATATATCGTTGT-1	CON	TH	0.255954	0.120681	0.215819	0.242407	0	0.16514
CON_CAGGCAGTCTTACCAG-1	CON	CNU	0.193244	0	0.278587	0.345567	0	0.182602
CON_CAGGCCGTTTGGGTGT-1	CON	TH	0.211935	0.132368	0.223097	0.203613	0.116656	0.112332
CON_CAGGCGCCATGCTAGG-1	CON	TH	0.19267	0.140484	0.158308	0.19847	0.0995008	0.210567
CON_CAGTAACTATTTATTG-1	CON	Isocortex	0.144574	0.135897	0.303908	0.18558	0.0984344	0.131607
CON_CAGTACATTCTCTAAA-1	CON	Isocortex	0.209244	0	0.386775	0.199174	0	0.204808
CON_CAGTAGCCCACGCGGT-1	CON	Hip	0.0991628	0.0955755	0.338828	0.185901	0.139622	0.140911
CON_CAGTCGAGGATGCAAT-1	CON	FB	0.111744	0	0	0	0	0.888256
CON_CAGTCTGTATACTGGG-1	CON	TH	0.225301	0.217253	0.196076	0.189418	0	0.171953
CON_CAGTGAATAAATGACT-1	CON	Hip	0.182854	0.134617	0.236754	0.195426	0.0948015	0.155548
CON_CAGTGTCGGCTGGCCC-1	CON	FB	0.175848	0	0.145398	0.219225	0	0.459529
CON_CAGTTCAAATTGACAC-1	CON	TH	0.308103	0.117355	0.130996	0.171138	0	0.272409
CON_CAGTTCGAGGACCCGA-1	CON	HY	0.217729	0.10348	0.269292	0.255523	0	0.153977
CON_CATAACGGACAGTCGT-1	CON	FB	0.304723	0.109194	0	0	0.181777	0.404307
CON_CATAAGAAGCTTGGCT-1	CON	HY	0.241679	0	0.162432	0.348108	0	0.247782
CON_CATAATGAGCGGGCGA-1	CON	Isocortex	0.216836	0.128587	0.259452	0.179861	0.0989053	0.116359
CON_CATACACGGTTCCCAC-1	CON	HY	0.284451	0	0.196219	0.246177	0.145871	0.127282
CON_CATACGGCGTCTGGGC-1	CON	TH	0.200128	0.107559	0.192938	0.211661	0.119816	0.167898
CON_CATACTATGTAATTGT-1	CON	TH	0.26108	0	0.268805	0.220196	0.116541	0.133377
CON_CATACTTAGGCAATAC-1	CON	Isocortex	0.158295	0	0.253485	0.142349	0.131758	0.314113
CON_CATACTTCTTTCTCCG-1	CON	HY	0.238324	0.101688	0.203639	0.198181	0.106835	0.151333
CON_CATAGAGGAGATACTA-1	CON	CNU	0.173675	0	0.275435	0.231296	0.137458	0.182136
CON_CATAGTACATTGAGAG-1	CON	FB	0.173605	0.117778	0.255167	0.195461	0.0904316	0.167557
CON_CATAGTAGCATAGTAG-1	CON	FB	0.162571	0	0	0	0	0.837429
CON_CATAGTCAAATACATA-1	CON	CTXsp	0.28189	0	0.312141	0.22672	0	0.17925
CON_CATATACTACTGATAA-1	CON	Isocortex	0.211295	0.0963735	0.238891	0.160968	0.116056	0.176415
CON_CATATAGGTACAGTCA-1	CON	TH	0.210879	0.233183	0.147842	0.14196	0.0944948	0.171641
CON_CATATTATTTGCCCTA-1	CON	Isocortex	0.152793	0	0.329927	0.225124	0.129462	0.162694
CON_CATCATCTACCCGGAC-1	CON	Isocortex	0.155688	0	0.35101	0.197203	0.119098	0.177
CON_CATCATTACCCTGAGG-1	CON	FB	0.252565	0.190561	0	0	0.230393	0.32648
CON_CATCCCGAGATTCATA-1	CON	OLF	0.14641	0.147388	0.328705	0.175858	0.0988932	0.102746
CON_CATCCTCTCAAAGATC-1	CON	FB	0.2376	0	0.156172	0.146801	0.104318	0.355109
CON_CATCGCCCGCGGCCAA-1	CON	Isocortex	0.27716	0.116681	0.248104	0.201404	0	0.15665
CON_CATCGGACGGGTTAAT-1	CON	TH	0.274854	0.104144	0.176934	0.137502	0.110831	0.195734
CON_CATCTAGTGAAGGGAA-1	CON	Isocortex	0.107191	0.0938016	0.370207	0.152803	0.100378	0.175619
CON_CATCTATCCCGTGTCT-1	CON	Isocortex	0.182891	0.100665	0.287798	0.196532	0	0.232113
CON_CATCTTACACCACCTC-1	CON	FB	0	0	0	0	0.118377	0.881623
CON_CATGAACCTCTTATCA-1	CON	Isocortex	0.168552	0.114956	0.302782	0.190124	0.113913	0.109673
CON_CATGACTTCGCTGAAT-1	CON	CNU	0.144644	0	0.190465	0.274709	0.201772	0.18841
CON_CATGAGATGCACTCTC-1	CON	FB	0.134437	0	0	0	0.187538	0.678025
CON_CATGATCGCTTTGAGA-1	CON	OLF	0.199314	0	0.369676	0.178429	0.103199	0.149382
CON_CATGATGCACAATTCT-1	CON	Hip	0.278172	0.148059	0.263398	0.176147	0	0.134224
CON_CATGATGGAAGTTAGC-1	CON	CNU	0.198595	0	0.217904	0.2286	0.146904	0.207998
CON_CATGCATGGAGACCCT-1	CON	Isocortex	0.147598	0.109253	0.308544	0.181371	0.0993386	0.153895
CON_CATGCGACCAGTTTAA-1	CON	FB	0.369166	0.17573	0	0.103279	0.135022	0.216803
CON_CATGCGTTAGACAGAA-1	CON	Hip	0.121038	0	0.381467	0.230489	0.108876	0.158131
CON_CATGCGTTGAGAGGAG-1	CON	HY	0.31351	0.10211	0.156167	0.185103	0.133729	0.109381
CON_CATGCTGGCTCCAATT-1	CON	Isocortex	0.147037	0.141467	0.193953	0.132949	0	0.384595
CON_CATGGATTGTCTTCCG-1	CON	CNU	0.173611	0	0.30515	0.355508	0	0.165732
CON_CATGGCAGGAAGATCG-1	CON	Hip	0.149634	0.113764	0.269916	0.199367	0.107512	0.159807
CON_CATGGGTATGCCTTAT-1	CON	FB	0.318577	0	0	0	0.137305	0.544118
CON_CATGGGTCGGGTGTGG-1	CON	Hip	0.217861	0.116502	0.253871	0.153284	0.127987	0.130495
CON_CATGGTAAGTAGCGTT-1	CON	TH	0.208929	0.120141	0.171026	0.193857	0	0.306046
CON_CATGGTCTAGATACCG-1	CON	Hip	0.329428	0.195999	0.168668	0.109516	0.0918713	0.104518
CON_CATGGTTTATTAATCA-1	CON	CTXsp	0.182582	0.0934288	0.258973	0.188547	0.140729	0.135739
CON_CATGTAAGAGACATTT-1	CON	FB	0.226167	0.108365	0.101945	0.201427	0.134483	0.227613
CON_CATGTAGGAGCGCCAA-1	CON	Isocortex	0.267691	0	0.34952	0.108127	0.148589	0.126073
CON_CATGTCTCATTTATGG-1	CON	FB	0.178119	0	0	0	0	0.821881
CON_CATTACATAGATTGTG-1	CON	Isocortex	0.277186	0	0.331299	0.214247	0	0.177267
CON_CATTACGCAGGAAGGG-1	CON	OLF	0.202759	0.126086	0.312765	0.247508	0	0.110882
CON_CATTACGTCGGCCCGT-1	CON	Hip	0.314052	0.120571	0.227161	0.151857	0	0.186359
CON_CATTATAACAGGGTCC-1	CON	Isocortex	0.223654	0.129054	0.212452	0.159012	0.162787	0.113041
CON_CATTATGCTTGTTGTG-1	CON	Hip	0.120259	0.109117	0.391542	0.252796	0	0.126287
CON_CATTCACTGACAGCTA-1	CON	Isocortex	0.218759	0.101878	0.344753	0.123121	0.0908908	0.120599
CON_CATTCCCATTCCGTCG-1	CON	Isocortex	0.266288	0.118773	0.264537	0.18032	0	0.170081
CON_CATTCGTCGTAGCGGT-1	CON	OLF	0.116232	0.134825	0.414499	0.20879	0	0.125654
CON_CATTGATGAACACGCC-1	CON	Isocortex	0.144373	0.107558	0.274009	0.193152	0.118554	0.162354
CON_CATTGCGGGTCAATTC-1	CON	Isocortex	0.145035	0.123884	0.262003	0.229173	0.113442	0.126462
CON_CATTTAGCGGACCATG-1	CON	Hip	0.250639	0	0.30305	0.151491	0.114951	0.179869
CON_CATTTATCGTTCAAGA-1	CON	Isocortex	0.169837	0.104163	0.352588	0.128049	0.100444	0.14492
CON_CATTTGAGTGGTACGT-1	CON	TH	0.250693	0.136805	0.190084	0.123603	0.0913612	0.207454
CON_CCAAACAGAACCCTCG-1	CON	Hip	0.189954	0.125803	0.206483	0.216658	0.116233	0.144869
CON_CCAAATAACAAGATTC-1	CON	CTXsp	0.128725	0.0917643	0.350333	0.181606	0.103521	0.144051
CON_CCAACGCTTGCCAGGG-1	CON	Isocortex	0.198246	0.107299	0.320764	0.0957617	0.115781	0.162149
CON_CCAACTTGATAGATCC-1	CON	Isocortex	0.127236	0.117798	0.333623	0.167672	0.0937111	0.15996
CON_CCAAGAAAGTGGGCGA-1	CON	TH	0.25318	0	0.10963	0.136545	0.231863	0.268783
CON_CCAAGACTTCTGCGAA-1	CON	Hip	0.378488	0.150586	0.184418	0.149624	0	0.136883
CON_CCAAGCGTAACTCGTA-1	CON	TH	0.21823	0.117476	0.229618	0.217278	0	0.217398
CON_CCAAGGAACAGAGAGG-1	CON	Isocortex	0.282298	0.103266	0.257872	0.193342	0	0.163222
CON_CCAAGGTTGCCCTTTC-1	CON	OLF	0.191734	0.202289	0.248906	0.133644	0.123739	0.0996889
CON_CCAATAGTGCCGTCGA-1	CON	TH	0.268465	0.131576	0.210727	0.236734	0	0.152498
CON_CCAATCGGTAGATCGA-1	CON	Isocortex	0.182534	0.157503	0.323701	0.152913	0	0.183349
CON_CCAATGTCACAGCAAG-1	CON	TH	0.260152	0.111136	0.215804	0.196492	0.105175	0.111241
CON_CCAATTACGGGTCGAG-1	CON	FB	0	0.152665	0.200116	0	0	0.64722
CON_CCAATTGAATGTTAAT-1	CON	FB	0.213281	0.131261	0.196082	0.148674	0.11937	0.191332
CON_CCACAATGTACGTCTT-1	CON	TH	0.243307	0.128565	0.18423	0.201524	0.0983422	0.144031
CON_CCACACTGAGATATTA-1	CON	TH	0.280968	0.14156	0.200308	0.155119	0.110634	0.111412
CON_CCACAGTACCCATCCT-1	CON	FB	0	0.176488	0	0	0	0.823512
CON_CCACATACTGCACCCA-1	CON	CTXsp	0.164657	0	0.329642	0.270288	0.104901	0.130513
CON_CCACCCAAGGAAAGTG-1	CON	TH	0.234444	0.118613	0.180135	0.195195	0.102646	0.168966
CON_CCACCTGTATGGAATA-1	CON	OLF	0.105079	0	0.428279	0.224587	0.103163	0.138892
CON_CCACGAATTTAACCTC-1	CON	CNU	0.16273	0.133646	0.230294	0.238903	0.10154	0.132886
CON_CCACGAGAAGAGAATC-1	CON	Hip	0.163935	0.116489	0.305587	0.143402	0.114086	0.156503
CON_CCACGGTGCCCGGTAG-1	CON	CNU	0.144112	0.108939	0.286582	0.182851	0.101334	0.176181
CON_CCACGTAAATTAGACT-1	CON	Isocortex	0.13348	0.105304	0.294329	0.22964	0.0975385	0.139708
CON_CCACTATCCGGGTCAC-1	CON	Isocortex	0.168897	0	0.248691	0.242016	0.123846	0.216549
CON_CCACTCAGATCCGCAA-1	CON	CNU	0.312085	0.207929	0.125942	0.111159	0.119317	0.123568
CON_CCACTGTTTGGATTAA-1	CON	CTXsp	0.140755	0.103989	0.359433	0.14643	0.0934446	0.155949
CON_CCAGAAACTGATGCGA-1	CON	OLF	0.11026	0.110115	0.399694	0.176764	0.10499	0.0981771
CON_CCAGATAGTTGAGTGA-1	CON	Hip	0.232112	0.396816	0	0	0	0.371071
CON_CCAGCCTGGACCAATA-1	CON	TH	0.172463	0.096446	0.223754	0.209142	0.103948	0.194247
CON_CCAGCGGGATCACCAG-1	CON	Isocortex	0.193881	0.105935	0.308861	0.160759	0.0935272	0.137037
CON_CCAGCTCGAACGCATT-1	CON	HY	0.228902	0	0.157298	0.184563	0.104326	0.324911
CON_CCAGGCTGGCGTCTGA-1	CON	OLF	0.150524	0	0.388219	0.180513	0.129484	0.15126
CON_CCAGGGACGTGGCCTC-1	CON	Hip	0.245746	0.138227	0.238209	0.129647	0.115996	0.132175
CON_CCAGTAGTCTGATCCA-1	CON	Hip	0.358086	0	0.170405	0.125743	0.100268	0.245498
CON_CCAGTCTAGACGGCGC-1	CON	Hip	0.182899	0.124925	0.270259	0.151927	0.111181	0.158809
CON_CCAGTCTTGTCATAGA-1	CON	HY	0.171446	0.0968478	0.204427	0.261609	0.127347	0.138324
CON_CCAGTTCGGTAACTCA-1	CON	OLF	0.266857	0	0.293956	0.316831	0	0.122356
CON_CCATAAACAACCCGAC-1	CON	FB	0.172031	0	0.160829	0.115209	0.161674	0.390257
CON_CCATACCTTTACTTGT-1	CON	CNU	0.189707	0	0.264766	0.149005	0.141074	0.255449
CON_CCATAGGTTGGCGTGG-1	CON	Hip	0.22628	0.168706	0.181222	0.188918	0.0922639	0.14261
CON_CCATATGGAAACTATA-1	CON	CNU	0.180062	0.124698	0.234689	0.230119	0.108598	0.121833
CON_CCATCGCAGTTAAACT-1	CON	TH	0.244909	0	0.172719	0.127882	0.200155	0.254335
CON_CCATCTCACCAGTGAA-1	CON	FB	0.155573	0	0	0	0	0.844427
CON_CCATGCCCTAGATTTC-1	CON	CNU	0.187305	0.0906667	0.227675	0.285601	0.115415	0.0933367
CON_CCATGCCTGTTTAGTA-1	CON	TH	0.218888	0	0.194901	0.202958	0.101061	0.282192
CON_CCATGCTCTGCAGGAA-1	CON	FB	0.198003	0.103458	0.313479	0.259645	0	0.125415
CON_CCATTAGCGATAATCC-1	CON	TH	0.39738	0.148375	0	0.177245	0.121172	0.155829
CON_CCATTGTTTCCTCCAT-1	CON	Isocortex	0.200266	0.106429	0.307067	0.132069	0.10308	0.15109
CON_CCATTTCTACCTATTA-1	CON	HY	0.291504	0.163502	0.124615	0.146321	0	0.274058
CON_CCCAAACATGCTGCTC-1	CON	TH	0.241541	0.170338	0	0.18249	0.169064	0.236567
CON_CCCAACCACACTAACA-1	CON	Isocortex	0.184544	0.117746	0.292499	0.193525	0.101294	0.110392
CON_CCCAAGACAGAGTATG-1	CON	Isocortex	0.224645	0.146591	0.306853	0.16347	0	0.158441
CON_CCCAAGTCATTACACT-1	CON	OLF	0.224981	0	0.286963	0.26471	0.105956	0.117389
CON_CCCAGAGGAGGGCGTA-1	CON	Isocortex	0.142345	0.12236	0.340749	0.139986	0.0972651	0.157295
CON_CCCAGGTCTGAAGGCT-1	CON	CTXsp	0.12809	0.101546	0.356318	0.236288	0	0.177758
CON_CCCAGTTAAGGCGCCG-1	CON	TH	0.368845	0	0.128724	0.149195	0	0.353237
CON_CCCATATAGGTCGATT-1	CON	OLF	0.159199	0	0.381172	0.277432	0	0.182198
CON_CCCGACCATAGTCCGC-1	CON	Hip	0.220249	0.220411	0.165872	0.162958	0.105745	0.124766
CON_CCCGAGTTTCTCCGTA-1	CON	CNU	0.140242	0.198327	0.259125	0.195127	0.101054	0.106125
CON_CCCGATAGCCTCGCCT-1	CON	Isocortex	0.144021	0.111959	0.328652	0.162101	0.110555	0.142712
CON_CCCGCAGCGCGAACTA-1	CON	TH	0.311055	0.130706	0.173546	0.157077	0	0.227616
CON_CCCGCAGGGCCCAAAG-1	CON	Isocortex	0.19303	0.0966803	0.336913	0.128686	0.0958096	0.148881
CON_CCCGGGTCGTTCAGGG-1	CON	HY	0.218314	0.150217	0.160831	0.191288	0.091361	0.187989
CON_CCCGTCAGCGTCTGAC-1	CON	Hip	0.366044	0.257787	0.216345	0	0.159824	0
CON_CCCGTTTCGCAGATGT-1	CON	CNU	0.250092	0	0.30917	0.307097	0	0.13364
CON_CCCTACCCACACCCAG-1	CON	OLF	0.34313	0.166566	0.157183	0.220552	0.112569	0
CON_CCCTACTTGAACAATG-1	CON	CNU	0.184415	0.102392	0.24989	0.229033	0.102976	0.131293
CON_CCCTCATTCTGGAATT-1	CON	FB	0.166283	0	0	0	0	0.833717
CON_CCCTCCTCGCTCGTAT-1	CON	CNU	0.2626	0	0.328459	0.252087	0.156854	0
CON_CCCTCGGGAGCCTTGT-1	CON	Isocortex	0.193602	0.105437	0.322217	0.140359	0.11124	0.127146
CON_CCCTGGTATGGGCGGC-1	CON	Isocortex	0.200713	0.117042	0.283264	0.151226	0.121796	0.12596
CON_CCCTTTAATGGAGTTC-1	CON	CTXsp	0.171322	0	0.328312	0.224339	0.108774	0.167254
CON_CCCTTTGACAGGTCTT-1	CON	TH	0.326491	0.0968606	0.0992862	0.100019	0	0.377343
CON_CCGAACCTTCCCGGCC-1	CON	TH	0.238606	0.121572	0.147759	0.185556	0	0.306507
CON_CCGAAGGGCGTACCGC-1	CON	Isocortex	0.140351	0	0.395791	0.176737	0.131123	0.155998
CON_CCGACAATAGGCCGCC-1	CON	CTXsp	0.179624	0.090882	0.322308	0.184258	0.0919942	0.130933
CON_CCGACGTAAACACAAC-1	CON	Isocortex	0.182387	0.123717	0.309542	0.175383	0	0.208972
CON_CCGACTCGCATAGTCT-1	CON	Isocortex	0.203395	0.143459	0.28589	0.13836	0.0938283	0.135068
CON_CCGAGAAGTCGCATAA-1	CON	CNU	0.147299	0.108124	0.221663	0.170218	0.206796	0.1459
CON_CCGAGCTGTGCTTGTC-1	CON	Isocortex	0.192146	0.114374	0.329734	0.113082	0.10287	0.147795
CON_CCGAGGGATGTTAGGC-1	CON	Isocortex	0.143355	0.115064	0.298899	0.191091	0.138173	0.113419
CON_CCGATATGACGTAAGG-1	CON	OLF	0.159871	0.092209	0.346187	0.176197	0.0913344	0.134202
CON_CCGATCTCAACCTTAT-1	CON	FB	0	0	0	0	0.110481	0.889519
CON_CCGCACAAAGACCAAC-1	CON	TH	0.259546	0.135232	0.175839	0.223071	0	0.206311
CON_CCGCACACGAACGTGT-1	CON	Isocortex	0.161939	0.109178	0.394656	0.156216	0	0.178011
CON_CCGCACTTGCAATGAC-1	CON	CTXsp	0.220389	0.110817	0.306431	0.144438	0.0948826	0.123042
CON_CCGCATGTGGTACGAT-1	CON	HY	0.265269	0.11783	0.156617	0.250716	0	0.209569
CON_CCGCCACCACAATCCA-1	CON	Isocortex	0.208806	0.100543	0.32075	0.144799	0.118466	0.106636
CON_CCGCCGGTCAACACAC-1	CON	FB	0.21205	0	0.129023	0	0.125153	0.533774
CON_CCGCCGTTGAGGATAA-1	CON	Isocortex	0.159804	0.0924776	0.333209	0.156695	0.0988437	0.15897
CON_CCGCCTGCGAATTGGT-1	CON	Isocortex	0.250623	0.100554	0.26092	0.169864	0.101711	0.116327
CON_CCGCGGAATGCGTCAC-1	CON	TH	0.223527	0.139096	0.240304	0.157751	0.11867	0.120652
CON_CCGCTATCAGCACCAG-1	CON	TH	0.304063	0.143226	0.203659	0.171404	0	0.177647
CON_CCGCTCCAGGGCGATC-1	CON	HY	0.408146	0.302882	0	0	0.288972	0
CON_CCGCTCTTCCGAACTA-1	CON	CTXsp	0.179634	0.109608	0.273708	0.16564	0.141993	0.129417
CON_CCGCTGGTGCCATTCA-1	CON	Isocortex	0.155227	0.129239	0.340864	0.165999	0.097897	0.110774
CON_CCGCTTGCTGACATGG-1	CON	Isocortex	0.186673	0	0.305629	0.19855	0.136171	0.172977
CON_CCGGAAGTGCAATATG-1	CON	OLF	0.322319	0.204758	0.1739	0.12793	0.171093	0
CON_CCGGAAGTTATCAGTC-1	CON	Isocortex	0.185712	0.16636	0.279016	0.148143	0.120699	0.10007
CON_CCGGAGCGTACTTTCT-1	CON	HY	0.240059	0.113565	0.189724	0.305661	0	0.150991
CON_CCGGAGGTCTTATGGT-1	CON	Isocortex	0.20619	0.124773	0.327509	0.149443	0.0900874	0.101998
CON_CCGGCACGACCGTTTC-1	CON	Isocortex	0.250046	0	0.249496	0	0	0.500459
CON_CCGGCGCATATTGGAT-1	CON	FB	0.139438	0	0	0	0	0.860562
CON_CCGGGACCCGCAGAGA-1	CON	FB	0.303705	0	0	0	0	0.696295
CON_CCGGGCGGTCTCGTCA-1	CON	TH	0.212182	0.114483	0.187951	0.252204	0	0.233179
CON_CCGGGCTGCTCCATAC-1	CON	TH	0.21799	0.096749	0.103206	0.239166	0.106472	0.236417
CON_CCGGTAATGGCTAGTC-1	CON	Isocortex	0.160824	0.12738	0.33294	0.138377	0	0.240479
CON_CCGTAAGTTGGTCCCA-1	CON	TH	0.239887	0.141595	0.17024	0.210508	0	0.237771
CON_CCGTAGGAAATCCCTG-1	CON	CNU	0.184194	0.112454	0.148145	0.216941	0.193268	0.144998
CON_CCGTAGGGTTGTTTAC-1	CON	CTXsp	0.178301	0.142054	0.325776	0.187555	0	0.166315
CON_CCGTATTAGCGCAGTT-1	CON	Isocortex	0.241688	0.0952786	0.305104	0.134154	0.106009	0.117767
CON_CCGTGAGGCATTCATG-1	CON	Isocortex	0.205684	0.101898	0.27426	0.144905	0.1181	0.155153
CON_CCGTGCCCATGACGGC-1	CON	Isocortex	0.212928	0.114552	0.277921	0.152754	0	0.241845
CON_CCGTGGAACGATCCAA-1	CON	Isocortex	0.183232	0.0941993	0.287157	0.156203	0.112466	0.166742
CON_CCGTTACGTTAGAACA-1	CON	Hip	0.193467	0.10946	0.269473	0.162257	0.100153	0.16519
CON_CCTAAAGGCTGACGCT-1	CON	Isocortex	0.177073	0.0956042	0.239934	0.109356	0.118657	0.259375
CON_CCTAAATTAACGGTTC-1	CON	TH	0.231188	0.122014	0.200537	0.199122	0.0944597	0.152681
CON_CCTAAATTGTATCCTA-1	CON	CTXsp	0.228022	0.128002	0.275607	0.210087	0	0.158282
CON_CCTAACCCAAACAAGT-1	CON	FB	0.104598	0	0	0	0.099897	0.795505
CON_CCTAACTAAGGCTCTA-1	CON	FB	0.272131	0	0	0	0	0.727869
CON_CCTACAAGTCCGGAAT-1	CON	Isocortex	0.284591	0.159991	0.287908	0.14563	0	0.121881
CON_CCTACTCAACACGATT-1	CON	OLF	0.110139	0.111649	0.326	0.224374	0.099398	0.128439
CON_CCTACTGCTTACACTT-1	CON	Hip	0.318179	0.229035	0.102093	0.102999	0.13686	0.110834
CON_CCTAGGCGTAGCGATC-1	CON	FB	0.261811	0	0	0	0.238125	0.500064
CON_CCTAGTTAGTCGCATG-1	CON	Isocortex	0.165518	0	0.259017	0.196972	0.139993	0.2385
CON_CCTATAATGAGTGCCC-1	CON	FB	0.161719	0	0	0	0	0.838281
CON_CCTATACCGTCCTGTC-1	CON	TH	0.265329	0.0980503	0.185963	0.170388	0.119795	0.160475
CON_CCTATATTTGTCCTGG-1	CON	HY	0.272524	0.12224	0.179846	0.284542	0	0.140848
CON_CCTATCTATATCGGAA-1	CON	Hip	0.212661	0.130697	0.232353	0.144553	0.106702	0.173034
CON_CCTATGAAGTGGTGCC-1	CON	CNU	0.208763	0	0.24402	0	0.190043	0.357173
CON_CCTATGGGTTACCGTC-1	CON	TH	0.216203	0.108668	0.208111	0.18479	0.0968287	0.185398
CON_CCTATGGTCAAAGCTG-1	CON	HY	0.255384	0.118274	0.152664	0.181345	0.0929687	0.199364
CON_CCTATGTCCACTCCAC-1	CON	CNU	0.200729	0	0.191541	0.312467	0.112087	0.183176
CON_CCTCACCTGAGGGAGC-1	CON	FB	0.291297	0	0	0	0	0.708703
CON_CCTCACCTTAGCATCG-1	CON	LV	0.270441	0.176721	0	0	0.167775	0.385063
CON_CCTCACGTCAGCTAAT-1	CON	OLF	0.13375	0.107061	0.396292	0.222448	0	0.140449
CON_CCTCCCGACAATCCCT-1	CON	Isocortex	0.155965	0.102668	0.31443	0.201764	0.091821	0.133352
CON_CCTCCTGTTGTGTCGT-1	CON	CTXsp	0.193972	0.106697	0.229971	0.350537	0	0.118823
CON_CCTCGAAGTGGACGGG-1	CON	Hip	0.149786	0	0.461433	0.213331	0	0.17545
CON_CCTCGACCCACTGCCT-1	CON	Isocortex	0.157377	0	0.390884	0.173306	0.156127	0.122305
CON_CCTCGCCAGCAAATTA-1	CON	Hip	0.20113	0	0.270096	0.238632	0.125838	0.164303
CON_CCTCGCGCGATATAGG-1	CON	FB	0.189059	0.10537	0	0	0.230333	0.475238
CON_CCTCGCGCTGTGCGAT-1	CON	HY	0.188708	0	0.217552	0.302342	0.125329	0.166069
CON_CCTCGGACCGGGATAG-1	CON	TH	0.185627	0.117056	0.166884	0.180683	0.0996407	0.250109
CON_CCTCTAATCTGCCAAG-1	CON	Hip	0.169431	0	0.335657	0.242753	0.116572	0.135588
CON_CCTCTGGCCTAGACGG-1	CON	Hip	0.162749	0.111563	0.26363	0.209484	0.0979374	0.154637
CON_CCTCTGTACTATTCTA-1	CON	TH	0.190349	0.104565	0.265185	0.214358	0.0955155	0.130027
CON_CCTGAACGATATATTC-1	CON	TH	0.162884	0.110927	0	0.155233	0.099324	0.471632
CON_CCTGAATATTTACATA-1	CON	Hip	0.201232	0	0.267739	0.255981	0.108233	0.166815
CON_CCTGACCACCGATGGT-1	CON	TH	0.142013	0.201557	0.16545	0.15924	0.139034	0.192707
CON_CCTGATTCGCGAAGAA-1	CON	OLF	0.433872	0.286954	0	0	0.145996	0.133178
CON_CCTGCTATTTGAGAAG-1	CON	Hip	0.156088	0	0.34811	0.259566	0.115627	0.120608
CON_CCTGGAAACGTTCTGC-1	CON	CNU	0.159549	0	0.157709	0.120247	0.225675	0.33682
CON_CCTGGCTAGACCCGCC-1	CON	TH	0.210562	0.120392	0.16169	0.293518	0.0969374	0.1169
CON_CCTGGTCGAATGTGGG-1	CON	HY	0.213897	0	0.178355	0.243343	0.101537	0.262868
CON_CCTGTCACCCGGGCTC-1	CON	TH	0.237003	0.106709	0.240612	0.196202	0	0.219473
CON_CCTGTCCCTCACGTTA-1	CON	Isocortex	0.157963	0.15711	0.329219	0.132333	0	0.223376
CON_CCTGTCGCCCGTAAAT-1	CON	TH	0.308282	0.130826	0.163555	0	0.133423	0.263913
CON_CCTGTTCAACCTCGGG-1	CON	HY	0.232134	0	0.229708	0.232935	0.100952	0.204271
CON_CCTGTTTGAAGACACG-1	CON	CNU	0.200166	0	0.233207	0.250484	0.108485	0.207658
CON_CCTTAAGTACGCAATT-1	CON	OLF	0.381569	0.124152	0.207064	0.135102	0	0.152113
CON_CCTTCAGTTAAAGTGA-1	CON	HY	0.277155	0	0.176305	0.213118	0.234244	0.0991791
CON_CCTTCGTATAGAATCC-1	CON	HY	0.222969	0.111009	0.213275	0.273473	0	0.179274
CON_CCTTCTTGATCCAGTG-1	CON	Hip	0.278622	0.214843	0.157848	0.109394	0.103393	0.1359
CON_CCTTGACCACTTTATT-1	CON	CTXsp	0.163369	0.0923768	0.327206	0.163987	0.124619	0.128442
CON_CCTTGTGAACGTGGTT-1	CON	HY	0.335313	0	0.211785	0.196046	0.140244	0.116612
CON_CCTTTAAGGGAGCACT-1	CON	HY	0.305705	0	0.141563	0.200547	0.114025	0.23816
CON_CCTTTCAATGAAGAAA-1	CON	Hip	0.336374	0.124301	0	0	0	0.539325
CON_CGAAACATAGATGGCA-1	CON	Isocortex	0.155242	0.111361	0.353287	0.15	0.0918012	0.138308
CON_CGAACAGTATGGGCGT-1	CON	FB	0	0	0	0	0.126979	0.873021
CON_CGAACCCGCATGCGTC-1	CON	TH	0.287622	0.162233	0.15612	0.151733	0.0978848	0.144407
CON_CGAACGCCCAGTGCCG-1	CON	FB	0.237242	0.109898	0.196822	0.167788	0.146558	0.141693
CON_CGAAGCTATAAATTCA-1	CON	Isocortex	0.212762	0.100628	0.256978	0.193642	0.0919026	0.144087
CON_CGAATGACGCATAATG-1	CON	HY	0.201831	0.112091	0.209349	0.314616	0	0.162112
CON_CGACAATTTGATCTAA-1	CON	FB	0.233393	0	0	0.106326	0.152612	0.50767
CON_CGACACGCTCCGACAG-1	CON	FB	0	0	0	0	0	1
CON_CGACAGTTCGCGTTAT-1	CON	TH	0.231822	0.116958	0.245898	0.273758	0	0.131564
CON_CGACATGCGATCTTCT-1	CON	Isocortex	0.168823	0.119908	0.267678	0.191126	0.124336	0.12813
CON_CGACTCAGGATGTTAT-1	CON	Hip	0.185387	0	0.283807	0.287636	0.0979914	0.145178
CON_CGACTTTGTATAGCCT-1	CON	FB	0.178046	0.186337	0.187773	0.117752	0	0.330092
CON_CGAGACCCTAGAGTGT-1	CON	TH	0.198459	0.124565	0.173955	0.194566	0.126548	0.181908
CON_CGAGACTACTGCTGCT-1	CON	OLF	0.174211	0.110725	0.333186	0.245726	0	0.136152
CON_CGAGAGATGTGAACCT-1	CON	TH	0.315249	0.111512	0.229772	0.157248	0	0.186219
CON_CGAGAGCTTTCACTAC-1	CON	CNU	0.212698	0.0914791	0.201726	0.261129	0.0943446	0.138623
CON_CGAGAGGGTAGCCGCG-1	CON	CTXsp	0.175529	0.147363	0.23106	0.195806	0.0917351	0.158507
CON_CGAGATTTCGCTCGGG-1	CON	Isocortex	0.146259	0.0938777	0.249291	0.161292	0.117709	0.231571
CON_CGAGCGTTGATCAGCC-1	CON	Isocortex	0.253249	0.108327	0.261682	0.172274	0	0.204468
CON_CGAGCTGGGCTTTAGG-1	CON	Hip	0.191499	0	0.309738	0.186126	0.113326	0.199311
CON_CGAGGAGCTTCCATAT-1	CON	Isocortex	0.211296	0.112819	0.303912	0.132144	0.096829	0.143
CON_CGAGGATCGGGAACGA-1	CON	Isocortex	0.124828	0.125442	0.312337	0.176361	0.129244	0.131788
CON_CGAGGCTAAATATGGC-1	CON	TH	0.265217	0.132649	0.199737	0.122955	0.0917878	0.187654
CON_CGAGGGACTGCGGTCG-1	CON	TH	0.164482	0.107896	0.15436	0.202107	0.108428	0.262726
CON_CGAGGGTATCCAGGTG-1	CON	HY	0.206498	0	0.207091	0.211101	0.107781	0.26753
CON_CGAGTTCTGTCCCACC-1	CON	Hip	0.172228	0.117537	0.240384	0.199228	0.100131	0.170491
CON_CGAGTTTATCGGACTG-1	CON	FB	0	0	0	0	0.177746	0.822254
CON_CGATAATACTCAGGTT-1	CON	Isocortex	0.171719	0.103549	0.395083	0.14826	0	0.181388
CON_CGATACCTCGCGGACA-1	CON	TH	0.1669	0	0.255174	0.174315	0.158539	0.245071
CON_CGATAGTCGTACTGCA-1	CON	CNU	0.254709	0	0.222474	0.261968	0.11859	0.142258
CON_CGATCCACCATTGTTG-1	CON	HY	0.28741	0.0997725	0.188493	0.192672	0.098821	0.132832
CON_CGATCCGACCCAGTGC-1	CON	TH	0.156559	0.147803	0.216755	0.226464	0.109116	0.143305
CON_CGATCGAGAAGCACCA-1	CON	HY	0.39878	0.298294	0	0	0.302926	0
CON_CGATGGACCCTACGCC-1	CON	FB	0	0	0	0	0	1
CON_CGATTAAATATCTCCT-1	CON	TH	0.245646	0	0.214702	0.313655	0	0.225997
CON_CGATTCGCCTGGCTGC-1	CON	HY	0.285886	0.133198	0.155535	0.189846	0	0.235535
CON_CGCAATTAGGGTAATA-1	CON	TH	0.283822	0.152389	0.13388	0.302636	0	0.127274
CON_CGCACATGTCCACTAC-1	CON	TH	0.175933	0.127177	0.108257	0.249081	0	0.339553
CON_CGCACGTGCGCTATCA-1	CON	FB	0	0	0	0	0	1
CON_CGCAGAAACATTTGCG-1	CON	Isocortex	0.191105	0	0.368137	0.232946	0	0.207812
CON_CGCAGATCTTCACCCG-1	CON	Isocortex	0.161921	0.11813	0.25602	0.217385	0.0918453	0.154698
CON_CGCAGGCGATCCAAAC-1	CON	CNU	0.275631	0.118766	0.24117	0.224525	0	0.139907
CON_CGCATCATGGCTTCAG-1	CON	Isocortex	0.175932	0	0.318143	0.179353	0.194702	0.13187
CON_CGCATCCATCAGCCAG-1	CON	Isocortex	0.173642	0.122305	0.289343	0.15206	0.109225	0.153427
CON_CGCATGCCGAATGCGT-1	CON	CNU	0.225887	0	0.223764	0.239252	0.207333	0.103764
CON_CGCATGGTGCGATGCT-1	CON	TH	0.228631	0.146312	0.234545	0.193599	0	0.196913
CON_CGCATTAGCTAATAGG-1	CON	Hip	0.329021	0.114721	0.186904	0.125275	0.137499	0.106581
CON_CGCCATCCGATTATGA-1	CON	Hip	0.251507	0.11486	0.236549	0.162458	0.110684	0.123942
CON_CGCCCAGCACGCCTAG-1	CON	HY	0.282583	0.140197	0.151545	0.237873	0	0.187802
CON_CGCCCAGCGTTTCACG-1	CON	CNU	0.210851	0.107959	0.171605	0.246801	0.119634	0.143151
CON_CGCCCGCTTCCGTACA-1	CON	Hip	0.141079	0.13274	0.392678	0.133445	0	0.200058
CON_CGCCGCCCATGCCTGT-1	CON	TH	0.211695	0.135033	0.135036	0.163877	0.104296	0.250064
CON_CGCCGCGTTCTGAACG-1	CON	HY	0.324293	0.151727	0.116424	0.160183	0.133702	0.113671
CON_CGCCGTCTACCCATCG-1	CON	Isocortex	0.223767	0.109987	0.360629	0	0.148814	0.156803
CON_CGCCGTTCAGCATAGT-1	CON	CTXsp	0.162604	0.101126	0.294816	0.220228	0.0900784	0.131148
CON_CGCCTCCCTCCTCTAT-1	CON	TH	0.26022	0.123745	0.174837	0.105227	0.103768	0.232203
CON_CGCCTTTAGCATGCTC-1	CON	Isocortex	0.194536	0.127309	0.337575	0.178477	0	0.162102
CON_CGCGAAGTGGCATACT-1	CON	CTXsp	0.125741	0.0955397	0.327597	0.206095	0.0922502	0.152777
CON_CGCGACCGCGACAGAT-1	CON	FB	0.209419	0	0	0	0.214011	0.57657
CON_CGCGAGAGGGACTTGT-1	CON	Isocortex	0.243629	0	0.305561	0.172655	0.102943	0.175212
CON_CGCGCATGTTTGATTG-1	CON	TH	0.199291	0.134349	0.163769	0.163333	0.176519	0.162739
CON_CGCGCCCGACTTAATA-1	CON	Hip	0.364651	0.143267	0.184665	0.167026	0	0.140391
CON_CGCGGCTCAACTTGAA-1	CON	FB	0.11451	0	0	0	0.117115	0.768375
CON_CGCGGGAATTAGGCAG-1	CON	Hip	0.259994	0	0.212871	0.245317	0.109852	0.171967
CON_CGCGGGAATTCCTTTC-1	CON	CNU	0.203723	0.111675	0.257364	0.27575	0	0.151488
CON_CGCGGTAAGTCTAGCT-1	CON	Isocortex	0.225978	0	0.293886	0.165968	0.115993	0.198175
CON_CGCGGTACGGTATACA-1	CON	OLF	0.186116	0	0.364691	0.189937	0.113124	0.146131
CON_CGCGGTCACAAACCAA-1	CON	Isocortex	0.18757	0	0.347754	0.178745	0.14367	0.142262
CON_CGCGTCATATTAAACC-1	CON	Isocortex	0.175755	0	0.405588	0.284783	0	0.133874
CON_CGCGTTCATGAAATAC-1	CON	Hip	0.22266	0.122061	0.133268	0.173576	0.171714	0.17672
CON_CGCTACGGGACATTTA-1	CON	TH	0.257033	0.135504	0.180147	0.18363	0.133244	0.110443
CON_CGCTAGAGACCGCTGC-1	CON	FB	0	0.159733	0	0	0	0.840267
CON_CGCTATTCTTAGGCTC-1	CON	TH	0.3031	0.116834	0.166488	0.148188	0.119054	0.146336
CON_CGCTCGACATAATGAT-1	CON	Hip	0.183195	0.106846	0.352772	0.188238	0	0.168948
CON_CGCTGGTGACTACCCT-1	CON	FB	0.128002	0	0	0	0.149807	0.72219
CON_CGCTGTGACGCCGCAC-1	CON	Hip	0.351727	0.30116	0	0.10279	0.138038	0.106286
CON_CGCTGTGTGGATGTTG-1	CON	HY	0.471661	0	0.130732	0.140103	0.128737	0.128766
CON_CGCTTAGTATTGATAC-1	CON	HY	0.235783	0.12561	0.17426	0.239693	0.097636	0.127018
CON_CGCTTCGGTCTAAGAC-1	CON	CTXsp	0.150563	0.124805	0.291268	0.177884	0.100836	0.154643
CON_CGCTTGGACGGATAGA-1	CON	OLF	0.149133	0.11363	0.322394	0.150917	0.116828	0.147098
CON_CGCTTTCATACCGGTG-1	CON	FB	0.125963	0.110299	0.217922	0.125728	0	0.420088
CON_CGCTTTCTTGCATTCG-1	CON	TH	0.229938	0.116528	0.166721	0.201276	0	0.285537
CON_CGGAAAGAATCAAACG-1	CON	HY	0.256723	0.105079	0.168905	0.240571	0.103091	0.12563
CON_CGGAAATTTCACATCC-1	CON	Isocortex	0.167462	0.130674	0.367438	0.19373	0	0.140695
CON_CGGAACGTAAACATAG-1	CON	TH	0.274111	0.141485	0.179949	0.172257	0.105486	0.126712
CON_CGGAGCAATTTAATCG-1	CON	TH	0.364608	0.129967	0.140333	0.102257	0.100691	0.162145
CON_CGGAGCATGGCGATCC-1	CON	TH	0.18324	0.119434	0.161019	0.168602	0.189072	0.178633
CON_CGGAGCTTATAACACC-1	CON	Isocortex	0.209583	0.128726	0.283343	0.189643	0	0.188705
CON_CGGATCCTCAAGGACT-1	CON	FB	0.229563	0	0	0.167518	0	0.602919
CON_CGGCAAACATCGTGCG-1	CON	TH	0.276485	0	0.243337	0.229739	0	0.250439
CON_CGGCAATAAGATCGCC-1	CON	CTXsp	0.197142	0	0.306926	0.193018	0.155165	0.14775
CON_CGGCACCGTTAGCGCC-1	CON	Isocortex	0.209446	0.126749	0.296596	0.172964	0	0.194244
CON_CGGCAGGGTCGGGTTG-1	CON	FB	0	0	0	0	0.238004	0.761996
CON_CGGCCACGCACAAAGT-1	CON	TH	0.196193	0.100625	0.242189	0.203048	0.0948808	0.163064
CON_CGGCCAGAGCGACCAT-1	CON	HY	0.27263	0	0.176891	0.234255	0.16749	0.148733
CON_CGGCCCAACCTGTAGT-1	CON	Isocortex	0.162069	0.109344	0.393032	0.164314	0	0.171241
CON_CGGCCCAGGTATATCC-1	CON	CNU	0.18634	0	0.19414	0.305302	0	0.314218
CON_CGGCGCCATCAATCCC-1	CON	CNU	0.278924	0	0.176628	0.256412	0.151005	0.137032
CON_CGGCTCTAAAGCTGCA-1	CON	CNU	0.206004	0	0.282978	0.244739	0	0.266278
CON_CGGCTCTTCGTCGAAC-1	CON	Isocortex	0.220667	0.166461	0.301842	0.166434	0	0.144596
CON_CGGCTGCAAGATTAAG-1	CON	Isocortex	0.189993	0.107487	0.290088	0.163525	0.136821	0.112087
CON_CGGCTTTGTATGATAA-1	CON	Isocortex	0.152442	0.109045	0.383022	0.133031	0	0.222459
CON_CGGGAATATAGTATAC-1	CON	CNU	0.163936	0	0.258467	0.242406	0.154476	0.180715
CON_CGGGAATTTATGTAAA-1	CON	TH	0.18819	0.100556	0.201881	0.207972	0.148059	0.153341
CON_CGGGAGCTTCAGTGTA-1	CON	FB	0.165573	0.12459	0	0	0	0.709837
CON_CGGGATCAATGTAAGA-1	CON	Hip	0.118466	0	0.348645	0.21748	0.186423	0.128985
CON_CGGGCAGCTAAACCGC-1	CON	TH	0.235976	0	0.20942	0.177172	0.11141	0.266022
CON_CGGGCCTTCTTTGTAA-1	CON	TH	0.32221	0	0.1808	0.161633	0	0.335357
CON_CGGGTGTACCCATTTA-1	CON	TH	0.215184	0.141469	0.130598	0.182088	0	0.330661
CON_CGGGTTTGTTAGGGCT-1	CON	CTXsp	0.256718	0	0.252418	0.16946	0.099904	0.221501
CON_CGGTACTAGAATCAAA-1	CON	TH	0.164023	0.12201	0.146489	0.123581	0.098447	0.345451
CON_CGGTAGAGGTGCAGGT-1	CON	Hip	0.193853	0.0947425	0.235179	0.154802	0.0954556	0.225967
CON_CGGTATAGGTATTAGC-1	CON	Isocortex	0.256644	0	0.32825	0.243226	0	0.17188
CON_CGGTCAAGTGGGAACC-1	CON	Hip	0.12286	0	0.433795	0.183471	0.120106	0.139768
CON_CGGTCAGTCCATATTT-1	CON	OLF	0.098262	0.105956	0.390337	0.199266	0.0936639	0.112515
CON_CGGTCCATGAGACTCC-1	CON	Isocortex	0.217332	0.124676	0.296478	0.137072	0.105601	0.11884
CON_CGGTCCGTCGCAAGCC-1	CON	HY	0.27152	0	0.193164	0.306042	0.110613	0.118662
CON_CGGTCTATCAACCCGT-1	CON	Hip	0.130417	0	0.486935	0.20334	0	0.179308
CON_CGGTGGGCTCCAGCCT-1	CON	Isocortex	0.211898	0.122374	0.279956	0.203243	0	0.182528
CON_CGGTTATCCAACAGTG-1	CON	LV	0.359103	0.183457	0	0.134425	0.163355	0.15966
CON_CGGTTCAAGTAGGTGT-1	CON	FB	0	0.341578	0	0	0.225777	0.432645
CON_CGGTTGGGTTCAAGTT-1	CON	Isocortex	0.158622	0.0953495	0.382029	0.16182	0.093991	0.108188
CON_CGGTTTATGAAGGAAC-1	CON	Isocortex	0.154116	0.126971	0.340639	0.146303	0.122283	0.109688
CON_CGTAAATAACAAAGGG-1	CON	HY	0.256732	0	0.219493	0.248623	0.121593	0.15356
CON_CGTAACTTCGACACTT-1	CON	HY	0.315129	0	0.275348	0.268998	0	0.140524
CON_CGTACCTGATAGGCCT-1	CON	Hip	0.144763	0.117492	0.384026	0.221614	0	0.132104
CON_CGTAGAGAGTAATTAT-1	CON	CNU	0.177909	0.104288	0.237958	0.248215	0.108369	0.12326
CON_CGTAGCGAATTGTCAG-1	CON	FB	0.244413	0.13582	0.10456	0	0.114952	0.400255
CON_CGTAGCGCCGACGTTG-1	CON	Isocortex	0.216157	0	0.315675	0.197074	0	0.271094
CON_CGTATCTAGAACTAAG-1	CON	OLF	0.14684	0	0.393334	0.201115	0.132073	0.126638
CON_CGTATTAAGAGATCTA-1	CON	TH	0.271914	0.206899	0	0.192733	0	0.328454
CON_CGTATTGTTTCCTAAT-1	CON	Isocortex	0.26561	0.117411	0.221387	0.174945	0.120529	0.100118
CON_CGTCACGTCCATTGGT-1	CON	TH	0.229653	0.116196	0.201402	0.208174	0.0906172	0.153958
CON_CGTCAGTGCGCACAAG-1	CON	Isocortex	0.211246	0.128823	0.234894	0.191551	0.0981158	0.13537
CON_CGTCAGTTTATCGTCT-1	CON	Isocortex	0.155998	0.11558	0.385223	0.138541	0.090414	0.114243
CON_CGTCCTCATCGCGTGC-1	CON	OLF	0.131512	0	0.404744	0.216134	0.101223	0.146386
CON_CGTCGGATAGTGTTGA-1	CON	LV	0.310917	0.359547	0	0	0.189396	0.14014
CON_CGTCGTCCTTCGCGAA-1	CON	HY	0.39755	0.251569	0	0	0	0.35088
CON_CGTCTGGAAGGGCCCG-1	CON	Hip	0.147141	0.113163	0.291906	0.171964	0.113523	0.162303
CON_CGTCTTGAGTGTGACG-1	CON	Isocortex	0.158391	0.100104	0.288547	0.214483	0.0929156	0.14556
CON_CGTGAAGTTAATTCAC-1	CON	TH	0.350908	0	0.153935	0.145639	0.134106	0.215412
CON_CGTGACATTGGGTCGT-1	CON	FB	0	0	0	0	0.206883	0.793117
CON_CGTGACCAGTCCTCTG-1	CON	HY	0.210355	0.144517	0.186731	0.213793	0.117564	0.127041
CON_CGTGCACACCACTGTA-1	CON	OLF	0.217942	0	0.274237	0.340549	0	0.167272
CON_CGTGCAGACTGGGACA-1	CON	TH	0.269807	0.242952	0.127427	0.0951792	0	0.264635
CON_CGTGCCCGACATTTGT-1	CON	Isocortex	0.275823	0.158245	0.288862	0.168632	0	0.108439
CON_CGTGCCCTCCCGAAGA-1	CON	TH	0.232598	0.105745	0.224945	0.19049	0	0.246221
CON_CGTGGAAGCCTCGTAC-1	CON	Isocortex	0.145889	0	0.307964	0.217466	0.187085	0.141597
CON_CGTGGCCGAATATCTA-1	CON	FB	0.283629	0	0.146285	0.203897	0.127944	0.238246
CON_CGTGTATGGGAGCTGA-1	CON	CTXsp	0.16325	0.142625	0.28076	0	0.307322	0.106044
CON_CGTGTGTTAAACCCTG-1	CON	Isocortex	0.168404	0	0.383121	0.19593	0.113318	0.139227
CON_CGTTAAACTAGTTAGG-1	CON	CNU	0.232451	0	0.197449	0.121815	0.156818	0.291468
CON_CGTTAATGTCCCGACG-1	CON	FB	0.170342	0	0.201217	0.219222	0	0.40922
CON_CGTTAGCTCACAACTG-1	CON	Isocortex	0.206217	0	0.319634	0.192134	0.110344	0.171671
CON_CGTTCAAGGAAACGGA-1	CON	HY	0.229579	0.100177	0.191933	0.213929	0.131029	0.133352
CON_CGTTCAGACCCGCGAA-1	CON	HY	0.271847	0.0980372	0.157261	0.189484	0.0973806	0.185989
CON_CGTTCTTCGCACACCT-1	CON	Isocortex	0.148887	0.104231	0.288718	0.223461	0.106231	0.128472
CON_CGTTGAATACCGCGCT-1	CON	FB	0	0	0	0	0	1
CON_CGTTGAGCGACCGTCG-1	CON	TH	0.297697	0.138625	0.168827	0.18404	0	0.210811
CON_CGTTGAGTAATTGCGT-1	CON	Isocortex	0.215447	0.125267	0.353493	0.155259	0	0.150534
CON_CGTTGCCCGCGTGGGA-1	CON	HY	0.352437	0.140695	0.145908	0.256515	0	0.104445
CON_CGTTGTAAGATTGATT-1	CON	Isocortex	0.133669	0	0.335724	0.184143	0.149094	0.19737
CON_CGTTGTCGGCAATTGA-1	CON	HY	0.158066	0.0955092	0.14582	0.230784	0.0928872	0.276933
CON_CGTTTAAGCGGAGCAC-1	CON	FB	0.199843	0	0.165214	0	0.146246	0.488696
CON_CGTTTACAAGGCAGCT-1	CON	Isocortex	0.232204	0.111799	0.293975	0.131127	0.124439	0.106456
CON_CGTTTCACTTCGGGCG-1	CON	Isocortex	0.183494	0	0.341055	0.229732	0	0.245719
CON_CGTTTCGCTCATTACA-1	CON	TH	0.289684	0	0.275006	0.247727	0	0.187583
CON_CGTTTCGGTTATATGC-1	CON	OLF	0.367824	0.276194	0.206398	0	0.149584	0
CON_CGTTTGGTGTTGTGGG-1	CON	OLF	0.128427	0.121663	0.332272	0.216772	0.0988833	0.101982
CON_CTAAAGGGAAATAGGA-1	CON	TH	0.237569	0.12684	0.1658	0.153879	0.176869	0.139042
CON_CTAAATCCTATTCCGG-1	CON	Hip	0.118676	0	0.397537	0.227935	0.117635	0.138217
CON_CTAACGAAACTTGCTG-1	CON	FB	0.103136	0	0	0	0	0.896864
CON_CTAACTGATAATCGCC-1	CON	CTXsp	0.125341	0.118658	0.265482	0.218908	0.157291	0.11432
CON_CTAAGGGAATGATTGG-1	CON	TH	0.239012	0.108763	0.199717	0.202036	0	0.250472
CON_CTAATTCTCAGATATT-1	CON	Isocortex	0.186183	0.151726	0.228813	0.138243	0	0.295035
CON_CTACACTCGCAGATGG-1	CON	CNU	0.192176	0.113235	0.253991	0.331555	0	0.109043
CON_CTACCCTAAGGTCATA-1	CON	FB	0.102315	0	0	0	0	0.897685
CON_CTACGAACTAGGTCGA-1	CON	Isocortex	0.177938	0.155247	0.255103	0.153127	0.15373	0.104855
CON_CTACGCACGGAGTACC-1	CON	TH	0.358552	0.149186	0.155495	0.15559	0	0.181176
CON_CTACGCCATTTCCGAT-1	CON	Isocortex	0.167549	0	0.370573	0.215676	0	0.246202
CON_CTACTATCTTTCAGAG-1	CON	FB	0	0	0	0	0	1
CON_CTACTGCCACCTGACC-1	CON	Hip	0.361937	0.187692	0	0.16967	0.166658	0.114042
CON_CTAGACTGCATTTCGT-1	CON	Isocortex	0.231548	0.112948	0.280288	0.177297	0.0952248	0.102694
CON_CTAGATGTGAGTGTAA-1	CON	CNU	0.163776	0	0.309053	0.174583	0.139678	0.21291
CON_CTAGATTTACGACGGC-1	CON	TH	0.219598	0.108721	0.126691	0.231927	0.125442	0.187621
CON_CTAGCATAGTATAATG-1	CON	TH	0.234903	0.0955455	0.158388	0.179042	0.12183	0.210291
CON_CTAGCCACAGGCGAGC-1	CON	CTXsp	0.288029	0	0.265446	0.225454	0.114342	0.10673
CON_CTAGCCGATGTTATGA-1	CON	Isocortex	0.159049	0	0.329628	0.175707	0.142546	0.19307
CON_CTAGCTTAATGGTCCC-1	CON	Isocortex	0.154506	0.0977456	0.320557	0.151888	0.133047	0.142257
CON_CTAGGCGCCCTATCAG-1	CON	FB	0.201571	0	0.127617	0.204453	0	0.466359
CON_CTAGGTCTGAAGGAAT-1	CON	CNU	0.18701	0	0.176441	0.162012	0	0.474538
CON_CTAGGTTCGGACGTGA-1	CON	HY	0.192718	0	0.192926	0.172322	0.0968055	0.345228
CON_CTAGTAGAAAGGGATT-1	CON	FB	0.157367	0.156413	0	0.101196	0	0.585024
CON_CTAGTATTCGGAATTA-1	CON	FB	0.125563	0.120729	0.129734	0	0	0.623974
CON_CTAGTCACGTCTTAAG-1	CON	TH	0.185395	0.141506	0.242308	0.245275	0	0.185516
CON_CTAGTTACAACCCGGT-1	CON	TH	0.253188	0.121461	0.132464	0.131592	0.101209	0.260086
CON_CTAGTTGGGCCCGGTA-1	CON	Hip	0.277249	0.139817	0.204933	0.1332	0.129498	0.115304
CON_CTATAAGAGCCAATCG-1	CON	FB	0.115475	0	0	0	0.170214	0.714311
CON_CTATCGACGAAATACA-1	CON	FB	0.195887	0.10669	0.109758	0.147051	0.101194	0.339421
CON_CTATCGCGTAGAGAAC-1	CON	CTXsp	0.235219	0.114429	0.28709	0.0951699	0.151724	0.116368
CON_CTATCGGGTCTCAACA-1	CON	TH	0.229975	0.153021	0.195264	0.227472	0	0.194269
CON_CTATGCCCGAATGCAA-1	CON	HY	0.198405	0.109175	0.180612	0.258458	0.111096	0.142255
CON_CTATGGGAAGCGGAAT-1	CON	CNU	0.30985	0	0.2078	0.229937	0.136726	0.115688
CON_CTATGTCACTAGCCCA-1	CON	TH	0.27924	0.163065	0.130765	0.116833	0.111748	0.19835
CON_CTATGTCTATTGAAAC-1	CON	Isocortex	0.238739	0	0.285292	0.11225	0.111856	0.251863
CON_CTATTCATGTGTCCCA-1	CON	TH	0.204902	0.136938	0.159259	0.21829	0.127533	0.153078
CON_CTATTGTGTTTGGTCA-1	CON	Isocortex	0.17615	0.112207	0.287658	0.144075	0.118457	0.161453
CON_CTATTTGCTTGGAGGA-1	CON	HY	0.301557	0	0.184765	0.246125	0	0.267553
CON_CTATTTGGTTACGGAT-1	CON	TH	0.246431	0.227396	0.147521	0.19967	0	0.178982
CON_CTCAACTAACCCGGAT-1	CON	CNU	0.215785	0	0.225374	0.28251	0.149905	0.126426
CON_CTCAAGACATTAGCGC-1	CON	Isocortex	0.208808	0.148781	0.315942	0.19456	0	0.131908
CON_CTCACATTTACTAAAT-1	CON	HY	0.190882	0.164795	0.138983	0.181769	0	0.323571
CON_CTCACTGTGATACTTA-1	CON	HY	0.197668	0.239564	0.177248	0.173007	0	0.212513
CON_CTCAGAGCTAATGTCG-1	CON	HY	0.343776	0.131749	0.172133	0.21537	0	0.136971
CON_CTCAGTCACGACAAAT-1	CON	FB	0.363362	0.157353	0.113145	0	0	0.36614
CON_CTCATAAATGTGTATA-1	CON	OLF	0.183282	0	0.336498	0.240011	0.11599	0.124219
CON_CTCATCACTTAGTGAT-1	CON	Isocortex	0.230142	0.108672	0.336598	0.163629	0	0.160959
CON_CTCATGGCTCACAATC-1	CON	FB	0.139442	0	0.159539	0	0.229407	0.471612
CON_CTCATTAACGTTGCCC-1	CON	Isocortex	0.217794	0.127048	0.331366	0.116313	0.0910549	0.116424
CON_CTCATTGCTCTAACAA-1	CON	FB	0.266812	0	0	0	0	0.733188
CON_CTCATTTGATGGGCGG-1	CON	Hip	0.157371	0	0.335116	0.251649	0.122344	0.133521
CON_CTCCCAATGAGTCGCG-1	CON	CTXsp	0.194652	0.152148	0.233372	0.150611	0	0.269218
CON_CTCCGGCCTAATATGC-1	CON	Hip	0.250223	0.146339	0.20497	0.13664	0.120354	0.141474
CON_CTCCTCCAGCTCACAC-1	CON	HY	0.285229	0.119464	0.148345	0.207301	0.106048	0.133614
CON_CTCCTGTTCAAGGCAG-1	CON	CTXsp	0.126315	0.124546	0.353591	0.179509	0.0980783	0.117961
CON_CTCCTTTACGCAAGTC-1	CON	Isocortex	0.188571	0.128486	0.277267	0.158419	0	0.247256
CON_CTCGAATGGAACGTAT-1	CON	Isocortex	0.30843	0.223878	0.200691	0.107821	0.15918	0
CON_CTCGAGGTCGAACAGT-1	CON	TH	0.246884	0.0938237	0.170902	0.153218	0.120167	0.215005
CON_CTCGATATTTGCGAGC-1	CON	FB	0.128942	0	0.226477	0.17391	0	0.470671
CON_CTCGCACCTATATAGT-1	CON	Hip	0.215331	0.10289	0.320641	0.216301	0	0.144838
CON_CTCGCCGAATGTAGGG-1	CON	HY	0.220353	0	0.169617	0.264911	0.13798	0.207139
CON_CTCGCTAGGTAAGCGA-1	CON	OLF	0.15624	0.11694	0.248009	0.257843	0.103724	0.117244
CON_CTCGGGATAACACCTA-1	CON	Isocortex	0.150609	0.104969	0.278116	0.154673	0.106869	0.204764
CON_CTCGGGCATCGTCGGG-1	CON	Isocortex	0.282176	0.384191	0.175214	0	0.158419	0
CON_CTCGGTACCACTGCTC-1	CON	TH	0.283663	0	0.20748	0.272417	0	0.23644
CON_CTCGGTCCGTAGCCTG-1	CON	FB	0.200758	0	0.185332	0.138024	0.172151	0.303735
CON_CTCGTCTGTGCCTTCG-1	CON	CNU	0.207749	0.109465	0.272608	0.283827	0	0.126352
CON_CTCGTTTCTAATGTTT-1	CON	Isocortex	0.155096	0.133374	0.381704	0.14845	0	0.181376
CON_CTCTAATGCATTGATC-1	CON	Isocortex	0.18288	0.119654	0.375626	0.153618	0	0.168221
CON_CTCTACATCCTGCGTG-1	CON	HY	0.317601	0.0970755	0.111579	0.103825	0.0930654	0.276854
CON_CTCTAGCCCTCGGAAA-1	CON	CNU	0.199381	0	0.227938	0.328024	0.134034	0.110622
CON_CTCTATTTGGCTGCAG-1	CON	TH	0.333085	0.129871	0.118831	0.120907	0	0.297306
CON_CTCTCACAATCGATGA-1	CON	TH	0.320686	0.127028	0.192626	0.175636	0	0.184024
CON_CTCTCGATGTGCGCCT-1	CON	Isocortex	0.151353	0.129732	0.34075	0.137246	0.12864	0.112279
CON_CTCTGCGAAGCAAGCA-1	CON	Isocortex	0.186676	0.104378	0.242051	0.131316	0.113155	0.222424
CON_CTCTGGACGCCTGGTG-1	CON	TH	0.205058	0.135458	0.200771	0.206324	0.110968	0.141421
CON_CTCTGTGCCTGCTATG-1	CON	Isocortex	0.303361	0.202031	0.0903032	0.102777	0.192672	0.108855
CON_CTCTGTTTGAGGATTC-1	CON	FB	0.219768	0.112898	0.220451	0.146585	0.156013	0.144285
CON_CTCTTCTATTGACTGG-1	CON	FB	0	0	0	0	0	1
CON_CTCTTGTCCCGCTTGG-1	CON	TH	0.368915	0	0.139818	0	0.203372	0.287895
CON_CTGAAAGAGATCCGAC-1	CON	Hip	0.308286	0	0.191866	0.170015	0.14949	0.180342
CON_CTGAATCCGAGACCTC-1	CON	TH	0.303609	0.0966006	0.155218	0.191741	0.0904886	0.162343
CON_CTGAATTTATTGCCAG-1	CON	Isocortex	0.145789	0.138535	0.322876	0.147832	0.124794	0.120174
CON_CTGACATAGAAATAGA-1	CON	CTXsp	0.153052	0.116094	0.292936	0.209006	0.108104	0.120809
CON_CTGACTGCGCAGCTCG-1	CON	CNU	0.197438	0.108151	0.284033	0.146683	0.0998519	0.163843
CON_CTGAGAAAGTTCGGCG-1	CON	CTXsp	0.156017	0.128447	0.347819	0.17559	0	0.192127
CON_CTGAGAGTAGAAATAC-1	CON	OLF	0.253214	0	0.242825	0.140884	0.250466	0.112611
CON_CTGAGCGAGACTTATT-1	CON	Isocortex	0.20771	0.144137	0.306342	0.209118	0	0.132692
CON_CTGCAAATGGGCTCCA-1	CON	Isocortex	0.385198	0.225584	0.120884	0	0.162884	0.10545
CON_CTGCAAGCACGTTCCG-1	CON	CTXsp	0.149119	0	0.401737	0.19392	0.119676	0.135547
CON_CTGCACAACTACATAT-1	CON	TH	0.19846	0	0	0	0.114526	0.687015
CON_CTGCACCTAGTCCACA-1	CON	Isocortex	0.192487	0	0.331528	0.137043	0.11859	0.220353
CON_CTGCACCTGGAACCGC-1	CON	FB	0	0.209871	0	0	0	0.790129
CON_CTGCACTCCAGTACAG-1	CON	HY	0.240506	0.112278	0.17106	0.326577	0	0.14958
CON_CTGCAGAGAATCAGAG-1	CON	CTXsp	0	0.132729	0.339421	0.248054	0.11859	0.161206
CON_CTGCCAAGGTTGGAAG-1	CON	Hip	0.305465	0.149925	0.154779	0.142061	0.10879	0.13898
CON_CTGCCATGCATCACAT-1	CON	TH	0.114249	0.7101	0	0	0.175651	0
CON_CTGCCTAGCCACCAAG-1	CON	Isocortex	0.141782	0.126969	0.25615	0.251164	0.0997395	0.124195
CON_CTGCCTCATATGCAAC-1	CON	Isocortex	0.143786	0.0906597	0.279619	0.163131	0.120133	0.202671
CON_CTGCCTTTCTAGTAAA-1	CON	CNU	0.1973	0.102836	0.192888	0.191794	0.113728	0.201454
CON_CTGCGATTTCGAGATT-1	CON	HY	0.241947	0.199171	0.179747	0.179576	0.0918845	0.107674
CON_CTGCGGTAGTCACGTG-1	CON	Isocortex	0.205809	0.0914741	0.309622	0.145598	0.100914	0.146582
CON_CTGCGTTACGATATAA-1	CON	Isocortex	0.146388	0.10192	0.328695	0.172606	0.0996549	0.150736
CON_CTGCTGTCTAACGAGC-1	CON	Isocortex	0.14913	0.103489	0.303895	0.137096	0.107048	0.199343
CON_CTGCTTGGCGATAGCT-1	CON	HY	0.154567	0.213354	0	0.1223	0	0.509779
CON_CTGCTTTATGTCCGCG-1	CON	Isocortex	0.238027	0.14567	0.284832	0.176906	0	0.154565
CON_CTGGAAATGGATGCTT-1	CON	TH	0.316799	0.167741	0.104245	0.177516	0	0.233699
CON_CTGGAAGACACGGTGG-1	CON	FB	0.191917	0	0	0.11328	0	0.694804
CON_CTGGATTTACACTTGA-1	CON	TH	0.250626	0.10232	0.214414	0.210246	0	0.222394
CON_CTGGCGACATAAGTCC-1	CON	Hip	0.113822	0.113307	0.393744	0.205583	0	0.173544
CON_CTGGCGATTTACATGT-1	CON	OLF	0.18566	0	0.358883	0.211183	0.116292	0.127982
CON_CTGGCGCACAGGTCTG-1	CON	TH	0.294875	0.112894	0	0.194509	0	0.397722
CON_CTGGCTGATTCATCCT-1	CON	FB	0.176466	0	0	0	0.0995874	0.723947
CON_CTGGCTGGTTGTCAGT-1	CON	TH	0.286982	0.15531	0.176784	0	0.157234	0.22369
CON_CTGGGATAAATAATGG-1	CON	TH	0.295157	0.132623	0.169081	0.180993	0	0.222146
CON_CTGGGATACGCTACCC-1	CON	Isocortex	0.145806	0.105913	0.278277	0.160889	0.132106	0.177009
CON_CTGGGATCGCCCAGAT-1	CON	Isocortex	0.235238	0.122565	0.229211	0.201462	0.109811	0.101713
CON_CTGGGCGGCCAAATGT-1	CON	Isocortex	0.278873	0.121871	0.246678	0.117067	0.105976	0.129535
CON_CTGGGTAGGCAGTTAA-1	CON	TH	0.139543	0.127532	0.122832	0.204473	0.107582	0.298038
CON_CTGGTAAAGACTTACA-1	CON	OLF	0.202285	0.107041	0.31542	0.24541	0	0.129844
CON_CTGGTAAAGTGTGGGC-1	CON	CTXsp	0.320593	0	0.22997	0.0994423	0.113595	0.2364
CON_CTGGTAACACATAGAA-1	CON	TH	0.252164	0	0	0.321987	0	0.425849
CON_CTGGTAACGAGCTCTT-1	CON	LV	0.270169	0.217236	0	0.149765	0.13973	0.2231
CON_CTGGTCCTAACTTGGC-1	CON	Isocortex	0.205633	0	0.284011	0.202046	0.16713	0.14118
CON_CTGGTTCGCGAGCTAC-1	CON	Isocortex	0.160057	0.114431	0.292635	0.17852	0.0957223	0.158635
CON_CTGGTTTCGAGCAAGA-1	CON	TH	0.205624	0.128924	0	0.152804	0	0.512647
CON_CTGTACTTCTTAGCAT-1	CON	TH	0.222495	0.11637	0.289649	0.226905	0	0.14458
CON_CTGTAGCCATCTCACT-1	CON	TH	0.236536	0.133873	0.263324	0.182702	0	0.183565
CON_CTGTCAAATGGCTCGG-1	CON	Hip	0.213726	0.10304	0.19858	0.169238	0.187342	0.128074
CON_CTGTCACGCCAGGCGC-1	CON	Isocortex	0.242793	0.103922	0.298245	0.170221	0	0.18482
CON_CTGTGCAGGGTAGGTC-1	CON	TH	0.265679	0.122739	0.206457	0.233514	0	0.171611
CON_CTGTGGTCGGGAGATA-1	CON	FB	0.216923	0	0	0.189415	0.0938373	0.499824
CON_CTGTTACCCAATCTAG-1	CON	TH	0.27089	0.125176	0.172393	0.133856	0.103469	0.194216
CON_CTGTTCACTGCCTGTG-1	CON	Hip	0.360664	0.177541	0.155128	0.103748	0.0918778	0.111041
CON_CTTAACTTACAGTATA-1	CON	OLF	0.135679	0	0.358767	0.224276	0.161477	0.119801
CON_CTTAACTTCGAAGTAC-1	CON	Isocortex	0.209264	0	0.344346	0.155597	0.0995235	0.19127
CON_CTTACACGGTATTCCA-1	CON	TH	0.195095	0.113973	0.151808	0.265428	0.119826	0.15387
CON_CTTACACTGGGAAATA-1	CON	FB	0	0	0	0	0.201589	0.798411
CON_CTTACATAGATTTCTT-1	CON	CNU	0.406976	0.296861	0	0	0.156046	0.140118
CON_CTTAGCCTTCCACATG-1	CON	Hip	0.335491	0.151579	0.203483	0.149527	0	0.15992
CON_CTTAGTAGGCCTACAG-1	CON	CNU	0.140415	0.145041	0.277263	0.153615	0.109903	0.173763
CON_CTTAGTGTAGTAGCAT-1	CON	FB	0	0	0	0	0	1
CON_CTTATAGATGGCTGTT-1	CON	OLF	0.191296	0	0.308058	0.242921	0.110491	0.147234
CON_CTTCAACTCCACTTGG-1	CON	FB	0.221287	0	0	0	0.179811	0.598903
CON_CTTCAGTTGGACAACG-1	CON	OLF	0.199314	0.0988962	0.217713	0.269063	0.102608	0.112405
CON_CTTCATTGTCAGTGGA-1	CON	TH	0.241666	0.185584	0.211648	0.201832	0	0.15927
CON_CTTCCGCTCCGTGAAG-1	CON	TH	0.285317	0.122307	0.175144	0.168904	0.0975619	0.150766
CON_CTTCGATTGCGCAAGC-1	CON	CNU	0.151416	0.121614	0.262915	0.228706	0.109792	0.125557
CON_CTTCGGCCAATTGTTT-1	CON	CNU	0.143515	0.0922337	0.286425	0.236688	0.130028	0.11111
CON_CTTCGTAGATAGGTGA-1	CON	TH	0.186461	0.110778	0.262597	0.192309	0.0961231	0.151732
CON_CTTCTATTAATGCTAG-1	CON	TH	0.176908	0.127706	0.230908	0.188013	0.133515	0.14295
CON_CTTCTTACGTCGTATA-1	CON	FB	0.197993	0.0900573	0.205591	0.132579	0.104012	0.269769
CON_CTTGACCCGAAAGATA-1	CON	Isocortex	0.177161	0	0.292351	0.178107	0.112886	0.239495
CON_CTTGAGTTAGGGTAAT-1	CON	FB	0.212143	0.113427	0	0	0	0.67443
CON_CTTGATGACCATCCAG-1	CON	OLF	0.189158	0	0.278971	0.282129	0.120961	0.128782
CON_CTTGCCCACCCACGCA-1	CON	OLF	0.192038	0.120969	0.23831	0.264338	0.0901497	0.0941961
CON_CTTGCCCAGGCTCTAC-1	CON	TH	0.285096	0.175961	0.159229	0.138869	0.106444	0.134401
CON_CTTGGCCAAGCTGGGA-1	CON	HY	0.251709	0.114767	0.157679	0.238154	0.119963	0.117727
CON_CTTGTACTTGTTGACT-1	CON	Hip	0.188711	0.107315	0.228077	0.130737	0.200782	0.144378
CON_CTTGTCAACATTCGAG-1	CON	TH	0.263688	0	0.185033	0.165488	0	0.385791
CON_CTTGTGCTCACCGATT-1	CON	FB	0.155677	0.200816	0	0	0.133053	0.510453
CON_CTTGTTGCTGAGTCAA-1	CON	TH	0.218594	0	0.213618	0.259512	0	0.308276
CON_CTTTAACTTTCAAAGG-1	CON	Hip	0.176954	0.105427	0.192777	0.273505	0.111139	0.140198
CON_CTTTAATATTGGTCGA-1	CON	TH	0.302629	0	0.127133	0	0.143848	0.42639
CON_CTTTACCGAATAGTAG-1	CON	FB	0	0	0	0	0	1
CON_CTTTAGGAACACTGTT-1	CON	TH	0.305096	0	0	0.23265	0.105408	0.356846
CON_CTTTAGTGCTATTATT-1	CON	TH	0.254684	0.099517	0.182999	0.276092	0	0.186708
CON_CTTTCTGTGCGGGCTT-1	CON	TH	0.369943	0	0.158207	0.164671	0	0.307179
CON_CTTTGCATCGCTCTTG-1	CON	CNU	0.220471	0.101591	0.237603	0.297447	0	0.142888
CON_CTTTGCTGTCATGGAT-1	CON	Isocortex	0.131363	0.112229	0.346233	0.149147	0.0961826	0.164845
CON_CTTTGGGATTGTTGCA-1	CON	HY	0.422271	0.111308	0.111099	0.154638	0.105837	0.0948473
CON_GAAACAGATGACCACC-1	CON	FB	0.183917	0	0	0	0	0.816083
CON_GAAACAGCCATGCAGT-1	CON	FB	0.174013	0	0.171296	0	0	0.654691
CON_GAAACCATGGTGCGCT-1	CON	Isocortex	0.180768	0.102162	0.322451	0.101623	0.134502	0.158495
CON_GAAACCGAATTACCTT-1	CON	TH	0.218023	0.157393	0.21778	0.171089	0.110673	0.125042
CON_GAAACCTATACAAATG-1	CON	HY	0.285191	0	0.188333	0.28414	0.101858	0.140478
CON_GAAACTCTAATGAAGG-1	CON	FB	0.154963	0	0	0	0	0.845037
CON_GAAAGAACAGCGTTAT-1	CON	FB	0.114755	0	0	0	0	0.885245
CON_GAAAGCAGTGCACTTT-1	CON	TH	0.224101	0.0982481	0.151584	0.111494	0	0.414573
CON_GAAATACCTGCTGGCT-1	CON	Isocortex	0.206135	0	0.340794	0.186566	0.119578	0.146928
CON_GAAATATGCTTGAATG-1	CON	Isocortex	0.172189	0.105451	0.301648	0.155296	0.0977653	0.167649
CON_GAAATCGCGCGCAACT-1	CON	Hip	0.26242	0.132011	0.149671	0.167904	0.11432	0.173674
CON_GAAATGGCGGTGTTAG-1	CON	TH	0.250229	0.118691	0.10418	0.147188	0.137106	0.242607
CON_GAAATTAGCACGGATA-1	CON	Isocortex	0.121176	0.0959991	0.311472	0.134862	0.105755	0.230735
CON_GAAATTCACATCGCTG-1	CON	Isocortex	0.206678	0.103946	0.273774	0.167098	0	0.248505
CON_GAAATTGTCTCTATAA-1	CON	TH	0.326195	0.134395	0.182695	0	0.141499	0.215216
CON_GAACAACTGGGATGAA-1	CON	CNU	0.159246	0.0964008	0.247389	0.220039	0.141572	0.135353
CON_GAACACACATCAACCA-1	CON	Hip	0.179032	0.113234	0.185765	0.219024	0.123866	0.179079
CON_GAACAGATTACTAAAT-1	CON	HY	0.159074	0.13212	0.100598	0.200458	0.136173	0.271577
CON_GAACCATCTGGGAGAC-1	CON	Isocortex	0.276337	0.111656	0.278166	0.129783	0	0.204059
CON_GAACCCTCTGTGTTCT-1	CON	HY	0.190328	0	0.186293	0.257397	0.126623	0.23936
CON_GAACCTTTAACGATCC-1	CON	FB	0.24253	0	0	0	0	0.75747
CON_GAACGACCGAATGATA-1	CON	Hip	0.234494	0.107574	0.208623	0.169814	0.11207	0.167426
CON_GAACGATAAGTTAAAG-1	CON	Isocortex	0.19578	0	0.37746	0.17153	0.104138	0.151092
CON_GAACGCGGGTCACACG-1	CON	CNU	0.146215	0	0.242667	0.252292	0.128338	0.230488
CON_GAACGTCTCATGGTCG-1	CON	TH	0.149369	0	0	0	0.149574	0.701057
CON_GAACTGTGGAGAGACA-1	CON	HY	0.286963	0	0.191341	0.249121	0	0.272575
CON_GAAGACTTCAATGCCG-1	CON	Isocortex	0.182966	0.0936871	0.346305	0.159982	0.0988003	0.11826
CON_GAAGCCACTGATTATG-1	CON	HY	0.316537	0.109171	0.099457	0.12171	0.0991682	0.253957
CON_GAAGCCTGCACATTCC-1	CON	HY	0.167239	0.110028	0.175082	0.185271	0.0943535	0.268026
CON_GAAGCGTGAGGAATTT-1	CON	TH	0.259385	0.128446	0.227506	0.222452	0	0.162212
CON_GAAGGAGTCGAGTGCG-1	CON	HY	0.324602	0	0.161684	0.221435	0.125655	0.166624
CON_GAAGGCTACCATTGTT-1	CON	Isocortex	0.207568	0.0963445	0.306978	0.162284	0.101625	0.1252
CON_GAAGGGTCATTAAGAC-1	CON	CNU	0.322211	0.156886	0.119414	0.130437	0.135558	0.135494
CON_GAAGTCAGTTGCACTA-1	CON	TH	0.323664	0.153586	0.123063	0.124649	0	0.275038
CON_GAAGTCTCCCTAGCGA-1	CON	FB	0.232319	0.122835	0	0.175178	0	0.469669
CON_GAAGTGATTTATCGTG-1	CON	TH	0.230111	0.136293	0.249252	0.218857	0	0.165486
CON_GAAGTGCTGGATAGCT-1	CON	Hip	0.128786	0.121377	0.383874	0.209729	0	0.156233
CON_GAAGTTTCCACTCAAT-1	CON	TH	0.22989	0.114344	0.229069	0.215302	0.093553	0.117842
CON_GAATAGACGCGACCCA-1	CON	TH	0.202195	0	0	0.308047	0.120305	0.369454
CON_GAATAGCATTTAGGGT-1	CON	Isocortex	0.118223	0.119556	0.323286	0.171196	0.14348	0.124259
CON_GAATAGCCCTGCGGTC-1	CON	Isocortex	0.235791	0.131375	0.33165	0.174299	0	0.126885
CON_GAATATTCGGAGTCCC-1	CON	Isocortex	0.146387	0.118772	0.349331	0.126321	0.105825	0.153363
CON_GAATCGACATGGTCAC-1	CON	D3V	0.310578	0.418354	0	0	0.271068	0
CON_GAATCTATACTCGGAC-1	CON	Isocortex	0.257193	0.106652	0.256341	0.138879	0.150487	0.090447
CON_GAATCTGAACATTCTC-1	CON	TH	0.1928	0.212116	0.154895	0.138506	0.108441	0.193241
CON_GAATGAAGGTCTTCAG-1	CON	Isocortex	0.263843	0.134442	0.247823	0.12895	0.114044	0.110898
CON_GAATGCGAATCGGTTC-1	CON	HY	0.218971	0.0935017	0.163345	0.173848	0.15124	0.199095
CON_GAATGTATGGCAGGTC-1	CON	Isocortex	0.184343	0	0.367452	0.151978	0.123029	0.173198
CON_GAATGTGGTCCGGATT-1	CON	TH	0.302106	0.158775	0.173288	0	0	0.365832
CON_GAATGTTGGGTAATCT-1	CON	Hip	0.210935	0.0956469	0.188934	0.212774	0.128164	0.163547
CON_GAATTATAGTGAAAGG-1	CON	TH	0.166749	0.101106	0.182752	0.203292	0.12732	0.218781
CON_GAATTCACCCGGGTGT-1	CON	TH	0.194094	0.186954	0.25021	0.207969	0	0.160773
CON_GACAAACATATGCAGG-1	CON	FB	0	0	0	0	0	1
CON_GACAACGACCATTGAA-1	CON	Hip	0.165346	0	0.464763	0.221812	0	0.148079
CON_GACAACGCAGCTTACG-1	CON	Hip	0.265448	0.121821	0.262048	0.159436	0	0.191247
CON_GACAAGAGATGAGATT-1	CON	CTXsp	0.167584	0.108989	0.354045	0.216746	0	0.152635
CON_GACACAAGGGAAGAAA-1	CON	TH	0.351731	0	0.21828	0.225009	0	0.204981
CON_GACACAGCCGGGACTG-1	CON	OLF	0.157024	0.0938313	0.312544	0.208914	0.10569	0.121996
CON_GACACTGAGTTCAGTG-1	CON	TH	0.171052	0.136951	0.234823	0.201493	0.12217	0.13351
CON_GACACTGGAACCCGAT-1	CON	CTXsp	0.149391	0.125818	0.351895	0.144481	0.092462	0.135954
CON_GACACTTCCAATTACC-1	CON	OLF	0.198188	0	0.247258	0.259323	0.139564	0.155668
CON_GACAGCCAGACCTGAC-1	CON	TH	0.181027	0.144573	0.150895	0.22453	0.111495	0.18748
CON_GACATCCGTCGAACTG-1	CON	HY	0.225581	0.0927566	0.14553	0.16638	0.11374	0.256012
CON_GACATCGATTTATAAC-1	CON	TH	0.212703	0.118664	0.262607	0.246489	0	0.159537
CON_GACCAAACGTTGACTG-1	CON	CTXsp	0.202866	0	0.399774	0.213873	0	0.183486
CON_GACCACACTTCCCTTT-1	CON	CNU	0.295561	0.092264	0.198991	0.182016	0.0983184	0.132849
CON_GACCAGAGCCCTGTAG-1	CON	TH	0.222354	0.0999315	0.137472	0.22998	0.119253	0.191009
CON_GACCAGGTCATTCATA-1	CON	Isocortex	0.196001	0.109266	0.39344	0.177941	0	0.123352
CON_GACCCGTCGCCGGCTA-1	CON	Isocortex	0.121678	0.121013	0.305895	0.162091	0.11649	0.172833
CON_GACCGACGTGAAAGCA-1	CON	CNU	0.166472	0	0.20871	0.106707	0.134885	0.383225
CON_GACCGCGTCTGACGTG-1	CON	CTXsp	0.104427	0.0945875	0.361566	0.162411	0.118491	0.158518
CON_GACCGTCAGGTCGTGA-1	CON	Isocortex	0.134124	0.11927	0.302122	0.125969	0.118676	0.199839
CON_GACCGTGCTGACGGTG-1	CON	TH	0.202654	0.102007	0.220004	0.216471	0	0.258863
CON_GACCTTCCACGTCTAC-1	CON	HY	0.190616	0.120654	0.149824	0.151123	0.10728	0.280503
CON_GACGACGATCCGCGTT-1	CON	TH	0.375629	0	0.164724	0.126119	0	0.333527
CON_GACGAGGCTAATAAAC-1	CON	CNU	0.166479	0.0952953	0.209156	0.322291	0.0979126	0.108865
CON_GACGCCGTAAAGGCTA-1	CON	TH	0.268099	0	0.103326	0.131615	0	0.496959
CON_GACGGACCGCGTTCCT-1	CON	Isocortex	0.173732	0.0930908	0.316752	0.118642	0.128949	0.168834
CON_GACGGGCATCGAATTT-1	CON	OLF	0.22295	0.140774	0.275804	0.11421	0.133131	0.113129
CON_GACGGGTTGGCCCGTA-1	CON	HY	0.240559	0.130131	0.172759	0.220986	0.103448	0.132117
CON_GACGGTCAATAGAAGC-1	CON	FB	0	0.113885	0	0	0.110605	0.77551
CON_GACGGTCCTAGGGTGT-1	CON	Isocortex	0.143061	0.103733	0.33749	0.182266	0.0960738	0.137377
CON_GACGTTCGTAAATACA-1	CON	Isocortex	0.196684	0	0.297423	0.185815	0.112144	0.207934
CON_GACTAACACAGCACCT-1	CON	Isocortex	0.209948	0.150133	0.352959	0.147937	0	0.139024
CON_GACTAAGATCATGCAC-1	CON	Hip	0.274662	0.119728	0.132381	0.110583	0.202524	0.160123
CON_GACTAAGTAGGCTCAC-1	CON	TH	0.282708	0.230653	0.111791	0.152889	0.129794	0.0921662
CON_GACTACAATTGCTCGT-1	CON	Isocortex	0.183137	0.122484	0.350006	0.200713	0	0.14366
CON_GACTAGGCCGTTAGGT-1	CON	FB	0.281394	0	0.173689	0	0.122482	0.422435
CON_GACTCACCCACGTGAG-1	CON	CNU	0.178552	0	0.303553	0.221075	0.100401	0.196418
CON_GACTCCCAGAATAAGG-1	CON	Isocortex	0.145957	0.109978	0.253311	0.227514	0.10988	0.153361
CON_GACTCGCGGGAATGAC-1	CON	FB	0.186152	0.103118	0	0	0.0952196	0.615511
CON_GACTCTAGAGTTCCAA-1	CON	HY	0.309977	0.118097	0.151357	0.176957	0.108075	0.135537
CON_GACTGATTGGTCACAA-1	CON	Isocortex	0.176475	0.107644	0.319951	0.156001	0.117293	0.122637
CON_GACTGCAAATCGAGCT-1	CON	HY	0.148529	0.138782	0.149086	0.294499	0	0.269104
CON_GACTGCACCAGCCCAG-1	CON	TH	0.227998	0	0.115366	0.133575	0	0.523061
CON_GACTGGGCGCCGCAAC-1	CON	Isocortex	0.139316	0.0956379	0.352606	0.158485	0.116979	0.136976
CON_GACTTCAACGCATCAA-1	CON	OLF	0.33999	0	0.224717	0.19261	0.123719	0.118964
CON_GAGAAACTGGATCCCA-1	CON	OLF	0.351518	0.359934	0.148779	0	0.139768	0
CON_GAGAACGGTTCTGACT-1	CON	CTXsp	0.149429	0.105302	0.292535	0.19699	0.107486	0.148257
CON_GAGACTGATGGGTAGA-1	CON	Hip	0.482287	0.173954	0	0.143925	0.199835	0
CON_GAGACTTCGCGACCGA-1	CON	TH	0.21881	0	0.249561	0.18639	0.124166	0.221073
CON_GAGAGGCCTATGTGTA-1	CON	OLF	0.0917887	0.107252	0.350307	0.236045	0.106907	0.1077
CON_GAGATCTGCTTGGCAT-1	CON	TH	0.260151	0	0.216857	0.286409	0.102408	0.134176
CON_GAGATCTGTCACTCCG-1	CON	TH	0.239337	0.123882	0.182772	0.157892	0.0910046	0.205112
CON_GAGATCTTCCATGACA-1	CON	TH	0.196797	0.116819	0.154908	0.141071	0	0.390405
CON_GAGATGACAATCCTTA-1	CON	Isocortex	0.179785	0.132259	0.299286	0.125827	0.117944	0.144899
CON_GAGATGGCTTTAATCA-1	CON	CNU	0.235097	0.412305	0	0	0.253445	0.0991523
CON_GAGATGGGAGTCGACA-1	CON	TH	0.179935	0.107197	0.203183	0.233327	0	0.276358
CON_GAGCACCTGTGTCCAG-1	CON	FB	0	0	0	0	0.265534	0.734466
CON_GAGCACGGCGCCTCTT-1	CON	Isocortex	0.171035	0.138323	0.368333	0.164181	0	0.158128
CON_GAGCCACGGTAGTAGG-1	CON	Isocortex	0.237227	0.110126	0.224747	0.195136	0.115419	0.117346
CON_GAGCCAGCTACCTGTG-1	CON	FB	0.250306	0	0	0	0.112645	0.637049
CON_GAGCCGAGCGTTTATT-1	CON	Isocortex	0.205721	0.128842	0.329751	0.196717	0	0.138969
CON_GAGCGAGGGAGTACCG-1	CON	FB	0.18042	0.109051	0.141789	0	0.0995456	0.469195
CON_GAGCGCAAATACTCCG-1	CON	CNU	0.206199	0.12249	0.254251	0.152291	0.108065	0.156704
CON_GAGCGCGCACGAGTAG-1	CON	FB	0	0	0	0	0	1
CON_GAGCGGAATGCGGTGT-1	CON	HY	0.178147	0	0.268353	0.290745	0.102264	0.160491
CON_GAGCTAAGGGCATATC-1	CON	TH	0.266699	0.132208	0.186008	0.222286	0	0.192798
CON_GAGCTGTCGTCTCGGA-1	CON	Isocortex	0.178529	0.0972221	0.274763	0.18714	0.108021	0.154326
CON_GAGGAATATCTCTTTG-1	CON	HY	0.316606	0.113629	0.165106	0.18136	0.119845	0.103454
CON_GAGGAGTAATTCCTAC-1	CON	Isocortex	0.301376	0.114507	0.220771	0.103483	0.159253	0.10061
CON_GAGGATAAACAGTGCT-1	CON	Isocortex	0.126596	0.184395	0.217113	0.119176	0.130823	0.221897
CON_GAGGCCTGTTGATACA-1	CON	CTXsp	0.278557	0	0.292013	0.234672	0	0.194758
CON_GAGGGCCATAATATTA-1	CON	Isocortex	0.328201	0.329903	0.204587	0	0.13731	0
CON_GAGGGCGCAGCTCTGC-1	CON	Hip	0.248782	0	0.221587	0.214077	0.160547	0.155007
CON_GAGGTACATCCATCTT-1	CON	Isocortex	0.16847	0	0.137968	0.135143	0	0.558419
CON_GAGGTACGCGTGTCCC-1	CON	HY	0.23221	0.10613	0.165364	0.26278	0	0.233516
CON_GAGTAAACCGGAAAGT-1	CON	CTXsp	0.142084	0.0995027	0.334862	0.182916	0.0985718	0.142063
CON_GAGTAGATACTAGTTG-1	CON	HY	0.226796	0.114882	0.153162	0.257375	0.0926117	0.155173
CON_GAGTATCAAAGTTACA-1	CON	OLF	0.202312	0	0.402648	0.225384	0	0.169656
CON_GAGTATGCCCGCCTTG-1	CON	TH	0.198143	0.188778	0.212895	0.149568	0	0.250616
CON_GAGTATGCGCGTGCAT-1	CON	HY	0.211263	0	0.189788	0.236101	0.105737	0.257111
CON_GAGTCAGACCAGAATC-1	CON	TH	0.279314	0.126458	0.176936	0.15897	0.0909359	0.167386
CON_GAGTCCGCTTACCGGA-1	CON	TH	0.327094	0.118099	0.168098	0.0960308	0.104787	0.185891
CON_GAGTGTCAACCAGAAA-1	CON	CNU	0.275826	0	0.19107	0.250989	0	0.282116
CON_GAGTGTGCGGTACCCA-1	CON	TH	0.27774	0	0	0.232563	0	0.489697
CON_GATAACTCGCACTGTG-1	CON	TH	0.174909	0.123271	0.108712	0.293056	0	0.300053
CON_GATACCGTGTCGGAGT-1	CON	Isocortex	0.162752	0	0.360581	0.155153	0.131109	0.190405
CON_GATACGATGGGAGTCA-1	CON	TH	0.304327	0.121855	0.247721	0.181737	0	0.144359
CON_GATAGAACCCGCTAGG-1	CON	HY	0.212811	0.123189	0.227851	0.270843	0	0.165307
CON_GATAGATAGTACAGTC-1	CON	OLF	0.176055	0.124476	0.298968	0.252922	0	0.147578
CON_GATAGGATTAATTACA-1	CON	Isocortex	0.159697	0.0937593	0.313341	0.163104	0.105652	0.164446
CON_GATAGGTAACGTTGAC-1	CON	TH	0.211476	0.156719	0.198737	0.1728	0.141144	0.119123
CON_GATAGGTGTCCCGGGC-1	CON	Isocortex	0.14794	0.107526	0.272353	0.158531	0.169229	0.144421
CON_GATAGTGCGAGTAAGT-1	CON	HY	0.327588	0.153088	0.132358	0.144081	0.109983	0.132903
CON_GATATCTCATGCAATA-1	CON	Isocortex	0.185524	0	0.212674	0.219575	0	0.382227
CON_GATATGAGACACTAAC-1	CON	TH	0.300335	0.139794	0.155909	0.22682	0	0.177142
CON_GATATGCGGTAGCCAA-1	CON	FB	0.176252	0.117475	0	0	0	0.706273
CON_GATATTGAGATTGGCG-1	CON	FB	0.311479	0.140588	0	0	0	0.547933
CON_GATATTTCCTACATGG-1	CON	FB	0.16843	0	0	0	0	0.83157
CON_GATCATTCCAAACATT-1	CON	TH	0.234613	0.107662	0.20821	0.191837	0.0981995	0.159478
CON_GATCCCTTTATACTGC-1	CON	TH	0.240957	0.1139	0.156729	0.162935	0.110068	0.215411
CON_GATCCGAATATAAGTG-1	CON	Isocortex	0.201519	0	0.32038	0.179845	0.132335	0.165921
CON_GATCCGGGAATTAACA-1	CON	TH	0.178574	0.111916	0.195805	0.155711	0	0.357994
CON_GATCCTAAATCGGGAC-1	CON	Hip	0.24431	0.246842	0	0	0	0.508847
CON_GATCCTCTTGCGCTTA-1	CON	Isocortex	0.229061	0.131538	0.297656	0.143518	0.0969747	0.101252
CON_GATCGACACTATCTGA-1	CON	TH	0.277326	0.170373	0.104488	0.16843	0	0.279384
CON_GATCGCGGGCTCTCCA-1	CON	TH	0.301271	0.124601	0.218527	0.179722	0	0.175879
CON_GATCGCTACCCGATTT-1	CON	FB	0.261953	0	0	0.164042	0.198843	0.375162
CON_GATCGGTGGCCATAAC-1	CON	TH	0.222683	0.129439	0.193293	0.23194	0	0.222644
CON_GATCGTGACTGATATC-1	CON	TH	0.242939	0.125181	0.183487	0.216003	0	0.23239
CON_GATCTCGACGCTGTGG-1	CON	CTXsp	0.184672	0	0.348411	0.188058	0.123441	0.155417
CON_GATCTGCTATCTAAGG-1	CON	HY	0.194803	0.125699	0.174722	0.266124	0.10581	0.132841
CON_GATCTTGGAGGGCATA-1	CON	TH	0.235258	0.108804	0.195397	0.258128	0	0.202413
CON_GATGACGATGATCGCG-1	CON	Isocortex	0.189253	0.118119	0.304775	0.159213	0.0983852	0.130255
CON_GATGAGGAACCTTCGG-1	CON	CNU	0.175692	0.106262	0.194175	0.285185	0.0952355	0.14345
CON_GATGCGTCCTGCATTC-1	CON	TH	0.240618	0	0.242729	0.193132	0.169626	0.153894
CON_GATGCTACAAGCGCCT-1	CON	FB	0.220176	0	0.14557	0.125248	0.157336	0.35167
CON_GATGCTACCTTCGATG-1	CON	HY	0.215568	0	0.26661	0.23966	0.09915	0.179011
CON_GATGCTGTATTTCATC-1	CON	TH	0.25299	0.154854	0.153597	0.241414	0	0.197145
CON_GATGGTGCCCTAGGCA-1	CON	Isocortex	0.145757	0.105994	0.315271	0.155739	0.120366	0.156873
CON_GATGTCGGTCAACTGC-1	CON	Isocortex	0.174665	0.146151	0.339699	0.186955	0	0.15253
CON_GATGTGTTGTCACAAG-1	CON	Isocortex	0.264976	0	0.309142	0.193181	0.118053	0.114648
CON_GATGTTCAATCCACGA-1	CON	TH	0.263569	0	0.229794	0.265661	0	0.240976
CON_GATTAACCGAAAGCCC-1	CON	FB	0.142125	0	0	0	0	0.857875
CON_GATTAGAAACAAGCGT-1	CON	HY	0.246787	0.126421	0.160334	0.204811	0.12729	0.134356
CON_GATTCCCTTGTCGCAG-1	CON	Hip	0.161849	0	0.345746	0.250156	0.0989114	0.143337
CON_GATTCCGCGTTTCCGT-1	CON	Hip	0.116877	0.0979817	0.41737	0.199218	0	0.168553
CON_GATTCGACGGTTCACG-1	CON	TH	0.277898	0.133699	0.218847	0.21693	0	0.152626
CON_GATTCTGTTAATGAGT-1	CON	HY	0.341899	0.143842	0.131419	0.165752	0.123147	0.0939394
CON_GATTGACACTCTGCTC-1	CON	Isocortex	0.177315	0	0.345785	0.181081	0.142162	0.153656
CON_GATTGGGAAAGGTTGT-1	CON	CNU	0.219961	0.113284	0.177116	0.190902	0.103588	0.19515
CON_GATTTGCGCTAACACC-1	CON	HY	0.210119	0.101014	0.164723	0.255166	0.115324	0.153654
CON_GCAAACCCTACATTAT-1	CON	TH	0.178389	0	0	0.179779	0	0.641832
CON_GCAAACCTTGGCCATA-1	CON	HY	0.338885	0	0.155933	0.213589	0	0.291593
CON_GCAAACGTCGCCAGGT-1	CON	Isocortex	0.145438	0.101608	0.279266	0.172112	0.115008	0.186567
CON_GCAACAGCAGTATGCG-1	CON	CNU	0.167564	0.110847	0.227413	0.234052	0.119142	0.140981
CON_GCAACCACCAGACCGG-1	CON	Isocortex	0.176944	0.101084	0.280026	0.153064	0.101275	0.187608
CON_GCAACGGCTAGTTATG-1	CON	CNU	0.230081	0	0.302142	0.172469	0.122485	0.172822
CON_GCAAGATGTGTTCGCG-1	CON	Isocortex	0.181446	0	0.360263	0.188761	0.130136	0.139394
CON_GCAAGTGTAAAGCATG-1	CON	HY	0.31316	0.133678	0.154229	0.283569	0	0.115363
CON_GCAATTAGTCGCACCG-1	CON	Isocortex	0.169393	0.119611	0.272925	0.209994	0.112609	0.115467
CON_GCACAAACGAGGCGTG-1	CON	CNU	0.224331	0	0.229261	0.184922	0.125206	0.23628
CON_GCACAAGTGTCGGAAG-1	CON	Isocortex	0.191383	0	0.358205	0.126827	0.149841	0.173744
CON_GCACACACTGGTAGCC-1	CON	CNU	0.22721	0.10345	0.167662	0.21461	0.0976308	0.189436
CON_GCACCTAGGCGAGTCC-1	CON	OLF	0.179162	0	0.375793	0.208888	0.112748	0.12341
CON_GCACCTTCCCGAAGGT-1	CON	OLF	0.198369	0.204031	0.251398	0.122133	0.133516	0.0905529
CON_GCACGTGGTTTACTTA-1	CON	CTXsp	0.180807	0	0.333737	0.174399	0.121265	0.189791
CON_GCACTGCCTACCTTTA-1	CON	HY	0.236334	0.195575	0.11319	0.124293	0.146168	0.184439
CON_GCAGAAGGTAATCTCC-1	CON	Isocortex	0.116982	0.115489	0.328223	0.191974	0.115915	0.131416
CON_GCAGACCCAGCACGTA-1	CON	CNU	0.172999	0	0.173197	0.1287	0.0973516	0.427753
CON_GCAGATCCATAAGACT-1	CON	FB	0.250765	0	0	0	0.188551	0.560684
CON_GCAGATTAGGGATATC-1	CON	TH	0.20138	0.0954876	0.159278	0.161646	0.158952	0.223257
CON_GCAGCACACAGCCCAG-1	CON	TH	0.282164	0	0.211311	0.170481	0.166638	0.169406
CON_GCAGCCTATATCACAT-1	CON	Isocortex	0.184732	0	0.315464	0.12013	0.121705	0.25797
CON_GCAGCTATGGACAGGT-1	CON	Isocortex	0.256493	0.391338	0.113166	0.107444	0.13156	0
CON_GCAGCTGTCAACGCAT-1	CON	CNU	0.231927	0	0.332138	0.303101	0	0.132834
CON_GCAGGTAGAGTATGGT-1	CON	Isocortex	0.113512	0.161347	0.257127	0.145295	0.167657	0.155063
CON_GCAGTGCGGGCGGATG-1	CON	OLF	0.131869	0	0.336587	0.269062	0.0994866	0.162995
CON_GCAGTGTGGCTATAGG-1	CON	FB	0.22526	0.136329	0	0	0	0.638411
CON_GCAGTTCGATCCGAGC-1	CON	CTXsp	0.140057	0.14492	0.313716	0.243317	0	0.15799
CON_GCATAGAGCACTCAGG-1	CON	TH	0.285165	0.112357	0.203194	0.170327	0.0952395	0.133718
CON_GCATCGGCCGTGTAGG-1	CON	FB	0.235148	0	0.220967	0.215729	0.103574	0.224582
CON_GCATGAGGGACGCGGC-1	CON	FB	0.172159	0	0	0	0.154792	0.673049
CON_GCATGCTAATAACGAT-1	CON	CTXsp	0.207985	0.112057	0.243608	0.222743	0.109783	0.103825
CON_GCATTCAAGGCAACGC-1	CON	Isocortex	0.137818	0.103437	0.41188	0.154961	0	0.191905
CON_GCATTTCCAAGGCTCC-1	CON	Isocortex	0.123605	0.115475	0.333373	0.155556	0.103021	0.16897
CON_GCCAACCATTTCCGGA-1	CON	Isocortex	0.151695	0	0.319305	0	0.133426	0.395575
CON_GCCAATAGGGCATCTC-1	CON	Isocortex	0.134105	0.129653	0.245589	0.10662	0.120154	0.263879
CON_GCCACTCAGAGCGCGA-1	CON	CNU	0.204736	0	0.231232	0.277098	0.150459	0.136474
CON_GCCACTCCTTACGGTA-1	CON	CTXsp	0.17219	0.117983	0.241633	0.176838	0.178458	0.112898
CON_GCCAGGAGTAACCGAT-1	CON	Hip	0.143963	0.127719	0.294408	0.163584	0.133514	0.136812
CON_GCCAGGCGTTCGCATG-1	CON	Isocortex	0.244942	0.105414	0.336314	0.15493	0	0.1584
CON_GCCATATTGCACACAG-1	CON	Hip	0.159125	0	0.339115	0.241608	0.118382	0.14177
CON_GCCATCGAGCTGCGTG-1	CON	TH	0.230553	0.100886	0.215647	0.17639	0.1486	0.127924
CON_GCCATCGATGCTGCAT-1	CON	Isocortex	0.122356	0.105287	0.290585	0.192484	0.107339	0.18195
CON_GCCCAGATGCTGGAGA-1	CON	Isocortex	0.129652	0.136869	0.299502	0.187809	0.106839	0.13933
CON_GCCCGATCTGTGGTCG-1	CON	TH	0.215079	0.155911	0.175941	0.129197	0.139742	0.18413
CON_GCCCGTAATACCTTCT-1	CON	Hip	0.200673	0.0998978	0.237845	0.160307	0.100953	0.200324
CON_GCCGAAATTCCTACGT-1	CON	TH	0.174348	0.103607	0.270611	0.315386	0	0.136048
CON_GCCGATTGGCCAAGCT-1	CON	TH	0.242301	0.134771	0.17959	0.20841	0	0.234928
CON_GCCGCACTCCGTTTCA-1	CON	Isocortex	0.146865	0.094098	0.325965	0.154372	0.0971134	0.181586
CON_GCCGGAAACACATCTT-1	CON	Isocortex	0.180522	0.139241	0.294503	0.170741	0.101415	0.113578
CON_GCCGGGTTAGGGTCGC-1	CON	TH	0.188322	0.314478	0.165886	0.189422	0	0.141891
CON_GCCGGTCGTATCTCTC-1	CON	HY	0.269924	0.108622	0.20627	0.228219	0	0.186965
CON_GCCGTGGAAGAAATGT-1	CON	Isocortex	0.109025	0.121049	0.287141	0.148195	0.149728	0.184862
CON_GCCTACGTTCTGTGCA-1	CON	CNU	0.209363	0	0.306459	0.329251	0	0.154926
CON_GCCTATAGTGTCAGGG-1	CON	FB	0	0	0	0	0	1
CON_GCCTATCAGGTAAGAT-1	CON	OLF	0.165527	0	0.354505	0.234741	0.10612	0.139107
CON_GCCTATGCTGGGCCTT-1	CON	Isocortex	0.202992	0.119618	0.287178	0.136554	0.102778	0.150881
CON_GCCTATTTGCTACACA-1	CON	Isocortex	0.283539	0.0955904	0.202342	0.150499	0.155455	0.112575
CON_GCCTCATCTGGAAATA-1	CON	FB	0	0	0	0	0	1
CON_GCCTCCGACAATTCAC-1	CON	CTXsp	0.193302	0.121898	0.23383	0.188212	0.102092	0.160666
CON_GCCTCTATACATAGCA-1	CON	HY	0.337628	0.285091	0	0	0	0.37728
CON_GCCTGTCCCGGTGCAT-1	CON	HY	0.26184	0.136351	0.116265	0.205932	0.127344	0.152269
CON_GCCTTCAGCCCTACCG-1	CON	FB	0.248791	0	0.116073	0.113155	0	0.52198
CON_GCGAAACGATCGGGAG-1	CON	CNU	0.172287	0.146218	0.197007	0.267988	0.107579	0.108922
CON_GCGAAACTTAACTGGA-1	CON	TH	0.300896	0.234967	0.138845	0.177673	0	0.147619
CON_GCGAAGAATCTGACGG-1	CON	CNU	0.228003	0	0.253282	0.27927	0.106604	0.132841
CON_GCGAAGCCATACCCGT-1	CON	TH	0.215418	0.107574	0.206091	0.193088	0.0959212	0.181907
CON_GCGACATGTAAACATC-1	CON	CNU	0.183215	0	0.319314	0.184658	0.145734	0.167078
CON_GCGACGATAGTTGTAC-1	CON	TH	0.237765	0.180987	0.183365	0.140751	0	0.257133
CON_GCGAGAGGCCATGTAA-1	CON	Isocortex	0.192756	0.129027	0.307007	0.156327	0.091304	0.123579
CON_GCGAGAGTTGCGTCCA-1	CON	FB	0.196584	0	0.288566	0.210264	0	0.304586
CON_GCGAGCGCATGCTCCC-1	CON	CNU	0.163284	0.0906554	0.275847	0.160147	0.142305	0.167762
CON_GCGAGGCCCGAGCAGA-1	CON	TH	0.264236	0.15953	0.236839	0.200004	0	0.139391
CON_GCGAGTTCTGCAAAGA-1	CON	TH	0.203082	0.148053	0.247045	0.191139	0	0.210681
CON_GCGATTCTGGAAGCAG-1	CON	Isocortex	0.15212	0	0.379537	0.16862	0.104006	0.195717
CON_GCGATTGTTAACGTTA-1	CON	TH	0.274683	0	0.148778	0.255013	0.12752	0.194006
CON_GCGCAAGAGCGCGCTG-1	CON	FB	0	0	0	0	0.16025	0.83975
CON_GCGCATCCAGTCAGCA-1	CON	FB	0.1351	0	0	0	0.127369	0.737531
CON_GCGCCGTTCCACGATA-1	CON	TH	0.204189	0.101257	0.195531	0.20161	0.111802	0.185611
CON_GCGCCTCCCACTCCGA-1	CON	CNU	0.185523	0.11936	0.23779	0.204681	0.109903	0.142743
CON_GCGCGGTCTAGTAACT-1	CON	HY	0.268379	0	0.184512	0.28181	0	0.2653
CON_GCGCGTCATTGGTACA-1	CON	FB	0.170333	0.142938	0.155399	0.265862	0	0.265468
CON_GCGCTAATTGAATAGA-1	CON	TH	0.19501	0.107208	0.191823	0.170743	0.118604	0.216612
CON_GCGCTATGCCGAGGCA-1	CON	TH	0.35206	0.121474	0.121495	0.120329	0.100485	0.184158
CON_GCGCTCGATCACCTGT-1	CON	Isocortex	0.118989	0.0944187	0.296877	0.215761	0.156935	0.117019
CON_GCGCTGATCCAGACTC-1	CON	FB	0.300889	0	0	0	0	0.699111
CON_GCGCTGCTTTGCATTT-1	CON	FB	0.150763	0	0	0	0	0.849237
CON_GCGCTTAAATAATTGG-1	CON	FB	0.201744	0	0.157649	0.192732	0.165069	0.282807
CON_GCGGACCGCGTTGTGG-1	CON	TH	0.245023	0.0943354	0.255324	0.143972	0.138073	0.123271
CON_GCGGAGAGGGAGAACG-1	CON	TH	0.198722	0	0.172118	0.255344	0	0.373816
CON_GCGGATTACTTGTTCT-1	CON	OLF	0.143984	0.0973355	0.332422	0.179486	0.148142	0.0986302
CON_GCGGCTTTAGCAAGTT-1	CON	CNU	0.406877	0.40758	0	0	0.185544	0
CON_GCGGGAACCAGGCCCT-1	CON	FB	0.349163	0	0	0	0	0.650837
CON_GCGGGCATTACGATGC-1	CON	Isocortex	0.218527	0	0.317586	0.168186	0.111481	0.18422
CON_GCGGGCGAGCCTTACC-1	CON	TH	0.189426	0.0945398	0.192817	0.179623	0.146062	0.197531
CON_GCGGTCCCTAGACGCA-1	CON	Isocortex	0.207104	0.100694	0.220832	0.179488	0.12766	0.164222
CON_GCGGTCTTGCTTTCAC-1	CON	CNU	0.267525	0.169323	0.179838	0.165634	0.109457	0.108223
CON_GCGGTGAACTGCGCTC-1	CON	FB	0.150696	0	0	0	0	0.849304
CON_GCGGTTCCCTATCATG-1	CON	TH	0.246694	0.151944	0.150927	0.120731	0	0.329704
CON_GCGTAAATGGCCATAA-1	CON	CNU	0.213845	0.195855	0.196599	0	0	0.393701
CON_GCGTCGAAATGTCGGT-1	CON	Hip	0.172632	0	0.293327	0.175274	0.169935	0.188833
CON_GCGTCGCCAGGGTGAT-1	CON	TH	0.189913	0.124789	0.224812	0.135494	0.106881	0.218111
CON_GCGTCTAACCTCCTAA-1	CON	Isocortex	0.206269	0.0912031	0.294157	0.166659	0.121905	0.119807
CON_GCGTGGTACTGGGTTA-1	CON	FB	0.143927	0	0	0	0.170406	0.685668
CON_GCGTGTATGTCGTATT-1	CON	Isocortex	0.168758	0.0946775	0.360858	0.136904	0.131536	0.107266
CON_GCGTTCGGAGACCGGG-1	CON	Isocortex	0.197451	0	0.331928	0.187813	0.122636	0.160172
CON_GCGTTCTGACTAAGCG-1	CON	OLF	0.147099	0.146377	0.326802	0.174848	0.112167	0.0927071
CON_GCTAACTGAAGTCTGA-1	CON	FB	0.250274	0	0.175926	0.144344	0.149993	0.279464
CON_GCTAAGCCCAGTATGC-1	CON	OLF	0.179515	0	0.413653	0.177699	0.103147	0.125986
CON_GCTAAGTAGTTTCTCT-1	CON	TH	0.259138	0	0	0.122857	0.197819	0.420185
CON_GCTAATACCGAATGCC-1	CON	Hip	0.1531	0	0.401603	0.248907	0	0.19639
CON_GCTACAATCGAGGATA-1	CON	CTXsp	0.187013	0.0966897	0.300059	0.185153	0.0962397	0.134845
CON_GCTACGACTTATTGGG-1	CON	TH	0.250779	0.185012	0.136074	0.214969	0	0.213166
CON_GCTACTATAGTAGAGT-1	CON	FB	0.12001	0	0	0	0.107568	0.772423
CON_GCTAGACCGTCTACTG-1	CON	CNU	0.213958	0.109406	0.245888	0.128914	0.117745	0.184088
CON_GCTAGAGTAGAGATGT-1	CON	CNU	0.210038	0.113275	0.172414	0.178044	0.139574	0.186656
CON_GCTAGCACCTGGGCCA-1	CON	Isocortex	0.149559	0.120209	0.345662	0.210694	0	0.173876
CON_GCTAGCAGGGAGTGGG-1	CON	Isocortex	0.171198	0.108233	0.304815	0.137779	0.118927	0.159048
CON_GCTAGCTTGAATAGCT-1	CON	TH	0.257245	0.134661	0.272098	0.184391	0	0.151605
CON_GCTAGGCACCACGGAG-1	CON	FB	0.12579	0.121439	0	0	0	0.752771
CON_GCTAGTAGAGCTTGTA-1	CON	TH	0.179845	0.120328	0.182366	0.238396	0.124702	0.154363
CON_GCTATAAGGGCCAGGA-1	CON	OLF	0.22925	0.164577	0.258422	0.145261	0.0966227	0.105868
CON_GCTATACGTCTCGGAC-1	CON	FB	0	0	0	0	0	1
CON_GCTATCATACTCATGG-1	CON	HY	0.284463	0	0	0.138114	0	0.577422
CON_GCTCAATGTAATACCG-1	CON	HY	0.236341	0.0977102	0.163018	0.26377	0.0984088	0.140752
CON_GCTCATTACTGCATGT-1	CON	Isocortex	0.16732	0.14718	0.261916	0.197984	0.100108	0.125491
CON_GCTCATTGATCATATC-1	CON	HY	0.242949	0.123586	0.155842	0.261338	0.114983	0.101302
CON_GCTCCATGAGTGCAGA-1	CON	OLF	0.133572	0.111662	0.338775	0.201751	0.120132	0.0941076
CON_GCTCCATGCAAAGCAA-1	CON	HY	0.246821	0.103824	0.252253	0.234518	0	0.162584
CON_GCTCCCAGTCGGTCCA-1	CON	CNU	0.225197	0	0.212965	0.17333	0.109623	0.278885
CON_GCTCCGCTCGCTTCAG-1	CON	CNU	0.201014	0	0.376239	0.190454	0	0.232294
CON_GCTCGCTCATGTCCAA-1	CON	FB	0	0	0	0	0	1
CON_GCTCGGAATTTAAAGC-1	CON	Hip	0.218342	0.111199	0.242215	0.121477	0.113418	0.193348
CON_GCTCTAAACCCTGACG-1	CON	Hip	0.150425	0	0.339614	0.251042	0.126121	0.132798
CON_GCTCTCGGGTACCGAA-1	CON	Hip	0.152387	0.122857	0.288516	0.218138	0.0939454	0.124157
CON_GCTCTTTCCGCTAGTG-1	CON	HY	0.315172	0	0.197267	0.311579	0	0.175982
CON_GCTGAACTCTCCAGGG-1	CON	Isocortex	0.129487	0.0988078	0.308011	0.17606	0.148865	0.13877
CON_GCTGAGGCGTGAGTAT-1	CON	TH	0.195993	0.145512	0.216874	0.213755	0	0.227866
CON_GCTGCACGGTTTCTTA-1	CON	TH	0.212052	0.103872	0.117245	0.191865	0.131274	0.243692
CON_GCTGCGAAGAATTATT-1	CON	HY	0.281381	0.113475	0.149644	0.226624	0.111715	0.117161
CON_GCTGCTAAGTAGTCGA-1	CON	TH	0.250345	0	0.199283	0.231906	0.175515	0.142952
CON_GCTGCTACTGCGTAGC-1	CON	TH	0.225664	0	0.125023	0.189355	0.210257	0.249701
CON_GCTGCTCTCCGGACAC-1	CON	TH	0.232584	0.112149	0.175466	0.175707	0.115734	0.18836
CON_GCTGGACCCAAAGTGG-1	CON	Isocortex	0.244199	0.123291	0.341828	0.164352	0	0.12633
CON_GCTGGCGGCGCATGCT-1	CON	TH	0.299146	0.165754	0.155275	0.10871	0.0924373	0.178678
CON_GCTGTTGCTACCGAAC-1	CON	FB	0.121732	0	0	0	0.122671	0.755596
CON_GCTTAATGTAACTAAC-1	CON	TH	0.271183	0.121067	0.131224	0.19215	0.109825	0.174551
CON_GCTTACGTAGTTAGTA-1	CON	Isocortex	0.101478	0.109463	0.305313	0.0996229	0.135804	0.24832
CON_GCTTATGAAGCAGGAA-1	CON	FB	0.394451	0.137937	0	0	0	0.467612
CON_GCTTCCATGTAACCGC-1	CON	OLF	0.193181	0	0.325355	0.232256	0.116397	0.132811
CON_GCTTCCCGTAAGCTCC-1	CON	OLF	0.421098	0.194847	0	0	0.178434	0.20562
CON_GCTTCCGTCCCTAGAC-1	CON	TH	0.228317	0.109492	0.207937	0.198279	0.100691	0.155285
CON_GCTTGAGTGACCTCTG-1	CON	OLF	0.281263	0	0.33716	0.244012	0	0.137566
CON_GCTTGCAGCACAATTG-1	CON	Isocortex	0.157462	0.0942193	0.330723	0.186327	0.117955	0.113313
CON_GCTTGGATCGATTAGG-1	CON	LV	0.295549	0.355245	0	0	0.221747	0.127459
CON_GCTTTACACAACTGGG-1	CON	OLF	0.111635	0.120504	0.410652	0.246319	0	0.110889
CON_GCTTTCAGAGGAGGTG-1	CON	FB	0.181782	0.168541	0	0	0.168447	0.48123
CON_GGAAACCTTGTTGAAT-1	CON	Isocortex	0.212699	0	0.277353	0.180857	0.115643	0.213448
CON_GGAAACTAAATGGGCC-1	CON	CTXsp	0.163938	0	0.326523	0.175635	0.118944	0.21496
CON_GGAAAGTGCCCATGCC-1	CON	FB	0.332183	0	0.151962	0.0965328	0.0994995	0.319823
CON_GGAACCGTGTAAATTG-1	CON	TH	0.257103	0	0.20928	0.202582	0.145178	0.185857
CON_GGAACTTTGGCGATTA-1	CON	CTXsp	0.182001	0	0.459789	0.196922	0	0.161288
CON_GGAAGCTCGCTTACAG-1	CON	Isocortex	0.169233	0.114338	0.292343	0.156558	0.119663	0.147865
CON_GGAAGGACACCGTATA-1	CON	CNU	0.321663	0.106651	0.110097	0.201855	0.125318	0.134416
CON_GGAATAACCTCAAGAA-1	CON	Isocortex	0.208732	0.170203	0.260212	0.13867	0.101136	0.121046
CON_GGAATGCGCTAGCGTG-1	CON	TH	0.278113	0.0975454	0.174697	0.171325	0	0.27832
CON_GGACAACCATGAAGCC-1	CON	OLF	0.150453	0.125804	0.244052	0.227599	0.118373	0.133719
CON_GGACACAAGTTTACAC-1	CON	CNU	0.185765	0.127692	0.247116	0.221287	0.113267	0.104872
CON_GGACCAACAGGATAAC-1	CON	TH	0.154796	0.109494	0.17227	0.127051	0.125094	0.311294
CON_GGACCTACGGTAACGT-1	CON	Isocortex	0.182462	0.11044	0.30253	0.132487	0.14898	0.123102
CON_GGACGGCTTGCGCAAC-1	CON	Isocortex	0.28117	0.136397	0.233434	0.112332	0.0939526	0.142715
CON_GGACGGGCGACCAACC-1	CON	OLF	0.135282	0	0.396762	0.208472	0.126123	0.133361
CON_GGACTCACAAATTAGG-1	CON	Isocortex	0.102321	0	0.38309	0.217055	0.13037	0.167165
CON_GGACTCGAAGCTTTCA-1	CON	OLF	0.153301	0	0.445985	0.260762	0	0.139952
CON_GGACTCGACAGCGCAT-1	CON	HY	0.271368	0.177297	0.169252	0.17	0.107378	0.104705
CON_GGACTCTTCCGGTTGA-1	CON	OLF	0.183533	0	0.291732	0.180349	0.23135	0.113035
CON_GGACTCTTTGACTAAG-1	CON	CNU	0.189884	0	0.340043	0.313794	0	0.156278
CON_GGAGACCAATGTGCTT-1	CON	Isocortex	0.2027	0.106573	0.316043	0.124937	0.103525	0.146223
CON_GGAGACGACACCTTTG-1	CON	TH	0.218754	0.243931	0.179024	0.187413	0	0.170878
CON_GGAGCAACATTTCAAG-1	CON	CTXsp	0.202399	0.154836	0.312992	0.178703	0	0.151069
CON_GGAGCACCAAGAACTA-1	CON	Hip	0.129239	0.125284	0.399509	0.173408	0	0.172559
CON_GGAGCGAGGCCTACTT-1	CON	HY	0.358355	0	0.157605	0.188473	0	0.295567
CON_GGAGGATTGAAAGGAG-1	CON	Isocortex	0.195988	0.1062	0.310256	0.142308	0.135435	0.109813
CON_GGAGGCCGAAGTCGTC-1	CON	Isocortex	0.148822	0.119888	0.3249	0.16852	0	0.237871
CON_GGAGGGCTTGGTTGGC-1	CON	TH	0.253326	0.146078	0.142783	0.143854	0.122251	0.191709
CON_GGAGGGTCAAGTAAGA-1	CON	CTXsp	0.26554	0.102772	0.217156	0.145125	0.108653	0.160755
CON_GGAGTGCCGCCCTGGA-1	CON	Hip	0.215312	0.10889	0.289653	0.206142	0	0.180003
CON_GGAGTTGATTCTGTGT-1	CON	OLF	0.135553	0.0964329	0.308776	0.193491	0.15631	0.109436
CON_GGATACTCATGAATTG-1	CON	Isocortex	0.21805	0.129627	0.272254	0.262059	0	0.118009
CON_GGATCAAAGGACGAGG-1	CON	Isocortex	0.16512	0.100904	0.300128	0.142933	0.0954733	0.195442
CON_GGATCATCCCGTACGC-1	CON	Isocortex	0.177083	0.16255	0.249526	0.166113	0.0955042	0.149223
CON_GGATCCGGAATATACT-1	CON	TH	0.176042	0.168628	0	0	0.250078	0.405252
CON_GGATGAAGATCGCTGA-1	CON	FB	0	0	0	0	0.114764	0.885236
CON_GGATGACGCGAGTTTA-1	CON	TH	0.267671	0	0.257781	0.199342	0.165444	0.109762
CON_GGATGGCTTGAAGTAT-1	CON	CTXsp	0.160663	0.101826	0.307082	0.284265	0	0.146164
CON_GGATGTCCTTACCGCA-1	CON	FB	0	0	0	0	0	1
CON_GGATTAAGCTAAGGTC-1	CON	Isocortex	0.151401	0.150791	0.366887	0.201602	0	0.12932
CON_GGATTCCGCTATACCC-1	CON	Hip	0.210175	0	0.2972	0.234884	0.0995682	0.158173
CON_GGATTGCTGTGACTCC-1	CON	FB	0	0	0	0	0	1
CON_GGATTTCACTTCTATA-1	CON	TH	0.239907	0.120463	0.190977	0.176543	0	0.272111
CON_GGCAAATTACTTTACT-1	CON	TH	0.266403	0	0.184113	0.174537	0.103485	0.271462
CON_GGCAAGCCCATAGTGG-1	CON	HY	0.241758	0.116564	0.135986	0.190543	0	0.315149
CON_GGCAAGGCGAAATAGC-1	CON	TH	0.206421	0.146227	0.202593	0.256089	0	0.188669
CON_GGCAATAGTCAATGAG-1	CON	TH	0.274939	0.124843	0.205431	0.224446	0	0.170342
CON_GGCACGCTGCTACAGT-1	CON	OLF	0.189717	0.104694	0.415963	0.175951	0	0.113675
CON_GGCACTCAGCCGACCC-1	CON	OLF	0.240043	0.135321	0.194432	0.194752	0.108177	0.127275
CON_GGCACTCCACTGGGCA-1	CON	TH	0.149403	0.0990111	0.245907	0.223721	0.103873	0.178085
CON_GGCACTGCGGTGGTTT-1	CON	OLF	0.275343	0	0.308328	0.142378	0.120071	0.153881
CON_GGCAGCAAACCTATGC-1	CON	CNU	0.24772	0.0962497	0.217795	0.195981	0.10318	0.139074
CON_GGCAGCGGTAATCCTA-1	CON	Isocortex	0.23962	0.168481	0.254664	0.192379	0	0.144855
CON_GGCATATCGGTTCTGC-1	CON	FB	0.16275	0.11198	0.27606	0.163333	0.105151	0.180727
CON_GGCATCAACGAGCACG-1	CON	Isocortex	0.210989	0.132546	0.296721	0.170617	0	0.189127
CON_GGCATTGAACATCTCA-1	CON	HY	0.258412	0.117507	0.172877	0.209708	0.122696	0.118799
CON_GGCCAATTGTATAGAC-1	CON	OLF	0.217321	0	0.305045	0.21282	0.136789	0.128026
CON_GGCCACAAGCGATGGC-1	CON	Isocortex	0.252958	0.141635	0.196633	0.12872	0.135341	0.144713
CON_GGCCCGGAGCATGTCT-1	CON	Isocortex	0.117848	0.0917054	0.322706	0.171151	0.144859	0.151731
CON_GGCCCGTATACCATGC-1	CON	Isocortex	0.159224	0	0.349591	0.162869	0.14448	0.183836
CON_GGCCGCAGGAACCGCA-1	CON	OLF	0.162985	0.11028	0.291247	0.225357	0.113345	0.0967866
CON_GGCCGGCGTCTGCTAT-1	CON	FB	0.298089	0.155832	0	0	0	0.546079
CON_GGCCGTTTGGGTTTCA-1	CON	HY	0.266156	0	0.214316	0.261824	0.103642	0.154062
CON_GGCCTGCTCTGATGTT-1	CON	HY	0.371375	0	0.188699	0.230568	0	0.209358
CON_GGCCTGCTTCTCCCGA-1	CON	CTXsp	0.236626	0	0.24072	0.247565	0.118579	0.156509
CON_GGCGAAATCTAACTTG-1	CON	TH	0.181591	0	0	0.228296	0	0.590112
CON_GGCGCATGAATTGATG-1	CON	TH	0.269321	0.1182	0.137751	0.0999674	0.109179	0.265582
CON_GGCGCGGAGATCTTTC-1	CON	FB	0.112479	0	0	0	0	0.887521
CON_GGCGCGTTCGAGTTTA-1	CON	TH	0.14864	0.230195	0.137647	0.0922755	0.197107	0.194135
CON_GGCGCTTCATTCCCTG-1	CON	HY	0.354409	0.1051	0.139765	0.147078	0	0.253647
CON_GGCGGAGTAATATTAG-1	CON	TH	0.273538	0	0.148938	0.167306	0.20168	0.208537
CON_GGCGGGCTCTAAGAGT-1	CON	ENTI	0.157975	0.106669	0.311314	0.190463	0.0989548	0.134624
CON_GGCGGTAGGATCATTG-1	CON	TH	0.330742	0.175445	0.189242	0.158403	0	0.146168
CON_GGCGTACCCTATATAA-1	CON	Isocortex	0.2069	0	0.318944	0.168859	0.165178	0.140118
CON_GGCGTAGGGAAAGCTG-1	CON	CNU	0.248655	0.158812	0.166884	0.128806	0.101162	0.195682
CON_GGCTAAAGGGCGGGTC-1	CON	Isocortex	0.154503	0.0955885	0.323682	0.155981	0.119083	0.151162
CON_GGCTACTATACACTCC-1	CON	HY	0.42662	0.157452	0	0.168083	0.144312	0.103533
CON_GGCTCGCGTTGAGGTA-1	CON	FB	0	0	0	0	0	1
CON_GGCTCTGCTCCAACGC-1	CON	Hip	0.217605	0	0.280838	0.203369	0.151096	0.147091
CON_GGCTGAAATAGCAAAG-1	CON	TH	0.251933	0.155802	0.122239	0.09426	0.117724	0.258043
CON_GGCTGAGCATCGTAAG-1	CON	Isocortex	0.235753	0.11382	0.369469	0.137801	0	0.143157
CON_GGCTTTCAATAAGGGT-1	CON	HY	0.332492	0	0.126932	0.149364	0.107728	0.283484
CON_GGGAAAGAATGCCAAC-1	CON	OLF	0.222155	0.108629	0.286981	0.222915	0	0.159321
CON_GGGAAGACGGTCTGTC-1	CON	FB	0.445574	0	0	0.165645	0	0.388781
CON_GGGAAGGGCTTTCTCA-1	CON	CNU	0.207807	0	0.251638	0.266415	0.104164	0.169977
CON_GGGAATGAGCCCTCAC-1	CON	Isocortex	0.210732	0.234086	0.182633	0.137439	0.106052	0.129057
CON_GGGACCCGTATATCTT-1	CON	TH	0.234185	0.111597	0.170176	0.320692	0	0.163351
CON_GGGACTGCATAGATAG-1	CON	TH	0.219733	0.141252	0.205339	0.160969	0.132555	0.140152
CON_GGGAGAACTCACAGTA-1	CON	TH	0.213407	0.124912	0.209217	0.175513	0.10876	0.168191
CON_GGGAGCGACCGTAGTG-1	CON	CNU	0.147115	0.0968631	0.26045	0.273129	0.108009	0.114434
CON_GGGAGGATGCCCGAAA-1	CON	TH	0.250404	0.185802	0.215075	0.217103	0	0.131617
CON_GGGAGTTAATGAGGCG-1	CON	TH	0.246217	0	0.166777	0.142382	0.107142	0.337482
CON_GGGATCCCAATACAAA-1	CON	Isocortex	0.299106	0.306733	0.172206	0.098865	0.123091	0
CON_GGGATGGTCGTAACCG-1	CON	TH	0.248274	0.105477	0.218355	0.173506	0.112562	0.141827
CON_GGGATTTACCGCACCT-1	CON	TH	0.170402	0	0.128846	0.302028	0	0.398723
CON_GGGCACGTAGTACTGT-1	CON	HY	0.2373	0	0.257727	0.26382	0.102872	0.138281
CON_GGGCAGAGCAATCGTT-1	CON	HY	0.226273	0.120727	0.177883	0.210097	0.0973309	0.167689
CON_GGGCAGTCAACGCCAA-1	CON	CNU	0.263109	0	0.209635	0.242802	0.102057	0.182396
CON_GGGCATGCATGTCGAG-1	CON	HY	0.302869	0	0.230729	0.20579	0.11807	0.142541
CON_GGGCCCGTCTTAAACA-1	CON	TH	0.244081	0.125664	0.223349	0.229329	0	0.177577
CON_GGGCCGGCCGAAGTAC-1	CON	TH	0.260161	0	0	0	0	0.739839
CON_GGGCGATATGTGTGAA-1	CON	Hip	0.285528	0.308316	0.138962	0	0.114582	0.152612
CON_GGGCGCAGCGTTACTC-1	CON	Isocortex	0.20412	0.144552	0.328105	0.161483	0	0.16174
CON_GGGCGGCAAATGAATT-1	CON	TH	0.199886	0.140728	0.220002	0.20191	0.0984105	0.139064
CON_GGGCGTACATTTATAT-1	CON	Hip	0.141017	0	0.266831	0.260486	0.193735	0.137931
CON_GGGCGTCACCACGTAA-1	CON	TH	0.243131	0	0.167678	0.12815	0.22025	0.240791
CON_GGGCGTCCACTGGCTC-1	CON	FB	0.223675	0.115899	0	0	0.129515	0.530911
CON_GGGCGTGGTTTCCCAG-1	CON	FB	0	0	0	0	0	1
CON_GGGCTATGATCGATGG-1	CON	TH	0.260141	0.114366	0.167433	0.219986	0.0920929	0.145982
CON_GGGCTCATCGAACCCA-1	CON	Hip	0.107791	0.10491	0.377771	0.231851	0	0.177677
CON_GGGCTGCCTAGGGCGA-1	CON	TH	0.229937	0.151768	0.195308	0.201248	0	0.221738
CON_GGGCTGGTTAGTCGCG-1	CON	TH	0.276325	0.16054	0.113917	0.177182	0.092085	0.179951
CON_GGGTCACCGTGACGGT-1	CON	TH	0.181053	0.112797	0.248861	0.239469	0.0941698	0.12365
CON_GGGTCAGGAGCTAGAT-1	CON	HY	0.248693	0.151207	0.172816	0.199836	0.106401	0.121046
CON_GGGTCGTGGCAAGTGT-1	CON	Isocortex	0.211132	0.116979	0.315476	0.156503	0	0.19991
CON_GGGTCTATCGCTTTCC-1	CON	CTXsp	0.275578	0	0.252191	0.156982	0.159206	0.156042
CON_GGGTGACACCTTAACT-1	CON	TH	0.234535	0.138424	0.132815	0.1461	0.167516	0.18061
CON_GGGTGCATATGAAAGC-1	CON	Isocortex	0.195283	0.157764	0.31884	0.168603	0	0.15951
CON_GGGTGGTCCAGCCTGT-1	CON	Isocortex	0.175254	0.12175	0.262472	0.19977	0.106196	0.134558
CON_GGGTGTTTCAGCTATG-1	CON	Hip	0.14686	0.110618	0.298561	0.175637	0.105357	0.162967
CON_GGGTTAACATTTGAGT-1	CON	TH	0.151	0.124089	0.267234	0.236958	0	0.220718
CON_GGGTTTAGGATAGGAT-1	CON	CNU	0.248693	0	0.201697	0.159003	0.10257	0.288038
CON_GGTAAACTCTGCGCTG-1	CON	OLF	0.147351	0.108738	0.311316	0.172336	0.124152	0.136107
CON_GGTAAATGTGCGTTAC-1	CON	Isocortex	0.199432	0	0.305756	0.206383	0.125629	0.1628
CON_GGTAACTATGTATCTG-1	CON	Isocortex	0.273694	0	0.305908	0.199504	0	0.220894
CON_GGTACAAACATGCTAT-1	CON	TH	0.15548	0.0967845	0.234117	0.221882	0.127542	0.164195
CON_GGTACACCAGATTTAT-1	CON	Isocortex	0.186558	0	0.363077	0.13722	0.124982	0.188163
CON_GGTACCATTAAGACGG-1	CON	FB	0.184552	0.219811	0	0	0.109037	0.486601
CON_GGTACGTTGCGGCCGG-1	CON	CTXsp	0.14943	0.0955781	0.260408	0.195475	0.166702	0.132406
CON_GGTACTAAGTGCTTTG-1	CON	ENTI	0.185634	0.0923105	0.276915	0.172672	0.122535	0.149935
CON_GGTAGAAGACCGCCTG-1	CON	HY	0.335138	0	0.143514	0.242866	0	0.278482
CON_GGTAGACCGTTGGGCG-1	CON	TH	0.246662	0.11663	0.203297	0.170432	0	0.262979
CON_GGTAGGCCAATATCAC-1	CON	HY	0.348868	0.140061	0.12741	0.154204	0.0929988	0.136458
CON_GGTAGTGCTCGCACCA-1	CON	TH	0.212885	0.115739	0.218331	0.190176	0	0.262868
CON_GGTATAGTGACACATA-1	CON	Isocortex	0.192694	0.116703	0.325282	0.146566	0	0.218754
CON_GGTATTGCCGAGTTTA-1	CON	TH	0.321143	0.131688	0.159455	0.179472	0	0.208242
CON_GGTCAAGACTACTTCG-1	CON	CNU	0.191332	0	0.294446	0.221823	0.160792	0.131607
CON_GGTCAGTGGGTCCCAC-1	CON	TH	0.176762	0.181609	0.137165	0.117142	0.120916	0.266406
CON_GGTCGGATAAACGGCG-1	CON	FB	0.1191	0	0	0	0	0.8809
CON_GGTCGGCCAGGAGCTT-1	CON	TH	0.18283	0	0.116044	0	0.112553	0.588573
CON_GGTCGGTCGTCCACAG-1	CON	TH	0.281165	0.118844	0.105857	0.15293	0.130024	0.211181
CON_GGTCTCCAAGTAGTGC-1	CON	Isocortex	0.155986	0.114749	0.291085	0.192819	0.101216	0.144144
CON_GGTCTCCGTCCAGGTT-1	CON	CTXsp	0.195298	0.0908442	0.285348	0.177984	0.10323	0.147296
CON_GGTCTGAGAATCTGGA-1	CON	TH	0.182183	0.12129	0.169651	0.177608	0.126236	0.223033
CON_GGTCTTGAGCGCTCTT-1	CON	HY	0.244429	0.158541	0.129204	0.12616	0.102031	0.239634
CON_GGTGAAACCGGGAATG-1	CON	Isocortex	0.269474	0.155891	0.265125	0.182955	0	0.126555
CON_GGTGACTGATAGAGAG-1	CON	OLF	0.459798	0.540202	0	0	0	0
CON_GGTGATAAGGAGCAGT-1	CON	TH	0.223942	0.154615	0.122898	0.228406	0	0.270139
CON_GGTGCAGAGCCTATCG-1	CON	Isocortex	0.209217	0.104039	0.308861	0.15786	0.108232	0.11179
CON_GGTGCATAAATGATTA-1	CON	HY	0.298976	0.0906716	0.164468	0.219246	0.115398	0.11124
CON_GGTGCGGATAAGTGGC-1	CON	FB	0.122906	0	0	0	0.115976	0.761117
CON_GGTGCTGGTACACATT-1	CON	TH	0.234772	0.142605	0.184394	0.136983	0.128393	0.172854
CON_GGTGGACTGCTCTGGC-1	CON	FB	0.159837	0	0.148864	0	0	0.691299
CON_GGTGGAGGTTGATACG-1	CON	Isocortex	0.131446	0.144054	0.420882	0.163641	0	0.139977
CON_GGTGTAAATCGATTGT-1	CON	HY	0.249976	0.109676	0.175002	0.194598	0	0.270748
CON_GGTGTAGGTAAGTAAA-1	CON	HY	0.168745	0.123807	0.240593	0.231708	0.0946955	0.140451
CON_GGTGTTCTGTTTCTAC-1	CON	Isocortex	0.18688	0.119294	0.269213	0.150469	0.123532	0.150611
CON_GGTGTTGGGCGTCTTA-1	CON	Isocortex	0.112474	0	0.435473	0.157889	0.0990089	0.195155
CON_GGTTACCCGACACTTT-1	CON	Isocortex	0.202818	0.121046	0.250805	0.161021	0.105172	0.159137
CON_GGTTAGCTATATGTCT-1	CON	FB	0.145334	0	0	0	0	0.854666
CON_GGTTCGCATTTGCCGT-1	CON	OLF	0.341637	0.157607	0.16646	0.22956	0	0.104737
CON_GGTTCTACTCGTCTGA-1	CON	CNU	0.20893	0.0910964	0.263366	0.144022	0.133539	0.159046
CON_GGTTTAATTGAGCAGG-1	CON	Isocortex	0.136571	0.133732	0.266487	0.134628	0.125289	0.203292
CON_GGTTTACAATCTCAAT-1	CON	Hip	0.143288	0.0970466	0.359137	0.173662	0.0918266	0.13504
CON_GGTTTAGCCTTTCTTG-1	CON	FB	0.365016	0	0.165249	0.185936	0	0.283799
CON_GGTTTCAATCGGTCAG-1	CON	FB	0	0	0	0	0	1
CON_GGTTTGTGACCTGAGG-1	CON	CTXsp	0.16964	0.0919686	0.281726	0.195942	0.113286	0.147436
CON_GTAACATCTAAGATAA-1	CON	CTXsp	0.172	0.0956784	0.301284	0.187925	0.110583	0.132531
CON_GTAACTGCCCAAGGAG-1	CON	HY	0.313726	0	0.174937	0.269462	0.100462	0.141413
CON_GTAAGCGGGCAGTCAG-1	CON	Hip	0.197953	0	0.265495	0.263916	0.124141	0.148495
CON_GTAAGGATTTGTCGGA-1	CON	Isocortex	0.139564	0.10192	0.345746	0.14428	0.126597	0.141893
CON_GTAAGTAACAGTCTGG-1	CON	TH	0.158097	0.14887	0.13593	0.119517	0.1321	0.305487
CON_GTAAGTCCACACTCTA-1	CON	Isocortex	0.137693	0.116114	0.344457	0.164649	0.102532	0.134556
CON_GTAATAAAGGGCTCCC-1	CON	CNU	0.242218	0	0.292955	0.130376	0.132163	0.202287
CON_GTAATCTGATTCTTCG-1	CON	TH	0.261474	0.134428	0.219753	0.211724	0	0.17262
CON_GTACACTTACCTGAAG-1	CON	TH	0.231076	0.124462	0.212131	0.221042	0	0.211289
CON_GTACAGAGGCAAGGGT-1	CON	TH	0.267527	0	0.200778	0.180845	0	0.350849
CON_GTACGAGATTGCGACA-1	CON	Hip	0.445093	0.215403	0.16754	0	0	0.171964
CON_GTACGCTTCATTGCAC-1	CON	TH	0.207027	0.140987	0.18003	0.212973	0	0.258984
CON_GTACGTCACGTATTAA-1	CON	Isocortex	0.167989	0.104579	0.33879	0.152589	0.123966	0.112089
CON_GTACGTTTGCCCGTCA-1	CON	TH	0.225764	0.129985	0.179025	0.191466	0.0986845	0.175075
CON_GTACTAAGATTTGGAG-1	CON	Hip	0.249437	0.189129	0.177	0.154549	0.134563	0.0953217
CON_GTACTCCTGGGTATGC-1	CON	FB	0.220292	0.138246	0	0	0	0.641462
CON_GTACTGAGGTCGTAAC-1	CON	Isocortex	0.25707	0.129973	0.27657	0.18168	0	0.154707
CON_GTACTGGAGTTAGACC-1	CON	TH	0.248049	0.101385	0.167275	0.164359	0.0981097	0.220821
CON_GTAGACAACCGATGAA-1	CON	Isocortex	0.184788	0.123832	0.224942	0.105068	0.144526	0.216844
CON_GTAGACACGCCTGACT-1	CON	HY	0.191973	0.102601	0.183701	0.155658	0.0963542	0.269713
CON_GTAGCCAAACATGGGA-1	CON	TH	0.251134	0	0.134507	0.181147	0	0.433212
CON_GTAGCGCTGTTGTAGT-1	CON	Isocortex	0.204266	0.144342	0.264878	0.210712	0	0.175803
CON_GTAGCGGCTATACACT-1	CON	TH	0.19699	0.136346	0.253392	0.240149	0	0.173123
CON_GTAGCTAGTAAGCGCG-1	CON	Isocortex	0.380562	0.217227	0.180909	0.101693	0.119609	0
CON_GTAGCTTCCTCTTGTT-1	CON	FB	0.126769	0	0	0	0	0.873231
CON_GTAGGTGATCCGTGTA-1	CON	Hip	0.132365	0	0.373333	0.232418	0.11077	0.151114
CON_GTAGTCGCGGGAATCA-1	CON	TH	0.174264	0	0	0.346002	0.12809	0.351644
CON_GTAGTCTACGATATTG-1	CON	FB	0.131631	0.229852	0	0	0.128194	0.510323
CON_GTAGTGAGCAACCTCA-1	CON	OLF	0.196758	0	0.303674	0.240252	0.133231	0.126084
CON_GTATAGGACTCAGTAG-1	CON	Hip	0.256496	0.0910397	0.200147	0.130904	0.105182	0.216231
CON_GTATCAAACGTTAGCT-1	CON	CNU	0.214296	0.092261	0.185277	0.290281	0.108919	0.108966
CON_GTATCCTTTGGTAACC-1	CON	CNU	0.194595	0.130496	0.200792	0.209465	0.12946	0.135193
CON_GTATCTTTCATAACCA-1	CON	TH	0.232915	0.139154	0.225641	0.204555	0	0.197734
CON_GTATGTGGGTCTAGTT-1	CON	FB	0.164383	0	0	0	0.251103	0.584514
CON_GTATTTAATGGCATAA-1	CON	ENTI	0.151454	0.115239	0.300397	0.174776	0.113272	0.144861
CON_GTCAACCAGGCCTATA-1	CON	CTXsp	0.170881	0.108353	0.289162	0.185815	0.114905	0.130883
CON_GTCAAGCGGACTCGGG-1	CON	TH	0.218901	0.0958557	0.203117	0.244741	0	0.237386
CON_GTCAATGCTATAATTT-1	CON	Isocortex	0.189689	0.129579	0.289722	0.12922	0.126667	0.135123
CON_GTCAATTGTACTGAAG-1	CON	Isocortex	0.184767	0.142482	0.347522	0.20179	0	0.123438
CON_GTCACAAAGTTTCCAA-1	CON	Isocortex	0.161338	0	0.342202	0.152399	0.158953	0.185108
CON_GTCAGTTGTGCTCGTT-1	CON	Isocortex	0.163474	0.0999805	0.2764	0.227222	0.0981055	0.134819
CON_GTCATGCACCTCCGTT-1	CON	TH	0.263534	0.122622	0.190707	0.173893	0.101573	0.147671
CON_GTCATGCGCGAGGGCT-1	CON	CTXsp	0.166935	0.124735	0.327551	0.218061	0	0.162719
CON_GTCATGGACATGACTA-1	CON	Hip	0.303072	0.170479	0.146742	0.184263	0.101333	0.0941103
CON_GTCATTAGAGCGAACG-1	CON	TH	0.152103	0.0969414	0.172465	0.143937	0.152956	0.281596
CON_GTCCAATATTTAGCCT-1	CON	HY	0.251883	0	0.157055	0.30563	0.121812	0.163621
CON_GTCCACGTCGCATTCG-1	CON	OLF	0.15972	0.1047	0.35975	0.176814	0.103293	0.095724
CON_GTCCAGGCACGTGTGC-1	CON	HY	0.38927	0.180159	0.129246	0.151979	0	0.149347
CON_GTCCATTACTGCTACG-1	CON	CNU	0.231834	0	0.225362	0.205033	0	0.337771
CON_GTCCCAACGTAAAGTA-1	CON	TH	0.279685	0.138943	0.156681	0.148357	0.132624	0.14371
CON_GTCCCGCGACGTTATG-1	CON	FB	0.106042	0	0	0	0.116151	0.777806
CON_GTCCGGACCTGAAATT-1	CON	FB	0.317171	0.153888	0	0	0.172281	0.35666
CON_GTCCGGCTGAATTGCG-1	CON	Hip	0.351138	0.207113	0.0971164	0.116568	0.0936209	0.134444
CON_GTCCGGGTTCACATTA-1	CON	HY	0.38957	0.447789	0	0	0.162641	0
[truncated: 6,550 more rows]

## Sheet: Supplementary Table 4-1
gene_name	p_val	avg_log2FC	pct.1	pct.2	p_val_adj	FDR	region	sample
Hcrt	5.81473e-229	-1.78312	0.174	0.96	1.10718e-224	1.10718e-224	Isocortex	SUSvsCON
Junb	1.12152e-138	1.42008	0.876	0.412	2.13548e-134	1.06774e-134	Isocortex	SUSvsCON
Nr4a1	1.4038e-131	1.31412	0.906	0.515	2.67297e-127	8.90989e-128	Isocortex	SUSvsCON
Arc	3.27273e-131	1.49653	0.87	0.481	6.2316e-127	1.5579e-127	Isocortex	SUSvsCON
Egr1	5.91635e-101	1.11477	0.979	0.877	1.12653e-96	2.25306e-97	Isocortex	SUSvsCON
Fos	8.54469e-100	1.08692	0.737	0.254	1.62699e-95	2.71166e-96	Isocortex	SUSvsCON
Snhg11	3.79803e-98	-0.640689	0.99	1	7.23183e-94	1.03312e-94	Isocortex	SUSvsCON
Rian	5.16646e-83	-0.791395	0.638	0.92	9.83747e-79	1.22968e-79	Isocortex	SUSvsCON
Dusp1	9.5561e-80	0.860282	0.809	0.462	1.81958e-75	2.02175e-76	Isocortex	SUSvsCON
Avp	5.8986e-78	-0.550494	0.017	0.408	1.12315e-73	1.12315e-74	Isocortex	SUSvsCON
Egr4	1.92751e-76	0.9233	0.735	0.349	3.67017e-72	3.33652e-73	Isocortex	SUSvsCON
Ttr	1.31145e-74	-0.677115	1	1	2.49713e-70	2.08094e-71	Isocortex	SUSvsCON
Atp1a3	1.65747e-68	0.468123	1	0.999	3.15599e-64	2.42769e-65	Isocortex	SUSvsCON
Meg3	1.11743e-64	-0.485307	1	1	2.1277e-60	1.51978e-61	Isocortex	SUSvsCON
Ptms	3.38959e-63	0.483209	1	0.996	6.45411e-59	4.30274e-60	Isocortex	SUSvsCON
Gm10076	9.29209e-61	-0.610573	0.853	0.975	1.76931e-56	1.10582e-57	Isocortex	SUSvsCON
Pcsk1n	6.86789e-59	0.307969	1	1	1.30771e-54	7.69244e-56	Isocortex	SUSvsCON
Ptgds	4.2983e-58	0.997673	1	1	8.18439e-54	4.54689e-55	Isocortex	SUSvsCON
Eef1a2	1.54869e-53	0.43362	1	0.999	2.94886e-49	1.55203e-50	Isocortex	SUSvsCON
Sncb	1.9467e-53	0.468757	0.999	0.994	3.70671e-49	1.85336e-50	Isocortex	SUSvsCON
Gm47283	2.9455e-52	-0.591645	0.746	0.941	5.60852e-48	2.67072e-49	Isocortex	SUSvsCON
Oxt	4.12354e-50	-0.375845	0.005	0.264	7.85164e-46	3.56893e-47	Isocortex	SUSvsCON
Tubb4a	1.06854e-49	0.492953	0.995	0.979	2.0346e-45	8.8461e-47	Isocortex	SUSvsCON
Snhg20	9.35144e-47	-0.553389	0.447	0.773	1.78061e-42	7.41919e-44	Isocortex	SUSvsCON
Elk1	3.34414e-43	-0.48837	0.207	0.533	6.36758e-39	2.54703e-40	Isocortex	SUSvsCON
Rps29	2.1089e-42	0.304663	1	1	4.01555e-38	1.54444e-39	Isocortex	SUSvsCON
Mif	2.14192e-41	0.349732	1	0.999	4.07844e-37	1.51053e-38	Isocortex	SUSvsCON
Actb	1.10331e-40	0.339871	1	1	2.10081e-36	7.5029e-38	Isocortex	SUSvsCON
Ier2	9.93803e-40	0.525413	0.549	0.242	1.8923e-35	6.52518e-37	Isocortex	SUSvsCON
Tecr	7.71348e-39	0.369451	0.999	0.996	1.46872e-34	4.89575e-36	Isocortex	SUSvsCON
Cubn	3.84349e-37	-0.279366	0.005	0.203	7.31839e-33	2.36077e-34	Isocortex	SUSvsCON
Npas4	5.20488e-35	0.422514	0.372	0.105	9.91061e-31	3.00321e-32	Isocortex	SUSvsCON
Rnasek	6.19086e-35	0.340685	0.997	0.994	1.1788e-30	3.46706e-32	Isocortex	SUSvsCON
Aplp1	1.62963e-33	0.281804	1	1	3.10299e-29	8.86568e-31	Isocortex	SUSvsCON
Sgk1	5.44258e-33	0.580997	0.763	0.552	1.03632e-28	2.87867e-30	Isocortex	SUSvsCON
Nptn	2.59753e-31	-0.291088	1	1	4.94596e-27	1.30157e-28	Isocortex	SUSvsCON
Egr2	5.82473e-31	0.34781	0.262	0.046	1.10909e-26	2.84381e-28	Isocortex	SUSvsCON
Mir124a-1hg	6.24859e-31	-0.434759	0.526	0.791	1.18979e-26	2.97449e-28	Isocortex	SUSvsCON
Btg2	5.56852e-29	0.398427	0.409	0.156	1.0603e-24	2.46582e-26	Isocortex	SUSvsCON
Rps28	1.45337e-27	0.287705	1	1	2.76736e-23	6.28946e-25	Isocortex	SUSvsCON
Cbarp	3.31708e-25	0.368979	0.969	0.924	6.31605e-21	1.31584e-22	Isocortex	SUSvsCON
Gm27032	8.84753e-25	-0.349763	0.263	0.509	1.68466e-20	3.43808e-22	Isocortex	SUSvsCON
Faim2	1.05488e-24	0.320158	0.991	0.961	2.0086e-20	4.0172e-22	Isocortex	SUSvsCON
Tomm6	1.97068e-23	0.298411	0.997	0.983	3.75237e-19	6.94884e-21	Isocortex	SUSvsCON
H2afz	2.14553e-21	-0.26347	0.997	0.997	4.0853e-17	6.80883e-19	Isocortex	SUSvsCON
Rtl8a	2.93082e-21	0.268908	0.997	0.992	5.58058e-17	9.14849e-19	Isocortex	SUSvsCON
Far1	1.03006e-20	-0.309881	0.407	0.649	1.96134e-16	3.11324e-18	Isocortex	SUSvsCON
Ttc14	1.12511e-20	-0.319882	0.367	0.598	2.14232e-16	3.34738e-18	Isocortex	SUSvsCON
Miat	1.18711e-20	-0.344847	0.543	0.761	2.26037e-16	3.47749e-18	Isocortex	SUSvsCON
Atp6ap2	1.35423e-20	-0.309676	0.978	0.989	2.5786e-16	3.90697e-18	Isocortex	SUSvsCON
Pfn1	1.46949e-20	0.34977	0.915	0.806	2.79805e-16	4.17619e-18	Isocortex	SUSvsCON
Arl4d	2.56124e-20	0.404475	0.535	0.337	4.87687e-16	7.17186e-18	Isocortex	SUSvsCON
Rabac1	1.11662e-19	0.280403	0.988	0.979	2.12616e-15	2.99459e-17	Isocortex	SUSvsCON
Uba52	6.96552e-19	0.303573	0.978	0.946	1.32631e-14	1.81686e-16	Isocortex	SUSvsCON
Syp	2.18612e-18	0.264542	0.999	1	4.16259e-14	5.4771e-16	Isocortex	SUSvsCON
Srp9	7.0685e-18	-0.262115	0.906	0.949	1.34591e-13	1.74794e-15	Isocortex	SUSvsCON
Nap1l5	8.88657e-18	-0.278592	0.983	0.994	1.69209e-13	2.16935e-15	Isocortex	SUSvsCON
Ppp1r9b	1.03224e-17	0.308895	0.924	0.851	1.96549e-13	2.48797e-15	Isocortex	SUSvsCON
R3hdm1	1.6887e-17	-0.328114	0.794	0.9	3.21545e-13	3.92128e-15	Isocortex	SUSvsCON
Eno1	2.04931e-17	0.277099	0.999	0.989	3.90208e-13	4.7013e-15	Isocortex	SUSvsCON
Srsf5	2.33007e-17	-0.30169	0.808	0.902	4.43669e-13	5.28177e-15	Isocortex	SUSvsCON
Fosb	3.01095e-17	0.251422	0.296	0.12	5.73315e-13	6.74488e-15	Isocortex	SUSvsCON
Cort	4.45479e-17	-0.325399	0.397	0.609	8.48237e-13	9.86322e-15	Isocortex	SUSvsCON
Pnisr	9.52633e-17	-0.283559	0.46	0.685	1.81391e-12	2.08495e-14	Isocortex	SUSvsCON
Jund	9.72523e-17	0.299649	0.945	0.871	1.85178e-12	2.1043e-14	Isocortex	SUSvsCON
Ube2b	1.44728e-16	-0.259142	0.929	0.964	2.75576e-12	3.06196e-14	Isocortex	SUSvsCON
Gm42418	2.10074e-16	0.504939	0.911	0.878	4.00002e-12	4.34785e-14	Isocortex	SUSvsCON
Caly	6.26925e-16	0.277616	0.983	0.947	1.19373e-11	1.26992e-13	Isocortex	SUSvsCON
Gm11808	1.27712e-15	0.32829	0.62	0.463	2.43176e-11	2.50697e-13	Isocortex	SUSvsCON
Gria3	1.4836e-15	-0.307863	0.777	0.891	2.82492e-11	2.88257e-13	Isocortex	SUSvsCON
Tmbim6	2.01598e-15	0.298454	0.897	0.793	3.83863e-11	3.80062e-13	Isocortex	SUSvsCON
Zcrb1	2.6727e-15	-0.29122	0.816	0.914	5.08908e-11	4.89335e-13	Isocortex	SUSvsCON
Trib1	2.95592e-15	0.270961	0.369	0.194	5.62837e-11	5.36035e-13	Isocortex	SUSvsCON
Rnf112	3.53867e-15	-0.290367	0.858	0.92	6.73799e-11	6.35659e-13	Isocortex	SUSvsCON
Gm3764	7.51066e-15	-0.276498	0.405	0.596	1.4301e-10	1.25448e-12	Isocortex	SUSvsCON
Ephx4	1.90906e-14	-0.273139	0.723	0.882	3.63505e-10	3.08055e-12	Isocortex	SUSvsCON
Tial1	4.14995e-14	-0.259805	0.434	0.624	7.90192e-10	6.53051e-12	Isocortex	SUSvsCON
Mapk3	6.67539e-14	0.345996	0.796	0.68	1.27106e-09	1.02505e-11	Isocortex	SUSvsCON
Klhl2	8.67875e-14	-0.29023	0.713	0.842	1.65252e-09	1.3012e-11	Isocortex	SUSvsCON
Spock2	1.04866e-13	0.279042	0.901	0.82	1.99676e-09	1.55997e-11	Isocortex	SUSvsCON
Hmgn3	1.31226e-13	-0.269022	0.576	0.757	2.49868e-09	1.92206e-11	Isocortex	SUSvsCON
Sorcs3	1.32593e-13	-0.27597	0.323	0.494	2.52471e-09	1.92726e-11	Isocortex	SUSvsCON
Ndufb7	1.55515e-13	0.253635	0.981	0.941	2.96117e-09	2.24331e-11	Isocortex	SUSvsCON
Pex5l	1.71305e-13	-0.287066	0.561	0.744	3.26181e-09	2.45249e-11	Isocortex	SUSvsCON
Pmch	1.85729e-13	-0.280767	0.72	0.819	3.53646e-09	2.63915e-11	Isocortex	SUSvsCON
Hnrnph1	2.73375e-13	-0.258836	0.814	0.889	5.20534e-09	3.77199e-11	Isocortex	SUSvsCON
H1fx	5.37419e-13	0.29324	0.637	0.497	1.0233e-08	7.20633e-11	Isocortex	SUSvsCON
Slc39a10	5.90478e-13	-0.269045	0.723	0.888	1.12433e-08	7.86244e-11	Isocortex	SUSvsCON
Prkcg	7.8899e-13	0.332096	0.894	0.812	1.50232e-08	1.04328e-10	Isocortex	SUSvsCON
Ppm1e	8.81193e-13	-0.263238	0.622	0.781	1.67788e-08	1.14923e-10	Isocortex	SUSvsCON
Capns1	1.0777e-12	0.279627	0.905	0.841	2.05206e-08	1.38653e-10	Isocortex	SUSvsCON
Cnot7	1.31819e-12	-0.255174	0.544	0.714	2.50997e-08	1.6513e-10	Isocortex	SUSvsCON
Cplx2	1.53697e-12	0.313418	0.925	0.851	2.92654e-08	1.91277e-10	Isocortex	SUSvsCON
Serpini1	1.77384e-12	-0.282015	0.902	0.95	3.37757e-08	2.17908e-10	Isocortex	SUSvsCON
Sst	1.96345e-12	-0.312616	0.903	0.935	3.73861e-08	2.38128e-10	Isocortex	SUSvsCON
Gsk3a	2.7048e-12	0.255796	0.916	0.831	5.15021e-08	3.21888e-10	Isocortex	SUSvsCON
Lrrc4b	2.81399e-12	0.274502	0.799	0.704	5.35811e-08	3.32802e-10	Isocortex	SUSvsCON
Glul	3.97577e-12	0.332301	0.992	0.967	7.57027e-08	4.5604e-10	Isocortex	SUSvsCON
Gabra1	4.21438e-12	-0.269609	0.982	0.979	8.0246e-08	4.80515e-10	Isocortex	SUSvsCON
Nrgn	5.59411e-12	0.278036	1	1	1.06517e-07	6.26573e-10	Isocortex	SUSvsCON
Otub1	6.03952e-12	0.257521	0.914	0.852	1.14998e-07	6.65546e-10	Isocortex	SUSvsCON
Bbip1	6.95916e-12	-0.26233	0.615	0.755	1.32509e-07	7.44434e-10	Isocortex	SUSvsCON
Lrrc17	8.0719e-12	0.290043	0.447	0.296	1.53697e-07	8.49155e-10	Isocortex	SUSvsCON
Ahi1	8.43439e-12	-0.280604	0.66	0.772	1.60599e-07	8.77591e-10	Isocortex	SUSvsCON
Ly6e	1.19685e-11	0.252664	0.977	0.952	2.27891e-07	1.18693e-09	Isocortex	SUSvsCON
Srsf11	1.21151e-11	-0.250183	0.568	0.743	2.30683e-07	1.19525e-09	Isocortex	SUSvsCON
Klf2	1.26596e-11	0.309241	0.331	0.189	2.41051e-07	1.23973e-09	Isocortex	SUSvsCON
Slc24a2	1.77489e-11	-0.251891	0.93	0.961	3.37957e-07	1.70685e-09	Isocortex	SUSvsCON
Ddit4	2.02336e-11	0.265369	0.434	0.285	3.85267e-07	1.91675e-09	Isocortex	SUSvsCON
Fus	2.54996e-11	0.263021	0.854	0.773	4.85537e-07	2.40365e-09	Isocortex	SUSvsCON
Ramac	3.16917e-11	-0.256437	0.701	0.819	6.03442e-07	2.95805e-09	Isocortex	SUSvsCON
Pantr1	4.12268e-11	-0.250146	0.862	0.914	7.85e-07	3.73809e-09	Isocortex	SUSvsCON
Per1	6.68987e-11	0.300795	0.67	0.599	1.27382e-06	5.87013e-09	Isocortex	SUSvsCON
Tbr1	1.21306e-10	-0.258293	0.723	0.858	2.3098e-06	9.99114e-09	Isocortex	SUSvsCON
Elavl3	1.4227e-10	0.261933	0.772	0.693	2.70897e-06	1.14787e-08	Isocortex	SUSvsCON
Penk	2.33769e-10	-0.33014	0.464	0.614	4.45119e-06	1.82426e-08	Isocortex	SUSvsCON
Dnajb5	3.70091e-10	0.269908	0.611	0.503	7.04689e-06	2.77437e-08	Isocortex	SUSvsCON
Gstm1	4.15757e-10	0.290742	0.909	0.856	7.91643e-06	3.06838e-08	Isocortex	SUSvsCON
Nfix	5.93935e-10	0.283408	0.626	0.523	1.13091e-05	4.17311e-08	Isocortex	SUSvsCON
Dusp6	2.10527e-09	0.252748	0.655	0.548	4.00864e-05	1.30575e-07	Isocortex	SUSvsCON
Nr1d1	1.52373e-08	0.250382	0.666	0.58	0.000290133	7.59511e-07	Isocortex	SUSvsCON
Pcp4	1.62554e-08	-0.271742	0.999	1	0.000309518	8.06038e-07	Isocortex	SUSvsCON
Mt2	4.08452e-08	0.299484	0.872	0.809	0.000777734	1.76357e-06	Isocortex	SUSvsCON
Nnat	5.79185e-08	0.394924	0.719	0.631	0.00110283	2.38707e-06	Isocortex	SUSvsCON
Rgs4	1.64784e-07	0.259581	0.965	0.938	0.00313765	5.92009e-06	Isocortex	SUSvsCON
Myoc	1.851e-07	0.261249	0.191	0.098	0.0035245	6.49079e-06	Isocortex	SUSvsCON
Apod	2.42237e-06	0.440594	0.718	0.628	0.0461244	5.78725e-05	Isocortex	SUSvsCON
Trf	4.56697e-05	0.306459	0.785	0.732	0.869597	0.00068132	Isocortex	SUSvsCON
Igfbp5	0.000165213	0.252635	0.512	0.445	1	0.00194546	Isocortex	SUSvsCON
Igf2	0.00105823	0.270208	0.22	0.158	1	0.00855621	Isocortex	SUSvsCON
Mgp	0.00355251	0.382892	0.488	0.441	1	0.0220334	Isocortex	SUSvsCON
Atp1a2	0.0059707	0.266415	0.973	0.979	1	0.0328199	Isocortex	SUSvsCON
Hcrt	2.17139e-73	-1.64106	0.179	0.907	4.13454e-69	4.13454e-69	Hip	SUSvsCON
Atp1a3	3.94245e-49	0.696971	1	1	7.50681e-45	3.75341e-45	Hip	SUSvsCON
Arc	5.36365e-36	1.11228	0.766	0.301	1.02129e-31	3.40431e-32	Hip	SUSvsCON
Ptms	2.34756e-28	0.527553	1	0.993	4.47e-24	1.1175e-24	Hip	SUSvsCON
Rps29	1.40038e-27	0.493884	1	1	2.66647e-23	5.33294e-24	Hip	SUSvsCON
Avp	4.66001e-25	-0.478066	0.026	0.384	8.87313e-21	1.47886e-21	Hip	SUSvsCON
Tecr	2.54762e-24	0.441519	1	0.989	4.85092e-20	6.92988e-21	Hip	SUSvsCON
Junb	6.39357e-23	0.823013	0.703	0.376	1.2174e-18	1.52175e-19	Hip	SUSvsCON
Egr4	2.07236e-21	0.673019	0.557	0.186	3.94598e-17	4.38442e-18	Hip	SUSvsCON
Fos	3.16788e-20	0.533024	0.407	0.075	6.03196e-16	6.03196e-17	Hip	SUSvsCON
Gm10076	3.6255e-20	-0.578576	0.85	0.978	6.90332e-16	6.04135e-17	Hip	SUSvsCON
Gm47283	3.80737e-20	-0.656028	0.703	0.91	7.24962e-16	6.04135e-17	Hip	SUSvsCON
Snhg11	4.14203e-19	-0.531766	0.967	1	7.88685e-15	5.63593e-16	Hip	SUSvsCON
Egr1	4.14385e-19	0.846727	0.828	0.609	7.8903e-15	5.63593e-16	Hip	SUSvsCON
Sncb	7.45974e-19	0.477813	0.996	0.961	1.42041e-14	9.46939e-16	Hip	SUSvsCON
Eef1a2	9.68622e-18	0.410144	1	0.996	1.84435e-13	1.15272e-14	Hip	SUSvsCON
Mif	3.32666e-17	0.380198	1	1	6.33428e-13	3.72605e-14	Hip	SUSvsCON
Sgk1	4.33626e-17	0.618133	0.802	0.563	8.25667e-13	4.58704e-14	Hip	SUSvsCON
Nr4a1	5.4317e-17	0.824132	0.663	0.373	1.03425e-12	5.31336e-14	Hip	SUSvsCON
Elk1	5.58097e-17	-0.535564	0.165	0.484	1.06267e-12	5.31336e-14	Hip	SUSvsCON
Tubb4a	2.5174e-16	0.501371	0.989	0.95	4.79338e-12	2.28256e-13	Hip	SUSvsCON
Pfn1	1.49646e-15	0.531569	0.971	0.932	2.84941e-11	1.23887e-12	Hip	SUSvsCON
Syp	1.95913e-15	0.451389	1	1	3.73039e-11	1.55433e-12	Hip	SUSvsCON
Atp5g3	3.00334e-15	0.362277	1	1	5.71866e-11	2.28746e-12	Hip	SUSvsCON
Cubn	3.84617e-14	-0.259583	0	0.19	7.32349e-10	2.81673e-11	Hip	SUSvsCON
Meg3	6.20459e-14	-0.365491	0.996	1	1.18142e-09	4.37561e-11	Hip	SUSvsCON
Alas2	8.29778e-14	0.407928	0.201	0.007	1.57998e-09	5.64279e-11	Hip	SUSvsCON
Oxt	1.01604e-13	-0.292669	0.004	0.194	1.93464e-09	6.67116e-11	Hip	SUSvsCON
Ptgds	3.55118e-13	0.518536	1	0.989	6.76179e-09	2.18122e-10	Hip	SUSvsCON
Aplp1	5.1629e-13	0.275822	1	1	9.83067e-09	3.07209e-10	Hip	SUSvsCON
Slc22a17	6.63575e-13	0.268987	1	1	1.26351e-08	3.75878e-10	Hip	SUSvsCON
Rpl37a	2.13775e-12	0.287532	1	1	4.0705e-08	1.163e-09	Hip	SUSvsCON
Rps28	3.41017e-12	0.333465	1	1	6.4933e-08	1.80369e-09	Hip	SUSvsCON
Actb	4.34323e-12	0.281349	1	1	8.26995e-08	2.23512e-09	Hip	SUSvsCON
Rps27	2.11897e-11	0.261892	1	1	4.03473e-07	1.03455e-08	Hip	SUSvsCON
Ahi1	1.28378e-10	-0.464887	0.648	0.824	2.44444e-06	5.96204e-08	Hip	SUSvsCON
Nptn	1.59086e-10	-0.308914	1	1	3.02915e-06	7.21226e-08	Hip	SUSvsCON
Cbarp	1.98053e-10	0.362738	0.956	0.853	3.77112e-06	8.77005e-08	Hip	SUSvsCON
Spock2	2.73643e-10	0.40771	0.89	0.76	5.21043e-06	1.15787e-07	Hip	SUSvsCON
Rian	8.18539e-10	-0.471632	0.527	0.746	1.55858e-05	3.31613e-07	Hip	SUSvsCON
Zbtb18	9.87579e-10	-0.428454	0.927	0.964	1.88045e-05	3.9176e-07	Hip	SUSvsCON
Lrrc17	2.42465e-09	0.305626	0.326	0.115	4.61677e-05	9.42197e-07	Hip	SUSvsCON
Dusp1	3.25181e-09	0.384446	0.41	0.194	6.19177e-05	1.23835e-06	Hip	SUSvsCON
Ddx5	3.43077e-09	-0.29134	1	1	6.53254e-05	1.28089e-06	Hip	SUSvsCON
Rnasek	3.89219e-09	0.282974	0.996	0.989	7.41112e-05	1.42521e-06	Hip	SUSvsCON
Snhg20	4.70002e-09	-0.391738	0.462	0.677	8.9493e-05	1.68855e-06	Hip	SUSvsCON
Rabac1	6.2589e-09	0.280513	0.989	0.975	0.000119176	2.20696e-06	Hip	SUSvsCON
Srsf5	9.39541e-09	-0.338411	0.758	0.903	0.000178898	3.25269e-06	Hip	SUSvsCON
Tomm6	1.50954e-08	0.269839	0.996	0.989	0.000287431	5.04266e-06	Hip	SUSvsCON
Rtl8a	2.03018e-08	0.27612	0.993	0.986	0.000386567	6.66496e-06	Hip	SUSvsCON
Faim2	2.10312e-08	0.350488	0.967	0.914	0.000400455	6.78738e-06	Hip	SUSvsCON
Basp1	4.53732e-08	0.355157	0.996	0.993	0.000863951	1.32916e-05	Hip	SUSvsCON
Kcnc3	5.99116e-08	0.403181	0.601	0.437	0.00114078	1.72845e-05	Hip	SUSvsCON
Psenen	9.9702e-08	0.31949	0.839	0.692	0.00189843	2.71506e-05	Hip	SUSvsCON
Pacsin1	1.0058e-07	0.354534	0.864	0.767	0.00191515	2.71506e-05	Hip	SUSvsCON
Akap8l	1.28852e-07	-0.351446	0.454	0.656	0.00245347	3.3155e-05	Hip	SUSvsCON
Fus	1.32436e-07	0.358287	0.846	0.742	0.00252172	3.36229e-05	Hip	SUSvsCON
Vgf	1.65549e-07	0.342137	0.897	0.789	0.00315222	4.09379e-05	Hip	SUSvsCON
Srp9	1.86987e-07	-0.315142	0.883	0.943	0.00356042	4.56464e-05	Hip	SUSvsCON
Syn1	2.24524e-07	0.267704	0.993	0.978	0.00427517	5.41161e-05	Hip	SUSvsCON
Ube2v2	2.39311e-07	-0.337712	0.656	0.81	0.00455671	5.69589e-05	Hip	SUSvsCON
Ghitm	2.68469e-07	-0.254013	1	1	0.00511192	6.31101e-05	Hip	SUSvsCON
Prkcg	3.38826e-07	0.381671	0.956	0.892	0.00645158	7.86779e-05	Hip	SUSvsCON
Rnf112	3.47167e-07	-0.335714	0.853	0.964	0.0066104	7.86952e-05	Hip	SUSvsCON
Miat	3.62612e-07	-0.355491	0.476	0.692	0.0069045	8.12294e-05	Hip	SUSvsCON
Uba1	3.77132e-07	0.285075	0.982	0.928	0.00718097	8.34996e-05	Hip	SUSvsCON
Efhd2	4.78157e-07	0.345004	0.883	0.796	0.00910458	0.000103665	Hip	SUSvsCON
Pcp4	5.0367e-07	-0.414097	0.996	0.996	0.00959037	0.000107757	Hip	SUSvsCON
Ddit4	5.32624e-07	0.303661	0.568	0.355	0.0101417	0.000111392	Hip	SUSvsCON
Arl1	5.3688e-07	-0.310193	0.766	0.91	0.0102227	0.000111392	Hip	SUSvsCON
Cdk17	6.05505e-07	-0.363958	0.593	0.738	0.0115294	0.000122653	Hip	SUSvsCON
Bloc1s1	7.69195e-07	0.367713	0.593	0.419	0.0146462	0.00015164	Hip	SUSvsCON
Syngr1	7.72497e-07	0.296592	0.93	0.903	0.0147091	0.00015164	Hip	SUSvsCON
Slc8a2	8.03338e-07	0.345592	0.707	0.595	0.0152964	0.000156085	Hip	SUSvsCON
Mt2	8.69762e-07	0.382375	0.956	0.882	0.0165611	0.000167284	Hip	SUSvsCON
Trim9	9.10073e-07	-0.333262	0.81	0.892	0.0173287	0.000173287	Hip	SUSvsCON
Ryr3	9.73377e-07	-0.273076	0.183	0.369	0.0185341	0.000183506	Hip	SUSvsCON
Cpeb1	9.98521e-07	-0.350671	0.363	0.548	0.0190128	0.0001864	Hip	SUSvsCON
Rab3b	1.27084e-06	0.331337	0.549	0.358	0.0241981	0.000232674	Hip	SUSvsCON
Tmem59l	1.2939e-06	0.277786	0.996	0.989	0.0246372	0.00023464	Hip	SUSvsCON
Rbm39	1.42878e-06	-0.333997	0.758	0.885	0.0272054	0.000256655	Hip	SUSvsCON
Sv2a	1.47132e-06	0.2842	0.982	0.939	0.0280153	0.000261825	Hip	SUSvsCON
Celf3	1.603e-06	-0.368965	0.385	0.556	0.0305228	0.000282619	Hip	SUSvsCON
Exd2	1.84096e-06	-0.333789	0.392	0.573	0.0350537	0.000315593	Hip	SUSvsCON
Txn1	1.8488e-06	0.270371	0.905	0.806	0.0352031	0.000315593	Hip	SUSvsCON
Ogt	1.85569e-06	-0.303519	0.733	0.817	0.0353342	0.000315593	Hip	SUSvsCON
Dnaja2	2.11953e-06	-0.291807	0.901	0.946	0.040358	0.00035715	Hip	SUSvsCON
Arl4d	2.24371e-06	0.294399	0.37	0.197	0.0427225	0.000374759	Hip	SUSvsCON
Dnm1l	2.35115e-06	-0.320773	0.663	0.796	0.0447683	0.000386727	Hip	SUSvsCON
Syt5	2.37629e-06	0.311347	0.802	0.76	0.045247	0.000386727	Hip	SUSvsCON
Sst	2.77134e-06	0.793175	0.934	0.86	0.0527691	0.000447196	Hip	SUSvsCON
Gsk3a	3.14119e-06	0.276293	0.868	0.771	0.0598114	0.000502617	Hip	SUSvsCON
Matr3	3.61402e-06	-0.2602	0.982	0.968	0.0688146	0.000568716	Hip	SUSvsCON
Drap1	3.80088e-06	0.30795	0.938	0.903	0.0723725	0.000593217	Hip	SUSvsCON
Gstm1	3.97888e-06	0.302561	0.941	0.86	0.0757618	0.000610982	Hip	SUSvsCON
Uba52	4.12649e-06	0.263824	0.971	0.939	0.0785724	0.000628579	Hip	SUSvsCON
Yaf2	5.18593e-06	-0.298726	0.571	0.753	0.0987454	0.000777523	Hip	SUSvsCON
2010204K13Rik	5.54714e-06	-0.305671	0.392	0.57	0.105623	0.000818783	Hip	SUSvsCON
Eno1	5.60219e-06	0.264185	0.993	0.968	0.106671	0.000820549	Hip	SUSvsCON
Pmch	5.9805e-06	-0.289174	0.685	0.806	0.113875	0.000869272	Hip	SUSvsCON
2310009A05Rik	6.31995e-06	-0.271294	0.359	0.548	0.120338	0.000904798	Hip	SUSvsCON
Cplx1	6.91964e-06	0.255459	0.996	0.989	0.131757	0.0009688	Hip	SUSvsCON
Unc80	8.03635e-06	-0.293981	0.564	0.71	0.15302	0.00110884	Hip	SUSvsCON
Hspa5	9.08264e-06	-0.293731	0.886	0.914	0.172943	0.00122654	Hip	SUSvsCON
Mbnl2	9.14769e-06	-0.308992	0.733	0.824	0.174181	0.00122663	Hip	SUSvsCON
Klhl2	1.29046e-05	-0.300868	0.817	0.853	0.245717	0.00168299	Hip	SUSvsCON
Pim3	1.67017e-05	0.250481	0.447	0.265	0.318017	0.00212208	Hip	SUSvsCON
Zfand6	1.74266e-05	-0.307872	0.491	0.627	0.33182	0.00219748	Hip	SUSvsCON
Dlg3	1.8723e-05	-0.266022	0.689	0.821	0.356506	0.00234543	Hip	SUSvsCON
Scn8a	2.05197e-05	0.289848	0.846	0.742	0.390716	0.00253712	Hip	SUSvsCON
Gm11808	2.10349e-05	0.296954	0.634	0.466	0.400526	0.00258404	Hip	SUSvsCON
Otub1	2.3699e-05	0.255924	0.908	0.835	0.451253	0.00288005	Hip	SUSvsCON
Hpca	2.37581e-05	0.318063	1	0.996	0.452377	0.00288005	Hip	SUSvsCON
Krt10	2.40179e-05	-0.299489	0.399	0.556	0.457325	0.00288005	Hip	SUSvsCON
Rb1cc1	2.42008e-05	-0.270426	0.385	0.53	0.460808	0.00288005	Hip	SUSvsCON
Scrt1	2.48852e-05	0.25326	0.52	0.344	0.473838	0.00291573	Hip	SUSvsCON
Tmbim6	2.48943e-05	0.263866	0.861	0.789	0.474012	0.00291573	Hip	SUSvsCON
Atp1a1	2.70261e-05	-0.274138	0.993	0.996	0.514603	0.00311881	Hip	SUSvsCON
Ly6e	2.79557e-05	0.313708	0.949	0.907	0.532305	0.00320666	Hip	SUSvsCON
Gabra1	2.88459e-05	-0.26565	0.901	0.939	0.549254	0.00325804	Hip	SUSvsCON
Fbxl5	3.24704e-05	-0.271447	0.491	0.638	0.61827	0.00355327	Hip	SUSvsCON
Csnk2b	3.47976e-05	0.291055	0.864	0.803	0.662581	0.00376466	Hip	SUSvsCON
1500011B03Rik	3.5182e-05	-0.266802	0.894	0.939	0.669901	0.00378475	Hip	SUSvsCON
Ppp1r14a	3.59128e-05	0.311642	0.582	0.43	0.683816	0.00384166	Hip	SUSvsCON
Fxyd1	3.79225e-05	0.286347	0.703	0.566	0.722083	0.00401157	Hip	SUSvsCON
Nrgn	3.83657e-05	0.279772	1	1	0.730522	0.00403603	Hip	SUSvsCON
Tfdp1	4.0886e-05	-0.256728	0.308	0.462	0.778509	0.00425216	Hip	SUSvsCON
Pnisr	4.10901e-05	-0.270172	0.462	0.627	0.782397	0.00425216	Hip	SUSvsCON
Ivns1abp	4.69756e-05	-0.279757	0.568	0.695	0.894462	0.00469372	Hip	SUSvsCON
Msra	4.70826e-05	-0.266977	0.465	0.609	0.8965	0.00469372	Hip	SUSvsCON
Mat2a	5.0158e-05	-0.267202	0.674	0.817	0.955059	0.00497427	Hip	SUSvsCON
Pcmtd1	5.24398e-05	-0.289959	0.487	0.62	0.998507	0.00514694	Hip	SUSvsCON
Zcrb1	5.42913e-05	-0.265618	0.67	0.792	1	0.00527428	Hip	SUSvsCON
Gpcpd1	6.34871e-05	-0.264222	0.381	0.527	1	0.00589687	Hip	SUSvsCON
Ift20	6.51135e-05	-0.283775	0.656	0.792	1	0.0059895	Hip	SUSvsCON
Ppp4r4	7.94969e-05	-0.254545	0.278	0.427	1	0.0071401	Hip	SUSvsCON
Rbfox1	8.36371e-05	0.264106	0.436	0.29	1	0.00744175	Hip	SUSvsCON
Cplx2	8.61549e-05	0.28592	0.949	0.925	1	0.0075948	Hip	SUSvsCON
Pdp1	0.000103457	-0.348224	0.535	0.685	1	0.00867807	Hip	SUSvsCON
Mapk8ip1	0.000113092	0.253208	0.85	0.763	1	0.00928184	Hip	SUSvsCON
Sesn1	0.000115694	-0.267189	0.432	0.584	1	0.00941424	Hip	SUSvsCON
Ttc19	0.000145496	-0.263973	0.454	0.591	1	0.0113541	Hip	SUSvsCON
Cldn11	0.000159342	0.297504	0.718	0.663	1	0.0121361	Hip	SUSvsCON
H1fx	0.000169068	0.255555	0.582	0.441	1	0.0127747	Hip	SUSvsCON
Prkcd	0.000214803	-0.371928	0.593	0.717	1	0.0154	Hip	SUSvsCON
Gm49336	0.000215757	-0.251621	0.333	0.466	1	0.0154	Hip	SUSvsCON
Ppp1r9a	0.000216753	-0.288209	0.641	0.76	1	0.0154	Hip	SUSvsCON
Hopx	0.000224854	0.296192	0.659	0.523	1	0.0159162	Hip	SUSvsCON
Cadps	0.000229394	-0.254436	0.729	0.864	1	0.0161773	Hip	SUSvsCON
Cnrip1	0.000261719	-0.292653	0.586	0.674	1	0.0181214	Hip	SUSvsCON
Pcdh1	0.000263196	0.264025	0.546	0.416	1	0.0181577	Hip	SUSvsCON
Cttnbp2	0.000313584	-0.265071	0.491	0.627	1	0.0205402	Hip	SUSvsCON
Olfm1	0.000349418	-0.268169	1	1	1	0.0220307	Hip	SUSvsCON
Plppr2	0.000351106	0.260256	0.824	0.785	1	0.022064	Hip	SUSvsCON
Zranb2	0.000371726	-0.27024	0.564	0.685	1	0.0229807	Hip	SUSvsCON
Anks1b	0.000379276	-0.250657	0.846	0.91	1	0.0229994	Hip	SUSvsCON
Nktr	0.000470122	-0.268196	0.326	0.434	1	0.0268012	Hip	SUSvsCON
Rasl10a	0.00048527	-0.270394	0.513	0.642	1	0.0274185	Hip	SUSvsCON
Pls3	0.000498164	-0.250286	0.81	0.853	1	0.027981	Hip	SUSvsCON
Scrn1	0.000600878	0.260291	0.637	0.552	1	0.0325964	Hip	SUSvsCON
Wdr47	0.000641344	-0.262954	0.538	0.659	1	0.034042	Hip	SUSvsCON
Snn	0.000645386	-0.251234	0.692	0.792	1	0.034042	Hip	SUSvsCON
Ppfia2	0.000667149	-0.277778	0.549	0.638	1	0.0347082	Hip	SUSvsCON
Emc2	0.000910983	-0.250454	0.513	0.613	1	0.0427242	Hip	SUSvsCON
Tia1	0.00101921	-0.258142	0.381	0.495	1	0.0469313	Hip	SUSvsCON
C1qc	0.0010656	0.273511	0.579	0.48	1	0.0483257	Hip	SUSvsCON
Mfge8	0.00109956	0.259128	0.813	0.738	1	0.049379	Hip	SUSvsCON
Calb1	0.0011176	-0.263613	0.637	0.774	1	0.0499715	Hip	SUSvsCON
Hcrt	1.04246e-63	-1.90595	0.111	0.988	1.98495e-59	1.98495e-59	AMY	SUSvsCON
Snhg11	6.73078e-24	-0.650219	1	1	1.28161e-19	6.40804e-20	AMY	SUSvsCON
Ptms	3.11111e-19	0.529334	1	1	5.92386e-15	1.97462e-15	AMY	SUSvsCON
Cyp26b1	1.75831e-18	-0.783871	0.146	0.568	3.34799e-14	8.36999e-15	AMY	SUSvsCON
Avp	7.55163e-18	-0.509506	0.01	0.343	1.43791e-13	2.87581e-14	AMY	SUSvsCON
Ptgds	9.33734e-18	0.552751	1	0.994	1.77792e-13	2.96321e-14	AMY	SUSvsCON
Atp1a3	2.40033e-17	0.453785	1	1	4.57048e-13	6.10702e-14	AMY	SUSvsCON
Cpe	2.56584e-17	-0.342054	1	1	4.88561e-13	6.10702e-14	AMY	SUSvsCON
Oxt	8.94085e-16	-0.406475	0	0.284	1.70243e-11	1.89159e-12	AMY	SUSvsCON
Rpl21	2.69864e-15	-0.326338	1	1	5.13849e-11	5.13849e-12	AMY	SUSvsCON
Elk1	6.79779e-15	-0.477718	0.111	0.485	1.29437e-10	1.1767e-11	AMY	SUSvsCON
Gal	4.77368e-14	-0.379792	0.005	0.266	9.08957e-10	7.57464e-11	AMY	SUSvsCON
Rps29	1.30239e-13	0.294739	1	1	2.47988e-09	1.9076e-10	AMY	SUSvsCON
Cplx2	3.82134e-13	0.602939	0.92	0.746	7.2762e-09	5.19729e-10	AMY	SUSvsCON
Rian	6.09526e-13	-0.631535	0.533	0.882	1.1606e-08	7.73733e-10	AMY	SUSvsCON
Gm10076	7.72625e-13	-0.521583	0.874	0.982	1.47116e-08	9.19472e-10	AMY	SUSvsCON
Satb1	2.7877e-12	-0.475915	0.201	0.568	5.30805e-08	3.12238e-09	AMY	SUSvsCON
Mif	8.49808e-12	0.362089	0.995	1	1.61812e-07	8.98955e-09	AMY	SUSvsCON
Pdyn	1.7158e-11	-0.484369	0.075	0.361	3.26705e-07	1.7195e-08	AMY	SUSvsCON
Sncb	3.36158e-11	0.414365	1	1	6.40078e-07	3.20039e-08	AMY	SUSvsCON
Dpy19l1	4.79657e-11	-0.566086	0.447	0.74	9.13314e-07	4.26609e-08	AMY	SUSvsCON
Myl4	4.92904e-11	-0.634635	0.251	0.592	9.38539e-07	4.26609e-08	AMY	SUSvsCON
Apod	1.08965e-10	0.557502	0.889	0.609	2.07479e-06	9.02084e-08	AMY	SUSvsCON
Pxdn	3.96119e-10	-0.405026	0.206	0.515	7.54249e-06	3.14271e-07	AMY	SUSvsCON
Gm3764	6.75657e-10	-0.414342	0.196	0.521	1.28652e-05	5.14608e-07	AMY	SUSvsCON
Gm47283	7.48095e-10	-0.550976	0.578	0.87	1.42445e-05	5.47864e-07	AMY	SUSvsCON
Rpl9	8.81668e-10	-0.281133	1	1	1.67878e-05	6.21772e-07	AMY	SUSvsCON
Gaa	1.18801e-09	-0.407226	0.985	0.994	2.26209e-05	8.0789e-07	AMY	SUSvsCON
Junb	1.34489e-09	0.595573	0.709	0.503	2.56081e-05	8.83037e-07	AMY	SUSvsCON
Dot1l	1.39257e-09	-0.380425	0.151	0.438	2.65159e-05	8.83862e-07	AMY	SUSvsCON
AW551984	1.66447e-09	-0.383844	0.101	0.361	3.16932e-05	1.02236e-06	AMY	SUSvsCON
Tubb4a	1.84299e-09	0.378651	0.995	0.982	3.50923e-05	1.06664e-06	AMY	SUSvsCON
Arc	1.88781e-09	0.502568	0.503	0.213	3.59457e-05	1.06664e-06	AMY	SUSvsCON
1700001L19Rik	1.90461e-09	-0.403812	0.221	0.527	3.62657e-05	1.06664e-06	AMY	SUSvsCON
Fnbp1l	2.01752e-09	-0.391616	0.312	0.651	3.84155e-05	1.09759e-06	AMY	SUSvsCON
Aplp1	2.18044e-09	0.286486	1	1	4.15177e-05	1.15327e-06	AMY	SUSvsCON
Marcksl1	2.373e-09	0.523247	0.849	0.781	4.51844e-05	1.2212e-06	AMY	SUSvsCON
Cck	4.88692e-09	-0.321201	1	1	9.30518e-05	2.44873e-06	AMY	SUSvsCON
Rps24	6.14023e-09	-0.253137	1	1	0.000116916	2.99785e-06	AMY	SUSvsCON
Nts	7.45813e-09	-0.47297	0.146	0.402	0.00014201	3.55026e-06	AMY	SUSvsCON
Meg3	7.71352e-09	-0.301603	1	1	0.000146873	3.58227e-06	AMY	SUSvsCON
Vsnl1	8.33441e-09	-0.282125	1	1	0.000158695	3.77846e-06	AMY	SUSvsCON
Ace	9.22641e-09	-0.301334	0.075	0.308	0.00017568	4.08558e-06	AMY	SUSvsCON
Dgkz	1.04512e-08	-0.418811	0.915	0.947	0.000199002	4.52276e-06	AMY	SUSvsCON
Mapk11	1.09281e-08	-0.374908	0.146	0.414	0.000208083	4.62406e-06	AMY	SUSvsCON
Nanp	1.20732e-08	-0.376344	0.216	0.497	0.000229886	4.99753e-06	AMY	SUSvsCON
Atp1b1	1.67345e-08	-0.265802	1	1	0.000318641	6.57316e-06	AMY	SUSvsCON
Prss23	1.69153e-08	-0.434015	0.106	0.343	0.000322085	6.57316e-06	AMY	SUSvsCON
Sccpdh	1.9292e-08	-0.541848	0.548	0.828	0.000367339	7.27659e-06	AMY	SUSvsCON
Mir124a-1hg	1.94899e-08	-0.41296	0.382	0.71	0.000371106	7.27659e-06	AMY	SUSvsCON
Atp6ap2	2.03964e-08	-0.356322	0.98	0.994	0.000388368	7.46861e-06	AMY	SUSvsCON
Ift27	2.63193e-08	-0.385034	0.256	0.533	0.000501146	9.28048e-06	AMY	SUSvsCON
Coq10a	2.79598e-08	-0.327538	0.246	0.562	0.000532382	9.67968e-06	AMY	SUSvsCON
Setd7	3.08473e-08	-0.374192	0.276	0.568	0.000587363	1.04886e-05	AMY	SUSvsCON
Ecel1	3.92684e-08	-0.303144	0.126	0.373	0.00074771	1.31177e-05	AMY	SUSvsCON
Snhg20	4.77616e-08	-0.409575	0.422	0.704	0.000909429	1.54257e-05	AMY	SUSvsCON
Cse1l	4.77977e-08	-0.339175	0.317	0.645	0.000910115	1.54257e-05	AMY	SUSvsCON
Ndn	8.06876e-08	-0.404888	0.94	0.976	0.00153637	2.55849e-05	AMY	SUSvsCON
Ipo9	8.23883e-08	-0.382587	0.382	0.675	0.00156876	2.55849e-05	AMY	SUSvsCON
Caml	8.39821e-08	-0.30589	0.286	0.586	0.0015991	2.55849e-05	AMY	SUSvsCON
Prpf6	8.46515e-08	-0.332914	0.196	0.45	0.00161185	2.55849e-05	AMY	SUSvsCON
Nol4	9.17863e-08	-0.386838	0.367	0.675	0.0017477	2.73079e-05	AMY	SUSvsCON
Farp1	9.72597e-08	-0.323208	0.291	0.592	0.00185192	2.84911e-05	AMY	SUSvsCON
Exd2	1.1493e-07	-0.407698	0.382	0.651	0.00218839	3.24653e-05	AMY	SUSvsCON
Tia1	1.15941e-07	-0.36947	0.302	0.574	0.00220764	3.24653e-05	AMY	SUSvsCON
Sgk1	1.18326e-07	0.53101	0.633	0.444	0.00225305	3.26528e-05	AMY	SUSvsCON
Cib2	1.21883e-07	-0.37203	0.367	0.663	0.00232077	3.31538e-05	AMY	SUSvsCON
Gm42418	1.24426e-07	0.347622	0.985	0.976	0.0023692	3.3369e-05	AMY	SUSvsCON
Nptxr	1.32764e-07	0.384385	1	0.982	0.00252796	3.49195e-05	AMY	SUSvsCON
Neurod6	1.36879e-07	-0.455575	0.352	0.621	0.00260631	3.49195e-05	AMY	SUSvsCON
Kat6b	1.36962e-07	-0.292826	0.111	0.337	0.00260789	3.49195e-05	AMY	SUSvsCON
Usp8	1.37543e-07	-0.358229	0.161	0.402	0.00261897	3.49195e-05	AMY	SUSvsCON
Cdk18	1.64678e-07	-0.379655	0.296	0.574	0.00313563	4.0909e-05	AMY	SUSvsCON
Rxrg	1.69799e-07	-0.411004	0.166	0.402	0.00323315	4.13657e-05	AMY	SUSvsCON
Pcsk1	1.73501e-07	-0.309118	0.116	0.349	0.00330364	4.13657e-05	AMY	SUSvsCON
Bmp1	1.73796e-07	-0.318207	0.151	0.396	0.00330926	4.13657e-05	AMY	SUSvsCON
Pcdh10	1.90585e-07	-0.405325	0.628	0.87	0.00362893	4.48016e-05	AMY	SUSvsCON
Cyp51	1.97002e-07	-0.431069	0.271	0.521	0.00375112	4.57453e-05	AMY	SUSvsCON
Rnasek	2.0007e-07	0.30674	1	0.994	0.00380953	4.5898e-05	AMY	SUSvsCON
Plch2	2.08295e-07	-0.367211	0.276	0.562	0.00396614	4.7216e-05	AMY	SUSvsCON
Rnf112	2.38436e-07	-0.41342	0.789	0.923	0.00454007	5.34126e-05	AMY	SUSvsCON
Snrnp200	2.47026e-07	-0.339696	0.452	0.746	0.00470362	5.46933e-05	AMY	SUSvsCON
Fhod3	2.61781e-07	-0.332363	0.121	0.343	0.00498457	5.72939e-05	AMY	SUSvsCON
Mbp	2.7513e-07	0.254907	1	1	0.00523875	5.95313e-05	AMY	SUSvsCON
Fgfr1	2.98933e-07	-0.326443	0.226	0.491	0.00569197	6.39548e-05	AMY	SUSvsCON
Gad2	3.32643e-07	-0.406072	0.523	0.799	0.00633385	6.96027e-05	AMY	SUSvsCON
Cdh9	4.09023e-07	-0.370331	0.126	0.337	0.0077882	8.2725e-05	AMY	SUSvsCON
Rac3	4.12114e-07	-0.357124	0.357	0.651	0.00784706	8.2725e-05	AMY	SUSvsCON
Cstf3	4.12735e-07	-0.354798	0.302	0.55	0.00785888	8.2725e-05	AMY	SUSvsCON
Ahi1	4.22568e-07	-0.541554	0.809	0.947	0.00804612	8.38137e-05	AMY	SUSvsCON
Gpx3	4.28649e-07	-0.45467	0.161	0.385	0.0081619	8.41433e-05	AMY	SUSvsCON
Nell1	4.78501e-07	-0.33836	0.352	0.633	0.00911114	9.1406e-05	AMY	SUSvsCON
Eml5	4.84849e-07	-0.310064	0.136	0.355	0.00923201	9.1406e-05	AMY	SUSvsCON
Tac2	5.03648e-07	-0.389845	0.246	0.485	0.00958997	9.40193e-05	AMY	SUSvsCON
Kpna4	5.77677e-07	-0.304051	0.392	0.686	0.0109995	0.000106792	AMY	SUSvsCON
Zcchc24	6.13201e-07	-0.32848	0.171	0.402	0.011676	0.000112269	AMY	SUSvsCON
Htr2c	6.36072e-07	-0.388183	0.407	0.68	0.0121114	0.000115347	AMY	SUSvsCON
Ttc14	6.61503e-07	-0.319707	0.226	0.491	0.0125957	0.000117899	AMY	SUSvsCON
Bok	6.62527e-07	-0.391503	0.307	0.592	0.0126152	0.000117899	AMY	SUSvsCON
Tomm6	6.70512e-07	0.297329	0.995	0.994	0.0127672	0.000118215	AMY	SUSvsCON
Ezr	7.24859e-07	-0.336096	0.151	0.373	0.013802	0.000126624	AMY	SUSvsCON
Tmem91	7.37241e-07	-0.391023	0.337	0.598	0.0140378	0.000127616	AMY	SUSvsCON
Sh3gl2	7.60051e-07	-0.374708	0.995	0.988	0.0144721	0.000129355	AMY	SUSvsCON
Srsf10	7.60874e-07	-0.2735	0.211	0.485	0.0144878	0.000129355	AMY	SUSvsCON
Me1	7.77443e-07	-0.406213	0.327	0.574	0.0148033	0.000131003	AMY	SUSvsCON
Tmem183a	7.97019e-07	-0.318486	0.317	0.586	0.015176	0.000133123	AMY	SUSvsCON
Cttnbp2	8.40836e-07	-0.319906	0.302	0.562	0.0160104	0.00013922	AMY	SUSvsCON
Tecr	8.62141e-07	0.279764	0.995	0.988	0.016416	0.000141517	AMY	SUSvsCON
Wsb1	8.79755e-07	-0.323876	0.216	0.462	0.0167514	0.00014177	AMY	SUSvsCON
Rbm14	8.9018e-07	-0.321137	0.201	0.438	0.0169499	0.00014177	AMY	SUSvsCON
Nsf	8.90365e-07	-0.286952	1	1	0.0169534	0.00014177	AMY	SUSvsCON
Garnl3	8.93462e-07	-0.395101	0.281	0.521	0.0170124	0.00014177	AMY	SUSvsCON
Ttr	9.07387e-07	-0.250275	1	1	0.0172776	0.000141981	AMY	SUSvsCON
Triqk	9.09703e-07	-0.26876	0.08	0.272	0.0173217	0.000141981	AMY	SUSvsCON
Asap1	9.19125e-07	-0.357355	0.342	0.609	0.0175011	0.000142285	AMY	SUSvsCON
Syn2	9.49577e-07	-0.349766	1	1	0.0180809	0.000145452	AMY	SUSvsCON
Cacna1a	9.58961e-07	-0.322681	0.382	0.663	0.0182596	0.000145452	AMY	SUSvsCON
Nrep	9.62501e-07	-0.394684	0.206	0.438	0.018327	0.000145452	AMY	SUSvsCON
Ngrn	1.16338e-06	-0.318486	0.307	0.574	0.0221518	0.000174424	AMY	SUSvsCON
Ogfod2	1.29345e-06	-0.314662	0.186	0.426	0.0246285	0.00019241	AMY	SUSvsCON
6330403K07Rik	1.36813e-06	-0.525465	0.975	0.988	0.0260505	0.000199054	AMY	SUSvsCON
Chka	1.37878e-06	-0.336944	0.332	0.58	0.0262534	0.000199054	AMY	SUSvsCON
Selenoo	1.74858e-06	-0.278814	0.126	0.337	0.0332946	0.000246627	AMY	SUSvsCON
Prkacb	1.83352e-06	-0.312096	0.99	0.994	0.034912	0.000256405	AMY	SUSvsCON
Phf14	1.84483e-06	-0.303343	0.251	0.497	0.0351275	0.000256405	AMY	SUSvsCON
Phlda3	1.8623e-06	-0.303308	0.302	0.556	0.0354601	0.000256957	AMY	SUSvsCON
Slc25a36	1.89488e-06	-0.289295	0.181	0.402	0.0360803	0.000259571	AMY	SUSvsCON
Sorcs1	2.03106e-06	-0.315745	0.141	0.343	0.0386734	0.000275308	AMY	SUSvsCON
Miga1	2.03867e-06	-0.275005	0.317	0.592	0.0388184	0.000275308	AMY	SUSvsCON
Snx13	2.10799e-06	-0.297146	0.256	0.515	0.0401382	0.000282363	AMY	SUSvsCON
Smim18	2.12058e-06	-0.265802	0.271	0.544	0.040378	0.000282363	AMY	SUSvsCON
Slc24a2	2.14734e-06	0.32625	0.849	0.68	0.0408875	0.000283941	AMY	SUSvsCON
Cdh8	2.29251e-06	-0.321718	0.136	0.337	0.0436518	0.000298517	AMY	SUSvsCON
Pcbd1	2.30461e-06	-0.317539	0.161	0.379	0.0438821	0.000298517	AMY	SUSvsCON
Dsel	2.34629e-06	-0.297146	0.131	0.337	0.0446757	0.000301863	AMY	SUSvsCON
2610035D17Rik	2.4645e-06	-0.26174	0.095	0.284	0.0469265	0.000314475	AMY	SUSvsCON
Rgs9	2.53099e-06	-0.262339	0.08	0.26	0.0481925	0.000317056	AMY	SUSvsCON
AI854703	2.63266e-06	-0.295124	0.151	0.367	0.0501285	0.000327637	AMY	SUSvsCON
Maob	2.65376e-06	-0.274049	0.09	0.278	0.0505303	0.000328119	AMY	SUSvsCON
Ipo11	2.77312e-06	-0.288213	0.271	0.521	0.0528029	0.000335705	AMY	SUSvsCON
Rwdd2a	2.78565e-06	-0.353102	0.342	0.58	0.0530415	0.000335705	AMY	SUSvsCON
Ate1	2.82466e-06	-0.317045	0.271	0.515	0.0537844	0.000338266	AMY	SUSvsCON
Necab1	2.91121e-06	-0.397802	0.573	0.787	0.0554323	0.000344767	AMY	SUSvsCON
Sdhaf3	2.9777e-06	-0.29184	0.131	0.331	0.0566984	0.00034999	AMY	SUSvsCON
Dbndd2	3.05079e-06	0.392657	0.92	0.769	0.0580901	0.000354208	AMY	SUSvsCON
Slc33a1	3.0905e-06	-0.259993	0.151	0.367	0.0588462	0.000354495	AMY	SUSvsCON
Baiap3	3.26613e-06	-0.56341	0.196	0.408	0.0621904	0.000371098	AMY	SUSvsCON
Ldha	3.28769e-06	-0.299516	1	1	0.0626009	0.000371098	AMY	SUSvsCON
Mir124-2hg	3.33454e-06	-0.285844	0.312	0.556	0.063493	0.000371098	AMY	SUSvsCON
Trf	3.33651e-06	0.401685	0.905	0.781	0.0635305	0.000371098	AMY	SUSvsCON
Pnma3	3.33768e-06	-0.274049	0.111	0.302	0.0635528	0.000371098	AMY	SUSvsCON
Fhl2	3.38059e-06	-0.335909	0.392	0.627	0.0643697	0.000371098	AMY	SUSvsCON
Thra	3.44164e-06	0.261095	1	1	0.0655323	0.00037447	AMY	SUSvsCON
Setd2	3.51864e-06	-0.290193	0.241	0.479	0.0669984	0.000380673	AMY	SUSvsCON
Zhx3	3.61108e-06	-0.260946	0.121	0.32	0.0687585	0.000388466	AMY	SUSvsCON
Nras	3.72092e-06	-0.281915	0.181	0.402	0.07085	0.000398034	AMY	SUSvsCON
Gpr83	3.75819e-06	-0.290399	0.191	0.42	0.0715596	0.000399063	AMY	SUSvsCON
Arf2	3.77245e-06	-0.290951	0.286	0.533	0.0718313	0.000399063	AMY	SUSvsCON
Afdn	3.91447e-06	-0.287275	0.271	0.515	0.0745354	0.000409197	AMY	SUSvsCON
Noct	3.93273e-06	-0.320862	0.442	0.734	0.0748831	0.000409197	AMY	SUSvsCON
Uba5	3.96951e-06	-0.346069	0.342	0.586	0.0755834	0.000410779	AMY	SUSvsCON
Cnot11	4.04277e-06	-0.260095	0.156	0.367	0.0769784	0.0004161	AMY	SUSvsCON
Uqcc1	4.09533e-06	-0.252488	0.206	0.444	0.0779792	0.000418437	AMY	SUSvsCON
Doc2a	4.10944e-06	-0.40567	0.518	0.728	0.0782478	0.000418437	AMY	SUSvsCON
Ttc39b	4.17092e-06	-0.343863	0.226	0.45	0.0794185	0.00041965	AMY	SUSvsCON
Scai	4.18746e-06	-0.299361	0.186	0.402	0.0797334	0.00041965	AMY	SUSvsCON
Rnf14	4.2766e-06	-0.267936	0.975	0.988	0.0814308	0.000420542	AMY	SUSvsCON
Dcaf12l1	4.28471e-06	-0.319646	0.427	0.663	0.0815851	0.000420542	AMY	SUSvsCON
Minar2	4.33195e-06	-0.37126	0.251	0.473	0.0824846	0.000422998	AMY	SUSvsCON
Col25a1	4.37463e-06	-0.306629	0.291	0.527	0.0832974	0.000424698	AMY	SUSvsCON
Dcun1d4	4.39396e-06	-0.330642	0.462	0.692	0.0836655	0.000424698	AMY	SUSvsCON
Nova1	4.45553e-06	-0.266639	0.131	0.331	0.0848378	0.000428474	AMY	SUSvsCON
Maip1	4.86731e-06	-0.265249	0.181	0.402	0.0926785	0.000461087	AMY	SUSvsCON
Col4a3bp	5.07061e-06	-0.296674	0.236	0.462	0.0965495	0.000476905	AMY	SUSvsCON
Stxbp2	5.08438e-06	-0.26876	0.085	0.26	0.0968116	0.000476905	AMY	SUSvsCON
Hspa5	5.23351e-06	-0.318438	0.894	0.941	0.0996512	0.000488486	AMY	SUSvsCON
Mrpl46	5.36989e-06	-0.295042	0.312	0.556	0.102248	0.000498771	AMY	SUSvsCON
Acsl4	5.67654e-06	-0.333042	0.462	0.686	0.108087	0.000524694	AMY	SUSvsCON
Zmiz1	5.77741e-06	-0.297711	0.367	0.627	0.110008	0.000528126	AMY	SUSvsCON
Clcn7	5.85015e-06	-0.281915	0.201	0.42	0.111393	0.000530441	AMY	SUSvsCON
Alg10b	6.15872e-06	-0.277739	0.166	0.373	0.117268	0.000553152	AMY	SUSvsCON
Zfp821	6.45175e-06	-0.286175	0.211	0.432	0.122848	0.00057675	AMY	SUSvsCON
Tra2a	6.49352e-06	-0.255923	0.276	0.527	0.123643	0.000577772	AMY	SUSvsCON
Srrm2	6.70744e-06	-0.305335	0.387	0.68	0.127716	0.000591279	AMY	SUSvsCON
Srsf7	6.79454e-06	-0.300234	0.417	0.698	0.129375	0.000593463	AMY	SUSvsCON
Tmem245	6.92913e-06	-0.27818	0.256	0.491	0.131938	0.000602455	AMY	SUSvsCON
Asb6	7.01782e-06	-0.296441	0.231	0.456	0.133626	0.000607393	AMY	SUSvsCON
Hnrnpll	7.07362e-06	-0.307536	0.317	0.55	0.134689	0.000607644	AMY	SUSvsCON
Snap91	7.08456e-06	-0.324977	0.94	0.982	0.134897	0.000607644	AMY	SUSvsCON
Srek1	7.45119e-06	-0.278654	0.246	0.473	0.141878	0.000633214	AMY	SUSvsCON
Tpp2	7.48244e-06	-0.328153	0.231	0.45	0.142473	0.000633214	AMY	SUSvsCON
Resp18	7.60251e-06	-0.381414	0.955	0.988	0.144759	0.000640528	AMY	SUSvsCON
Nrip2	7.70838e-06	-0.266247	0.146	0.343	0.146775	0.000646587	AMY	SUSvsCON
Paxbp1	7.88329e-06	-0.282858	0.176	0.385	0.150106	0.000655484	AMY	SUSvsCON
Sv2c	8.34284e-06	-0.303722	0.126	0.314	0.158856	0.000689872	AMY	SUSvsCON
Pdgfra	8.40556e-06	-0.296118	0.136	0.331	0.16005	0.000689872	AMY	SUSvsCON
Fads3	8.49102e-06	-0.2582	0.221	0.444	0.161678	0.000693895	AMY	SUSvsCON
Hmgcr	8.5543e-06	-0.375993	0.503	0.722	0.162882	0.000696079	AMY	SUSvsCON
Gga2	9.24972e-06	-0.285285	0.131	0.32	0.176124	0.000746288	AMY	SUSvsCON
Tmem263	9.4446e-06	-0.253304	0.171	0.379	0.179835	0.000755608	AMY	SUSvsCON
Pfn1	9.90209e-06	0.374582	0.925	0.864	0.188546	0.000775221	AMY	SUSvsCON
Olfm3	9.93403e-06	-0.287584	0.191	0.402	0.189154	0.000775221	AMY	SUSvsCON
Scg2	9.99453e-06	-0.455892	0.874	0.947	0.190306	0.000776759	AMY	SUSvsCON
Tvp23a	1.01073e-05	-0.253893	0.136	0.337	0.192453	0.000782328	AMY	SUSvsCON
Ncbp2	1.03277e-05	-0.280833	0.387	0.633	0.196649	0.000794201	AMY	SUSvsCON
Ogt	1.03915e-05	-0.341762	0.613	0.834	0.197865	0.000794201	AMY	SUSvsCON
Tspan17	1.04391e-05	-0.288387	0.327	0.568	0.198771	0.000794201	AMY	SUSvsCON
Ndufs7	1.04676e-05	0.316703	0.99	0.935	0.199314	0.000794201	AMY	SUSvsCON
Klhl7	1.04692e-05	-0.265089	0.337	0.58	0.199344	0.000794201	AMY	SUSvsCON
Pcp4	1.05144e-05	-0.300755	1	1	0.200206	0.000794467	AMY	SUSvsCON
Mobp	1.05907e-05	0.326322	0.97	0.899	0.201658	0.000797067	AMY	SUSvsCON
Ncoa2	1.06575e-05	-0.324898	0.231	0.432	0.202929	0.000798931	AMY	SUSvsCON
Stradb	1.08891e-05	-0.25352	0.176	0.385	0.207339	0.000809917	AMY	SUSvsCON
Pacsin2	1.10407e-05	-0.279302	0.216	0.444	0.210226	0.000811786	AMY	SUSvsCON
Sppl2a	1.10421e-05	-0.260513	0.146	0.337	0.210253	0.000811786	AMY	SUSvsCON
Ppm1m	1.13199e-05	-0.277393	0.161	0.361	0.215542	0.000820457	AMY	SUSvsCON
Wdr12	1.144e-05	-0.281549	0.291	0.521	0.217829	0.000825109	AMY	SUSvsCON
Timm44	1.17398e-05	-0.256282	0.256	0.503	0.223538	0.00084354	AMY	SUSvsCON
Cltc	1.18661e-05	-0.272271	1	0.994	0.225942	0.000849407	AMY	SUSvsCON
Ralgapa1	1.21162e-05	-0.322968	0.482	0.698	0.230705	0.000857638	AMY	SUSvsCON
Stag2	1.27168e-05	-0.269298	0.221	0.438	0.24214	0.000896815	AMY	SUSvsCON
Aqp11	1.3415e-05	-0.278998	0.126	0.314	0.255435	0.0009391	AMY	SUSvsCON
Slc2a13	1.36199e-05	-0.312965	0.327	0.556	0.259337	0.000949954	AMY	SUSvsCON
Heatr3	1.38355e-05	-0.254361	0.136	0.325	0.263441	0.000961463	AMY	SUSvsCON
Xpo1	1.39914e-05	-0.3135	0.332	0.574	0.26641	0.000968764	AMY	SUSvsCON
Msrb2	1.43775e-05	-0.26574	0.161	0.355	0.273763	0.000988314	AMY	SUSvsCON
2010300C02Rik	1.45157e-05	0.317105	0.834	0.734	0.276394	0.000994222	AMY	SUSvsCON
Fam193b	1.48814e-05	-0.280139	0.231	0.444	0.283358	0.00101562	AMY	SUSvsCON
Matk	1.52363e-05	-0.335857	0.653	0.876	0.290114	0.00103612	AMY	SUSvsCON
Insig1	1.55998e-05	-0.313748	0.256	0.467	0.297035	0.00105707	AMY	SUSvsCON
Stk40	1.61481e-05	-0.290817	0.201	0.414	0.307476	0.00107924	AMY	SUSvsCON
Tle1	1.66842e-05	-0.311981	0.226	0.432	0.317683	0.00110691	AMY	SUSvsCON
Zfas1	1.68077e-05	-0.277324	0.417	0.704	0.320036	0.00111123	AMY	SUSvsCON
Frmpd4	1.72645e-05	-0.262315	0.256	0.485	0.328733	0.00113748	AMY	SUSvsCON
Tbc1d17	1.74419e-05	-0.270038	0.276	0.527	0.332112	0.00114521	AMY	SUSvsCON
Mtdh	1.77296e-05	-0.311828	0.276	0.497	0.337589	0.0011489	AMY	SUSvsCON
Pik3c3	1.86999e-05	-0.286194	0.281	0.503	0.356065	0.00119746	AMY	SUSvsCON
Dync1i2	1.88404e-05	-0.345877	0.568	0.787	0.358741	0.00119746	AMY	SUSvsCON
Lmbr1	1.89834e-05	-0.265249	0.186	0.385	0.361464	0.00119746	AMY	SUSvsCON
Pkd1	1.91988e-05	-0.337729	0.412	0.633	0.365564	0.00119746	AMY	SUSvsCON
Klf10	1.92919e-05	-0.295079	0.236	0.438	0.367338	0.00119746	AMY	SUSvsCON
Gm27032	1.93511e-05	-0.277052	0.176	0.373	0.368465	0.00119746	AMY	SUSvsCON
Dtymk	1.94907e-05	-0.265698	0.286	0.533	0.371122	0.00119746	AMY	SUSvsCON
Smarca5	1.94981e-05	-0.313748	0.261	0.473	0.371263	0.00119746	AMY	SUSvsCON
Chordc1	1.95382e-05	-0.30523	0.347	0.58	0.372027	0.00119746	AMY	SUSvsCON
Ocrl	1.96975e-05	-0.279302	0.246	0.462	0.375061	0.00119822	AMY	SUSvsCON
Psd2	1.97499e-05	-0.276063	0.181	0.385	0.376057	0.00119822	AMY	SUSvsCON
Aggf1	1.98195e-05	-0.267338	0.266	0.485	0.377384	0.00119822	AMY	SUSvsCON
Ash1l	1.98224e-05	-0.31	0.307	0.527	0.377438	0.00119822	AMY	SUSvsCON
Bptf	1.99209e-05	-0.309041	0.352	0.598	0.379314	0.00120036	AMY	SUSvsCON
Lmo4	2.00388e-05	-0.424228	0.869	0.947	0.381559	0.00120365	AMY	SUSvsCON
Trappc11	2.01633e-05	-0.284821	0.317	0.544	0.383929	0.00120732	AMY	SUSvsCON
Tarsl2	2.03261e-05	-0.25352	0.171	0.367	0.38703	0.00121068	AMY	SUSvsCON
Exoc6	2.05099e-05	-0.300114	0.251	0.456	0.390529	0.00121282	AMY	SUSvsCON
Ampd2	2.2053e-05	-0.341484	0.241	0.444	0.419911	0.00128807	AMY	SUSvsCON
Cldn5	2.22566e-05	-0.306381	0.281	0.497	0.423788	0.00129599	AMY	SUSvsCON
Vat1l	2.26543e-05	-0.340301	0.362	0.586	0.43136	0.00130896	AMY	SUSvsCON
Crym	2.26613e-05	0.434525	0.804	0.728	0.431493	0.00130896	AMY	SUSvsCON
Cntn4	2.26856e-05	-0.271078	0.166	0.361	0.431957	0.00130896	AMY	SUSvsCON
Trib2	2.28773e-05	-0.325448	0.246	0.45	0.435606	0.00131603	AMY	SUSvsCON
4932438A13Rik	2.3253e-05	-0.307298	0.317	0.538	0.442761	0.00132232	AMY	SUSvsCON
Egr1	2.4063e-05	0.347049	0.814	0.757	0.458183	0.00135959	AMY	SUSvsCON
Fbxo38	2.42574e-05	-0.266119	0.161	0.349	0.461886	0.00136653	AMY	SUSvsCON
Tmem29	2.47207e-05	-0.291455	0.226	0.426	0.470706	0.00138443	AMY	SUSvsCON
Slit2	2.5302e-05	-0.271369	0.176	0.367	0.481776	0.0014087	AMY	SUSvsCON
Ddn	2.6364e-05	0.34534	0.935	0.893	0.501997	0.00145929	AMY	SUSvsCON
Vegfa	2.6562e-05	-0.253092	0.211	0.414	0.505767	0.00146599	AMY	SUSvsCON
Zdhhc2	2.67324e-05	-0.299404	0.256	0.462	0.509011	0.00146689	AMY	SUSvsCON
Ptprf	2.714e-05	-0.325013	0.407	0.633	0.516772	0.00148498	AMY	SUSvsCON
Hmgcl	2.83977e-05	-0.30561	0.256	0.456	0.540721	0.00153179	AMY	SUSvsCON
Ntng1	2.91888e-05	-0.276968	0.256	0.479	0.555783	0.00156595	AMY	SUSvsCON
Fam81a	2.92547e-05	-0.25123	0.296	0.521	0.557039	0.00156595	AMY	SUSvsCON
Klhdc8a	2.94089e-05	-0.263651	0.216	0.414	0.559975	0.00156595	AMY	SUSvsCON
Glt8d1	2.96109e-05	-0.27827	0.151	0.331	0.56382	0.00156595	AMY	SUSvsCON
Larp6	2.96209e-05	-0.278975	0.246	0.462	0.564012	0.00156595	AMY	SUSvsCON
Tasor	2.96891e-05	-0.259891	0.161	0.349	0.565309	0.00156595	AMY	SUSvsCON
Dazap1	2.97776e-05	-0.272404	0.266	0.485	0.566996	0.00156629	AMY	SUSvsCON
Snhg9	3.0117e-05	-0.257359	0.271	0.485	0.573459	0.00157978	AMY	SUSvsCON
Phyh	3.025e-05	-0.322968	0.442	0.68	0.57599	0.00158052	AMY	SUSvsCON
Gpr108	3.02973e-05	-0.266247	0.151	0.331	0.57689	0.00158052	AMY	SUSvsCON
Clk1	3.06656e-05	-0.274478	0.322	0.556	0.583904	0.00158945	AMY	SUSvsCON
Mtf2	3.07554e-05	-0.293078	0.111	0.272	0.585613	0.00158945	AMY	SUSvsCON
Hspa13	3.08023e-05	-0.288597	0.266	0.479	0.586506	0.00158945	AMY	SUSvsCON
Coro7	3.13614e-05	-0.257198	0.241	0.456	0.597152	0.00160806	AMY	SUSvsCON
Akap8l	3.14163e-05	-0.270792	0.482	0.746	0.598198	0.00160806	AMY	SUSvsCON
Prrt3	3.23566e-05	-0.259053	0.317	0.568	0.616102	0.00163653	AMY	SUSvsCON
Hivep2	3.24572e-05	-0.282632	0.392	0.633	0.618018	0.00163653	AMY	SUSvsCON
Usp46	3.24978e-05	-0.269934	0.573	0.799	0.618792	0.00163653	AMY	SUSvsCON
Mettl23	3.25168e-05	-0.289095	0.327	0.538	0.619153	0.00163653	AMY	SUSvsCON
Crbn	3.28881e-05	-0.250245	0.327	0.562	0.626222	0.00164795	AMY	SUSvsCON
Numa1	3.45811e-05	-0.288791	0.256	0.467	0.658459	0.00172371	AMY	SUSvsCON
Secisbp2l	3.53374e-05	-0.303993	0.296	0.527	0.67286	0.00175224	AMY	SUSvsCON
Ap1s2	3.54917e-05	-0.261101	0.266	0.491	0.675797	0.00175532	AMY	SUSvsCON
Arfgef3	3.59447e-05	-0.28902	0.372	0.604	0.684423	0.00177081	AMY	SUSvsCON
Gse1	3.64955e-05	-0.259204	0.171	0.367	0.694911	0.00179101	AMY	SUSvsCON
Avl9	3.71345e-05	-0.259494	0.171	0.355	0.707079	0.00180377	AMY	SUSvsCON
Capn7	3.78878e-05	-0.265493	0.186	0.373	0.721422	0.00183182	AMY	SUSvsCON
Cpsf2	3.81442e-05	-0.255111	0.357	0.58	0.726304	0.00183268	AMY	SUSvsCON
Ice1	3.82109e-05	-0.283521	0.347	0.562	0.727574	0.00183268	AMY	SUSvsCON
Cpne7	3.8797e-05	-0.334194	0.462	0.657	0.738734	0.00185611	AMY	SUSvsCON
Unc119	3.89353e-05	-0.281404	0.382	0.609	0.741367	0.0018574	AMY	SUSvsCON
Klhl8	3.9019e-05	-0.253092	0.201	0.396	0.74296	0.0018574	AMY	SUSvsCON
Hook1	3.93457e-05	-0.285786	0.216	0.408	0.749181	0.00186828	AMY	SUSvsCON
Slc49a4	3.97253e-05	-0.272792	0.427	0.68	0.75641	0.00188019	AMY	SUSvsCON
Flnb	3.9794e-05	-0.260836	0.131	0.302	0.757718	0.00188019	AMY	SUSvsCON
Plekha3	4.02141e-05	-0.26904	0.216	0.414	0.765718	0.00189066	AMY	SUSvsCON
Cd83	4.0843e-05	-0.309118	0.126	0.296	0.777692	0.00190647	AMY	SUSvsCON
Golgb1	4.20012e-05	-0.251342	0.261	0.479	0.799745	0.00193872	AMY	SUSvsCON
Lypd1	4.21208e-05	0.567033	0.884	0.888	0.802022	0.00193872	AMY	SUSvsCON
Eif2s3y	4.21527e-05	-0.270792	0.206	0.391	0.80263	0.00193872	AMY	SUSvsCON
Bicral	4.24883e-05	-0.26501	0.191	0.385	0.809019	0.00194476	AMY	SUSvsCON
Jakmip2	4.36427e-05	-0.253304	0.181	0.373	0.831	0.0019875	AMY	SUSvsCON
Nlk	4.37668e-05	-0.256385	0.387	0.645	0.833363	0.0019875	AMY	SUSvsCON
Ehbp1	4.49544e-05	-0.270792	0.181	0.367	0.855978	0.00202359	AMY	SUSvsCON
Nr2f2	4.51891e-05	-0.327376	0.553	0.74	0.860445	0.00202458	AMY	SUSvsCON
Nsmce2	4.58166e-05	-0.254046	0.146	0.325	0.872394	0.00204308	AMY	SUSvsCON
Nnat	4.6218e-05	0.506469	0.995	0.964	0.880037	0.00205616	AMY	SUSvsCON
Cul2	4.69292e-05	-0.254301	0.367	0.598	0.893578	0.00207391	AMY	SUSvsCON
Tnks2	4.72332e-05	-0.276273	0.452	0.698	0.899367	0.00208187	AMY	SUSvsCON
Gls	4.84524e-05	-0.274898	0.91	0.97	0.922582	0.00211984	AMY	SUSvsCON
Cnp	4.85327e-05	0.308885	0.905	0.769	0.924111	0.00211984	AMY	SUSvsCON
Gng13	4.85647e-05	-0.264586	1	0.988	0.924721	0.00211984	AMY	SUSvsCON
Trpm7	4.90342e-05	-0.274049	0.116	0.278	0.93366	0.00213164	AMY	SUSvsCON
Champ1	4.96223e-05	-0.264658	0.181	0.373	0.944857	0.00215229	AMY	SUSvsCON
Tnip1	4.98222e-05	-0.295124	0.171	0.343	0.948664	0.00215605	AMY	SUSvsCON
Zranb1	5.05417e-05	-0.282539	0.266	0.473	0.962365	0.00216962	AMY	SUSvsCON
Cacna1g	5.07017e-05	-0.274739	0.322	0.55	0.965412	0.00216962	AMY	SUSvsCON
Ambra1	5.11887e-05	-0.263018	0.236	0.438	0.974683	0.00218383	AMY	SUSvsCON
Fbxl5	5.1838e-05	-0.266395	0.427	0.663	0.987047	0.00218879	AMY	SUSvsCON
Msh2	5.19581e-05	-0.253593	0.171	0.355	0.989334	0.00218879	AMY	SUSvsCON
Tbr1	5.24893e-05	-0.276387	0.412	0.651	0.999449	0.00220143	AMY	SUSvsCON
Mesd	5.29197e-05	-0.274219	0.357	0.568	1	0.0022139	AMY	SUSvsCON
Prkcb	5.3039e-05	-0.264003	0.985	0.994	1	0.0022139	AMY	SUSvsCON
Vstm2b	5.34418e-05	-0.265146	0.412	0.645	1	0.0022218	AMY	SUSvsCON
Gng4	5.60092e-05	-0.325542	0.427	0.633	1	0.00229843	AMY	SUSvsCON
Zranb2	5.65889e-05	-0.292723	0.563	0.811	1	0.00231227	AMY	SUSvsCON
Gapvd1	5.65893e-05	-0.26119	0.286	0.497	1	0.00231227	AMY	SUSvsCON
Pitpnm3	5.74644e-05	-0.250696	0.332	0.55	1	0.0023364	AMY	SUSvsCON
Me3	5.7548e-05	-0.273359	0.241	0.438	1	0.0023364	AMY	SUSvsCON
Tenm1	5.90653e-05	-0.294439	0.312	0.515	1	0.00238276	AMY	SUSvsCON
Rimbp2	5.97111e-05	-0.283192	0.397	0.627	1	0.00239211	AMY	SUSvsCON
Rnf227	5.97492e-05	-0.324518	0.854	0.917	1	0.00239211	AMY	SUSvsCON
Eif1ad	5.9888e-05	-0.270996	0.307	0.515	1	0.00239211	AMY	SUSvsCON
Nop56	5.99924e-05	-0.276903	0.367	0.58	1	0.00239211	AMY	SUSvsCON
Tmem185a	6.28767e-05	-0.258113	0.221	0.42	1	0.00244957	AMY	SUSvsCON
Rabl2	6.53432e-05	-0.263869	0.226	0.42	1	0.00250467	AMY	SUSvsCON
Adck1	6.53721e-05	-0.252553	0.216	0.414	1	0.00250467	AMY	SUSvsCON
Miat	6.54852e-05	-0.340183	0.412	0.621	1	0.00250467	AMY	SUSvsCON
Map4k3	6.60465e-05	-0.281695	0.372	0.58	1	0.00251888	AMY	SUSvsCON
Fbxl3	6.63495e-05	-0.254361	0.337	0.568	1	0.00252027	AMY	SUSvsCON
Coq8a	6.77054e-05	-0.288001	0.176	0.355	1	0.00255283	AMY	SUSvsCON
Ppil2	6.9296e-05	-0.257704	0.402	0.645	1	0.0026025	AMY	SUSvsCON
Wwox	7.05784e-05	-0.296674	0.206	0.391	1	0.00261965	AMY	SUSvsCON
Tada1	7.22781e-05	-0.271495	0.296	0.503	1	0.00265685	AMY	SUSvsCON
Gng12	7.33936e-05	-0.257198	0.251	0.456	1	0.00268748	AMY	SUSvsCON
Pcmtd1	7.48179e-05	-0.250392	0.312	0.538	1	0.00271872	AMY	SUSvsCON
Arl4a	7.64447e-05	-0.28686	0.317	0.544	1	0.00276727	AMY	SUSvsCON
Ly6a	7.70778e-05	-0.288987	0.251	0.45	1	0.00278489	AMY	SUSvsCON
Tmem159	7.75244e-05	-0.281549	0.206	0.391	1	0.00279572	AMY	SUSvsCON
Sdc4	8.15947e-05	-0.298481	0.271	0.467	1	0.0029149	AMY	SUSvsCON
Cpne5	8.2406e-05	-0.301762	0.332	0.527	1	0.00293838	AMY	SUSvsCON
Dnmt3a	8.2961e-05	-0.264202	0.196	0.385	1	0.00294656	AMY	SUSvsCON
Nrbp2	8.30998e-05	-0.316817	0.462	0.663	1	0.00294656	AMY	SUSvsCON
1110038B12Rik	8.56471e-05	-0.262612	0.251	0.45	1	0.00302001	AMY	SUSvsCON
Clk2	8.68501e-05	-0.26574	0.176	0.349	1	0.00304553	AMY	SUSvsCON
Fopnl	8.72942e-05	-0.267688	0.528	0.751	1	0.00304553	AMY	SUSvsCON
Snx16	8.73305e-05	-0.252109	0.261	0.456	1	0.00304553	AMY	SUSvsCON
Ndufs8	8.79977e-05	0.350034	0.975	0.876	1	0.0030576	AMY	SUSvsCON
Pid1	9.03823e-05	-0.256429	0.276	0.479	1	0.00311206	AMY	SUSvsCON
Sema4a	9.06759e-05	-0.267688	0.271	0.473	1	0.00311653	AMY	SUSvsCON
Atp6v1c1	9.1461e-05	-0.261307	0.995	0.976	1	0.00313065	AMY	SUSvsCON
Kcnk9	9.18034e-05	-0.361753	0.206	0.379	1	0.00313065	AMY	SUSvsCON
Rpusd1	9.28212e-05	-0.255867	0.452	0.698	1	0.00315046	AMY	SUSvsCON
Baalc	9.48839e-05	-0.260302	0.573	0.87	1	0.00318639	AMY	SUSvsCON
Mast2	9.65225e-05	-0.274478	0.296	0.509	1	0.00323571	AMY	SUSvsCON
Sp3	9.70822e-05	-0.25352	0.191	0.367	1	0.00324875	AMY	SUSvsCON
Cnr1	9.81833e-05	-0.391785	0.578	0.769	1	0.00327409	AMY	SUSvsCON
Tbc1d24	9.9005e-05	-0.277871	0.296	0.485	1	0.00328574	AMY	SUSvsCON
Rnf166	9.98017e-05	-0.274219	0.236	0.432	1	0.00330491	AMY	SUSvsCON
Mfn1	0.000100764	-0.270996	0.271	0.485	1	0.00333099	AMY	SUSvsCON
Ulk1	0.000103383	-0.267926	0.256	0.444	1	0.00338446	AMY	SUSvsCON
Afg3l2	0.000103448	-0.285111	0.387	0.598	1	0.00338446	AMY	SUSvsCON
Cnot1	0.000104121	-0.263139	0.372	0.598	1	0.0034002	AMY	SUSvsCON
Cept1	0.00010641	-0.262025	0.291	0.485	1	0.00344376	AMY	SUSvsCON
Lmna	0.000106651	-0.272807	0.256	0.456	1	0.00344376	AMY	SUSvsCON
Clstn2	0.000106936	-0.278111	0.342	0.556	1	0.00344529	AMY	SUSvsCON
Snx5	0.000108427	-0.272739	0.352	0.562	1	0.00348155	AMY	SUSvsCON
Gpr88	0.000108789	-0.298709	0.206	0.396	1	0.00348729	AMY	SUSvsCON
Samd4b	0.000109761	-0.253023	0.216	0.396	1	0.00351253	AMY	SUSvsCON
Nktr	0.000112436	-0.274219	0.231	0.414	1	0.00357412	AMY	SUSvsCON
Fuom	0.000113938	-0.266303	0.397	0.633	1	0.00360023	AMY	SUSvsCON
Ndel1	0.000114189	-0.292808	0.432	0.651	1	0.00360023	AMY	SUSvsCON
Stxbp5	0.000116063	-0.308215	0.427	0.615	1	0.00363901	AMY	SUSvsCON
Cmbl	0.000116389	-0.300114	0.246	0.426	1	0.00363901	AMY	SUSvsCON
Timp4	0.000117796	-0.251986	0.236	0.432	1	0.00365302	AMY	SUSvsCON
Sorcs2	0.000120311	-0.251175	0.312	0.509	1	0.00370687	AMY	SUSvsCON
Ap3m2	0.000120838	-0.257066	0.543	0.775	1	0.00371708	AMY	SUSvsCON
Dmxl2	0.000121203	-0.287092	0.573	0.822	1	0.0037191	AMY	SUSvsCON
Setd1a	0.000121294	-0.251925	0.251	0.444	1	0.0037191	AMY	SUSvsCON
Spcs3	0.000121663	-0.297146	0.372	0.556	1	0.00372441	AMY	SUSvsCON
Tmem151a	0.000122176	0.319264	0.945	0.917	1	0.00373411	AMY	SUSvsCON
Ssbp3	0.0001238	-0.277137	0.583	0.846	1	0.00376563	AMY	SUSvsCON
Dock4	0.000128291	-0.283363	0.327	0.527	1	0.00386516	AMY	SUSvsCON
Ccnc	0.00012877	-0.274366	0.221	0.402	1	0.00386735	AMY	SUSvsCON
Mpdz	0.000134214	-0.261554	0.281	0.485	1	0.00397731	AMY	SUSvsCON
Dock9	0.000135548	-0.260157	0.307	0.497	1	0.00400772	AMY	SUSvsCON
Hepacam	0.00013601	-0.258253	0.387	0.609	1	0.00401516	AMY	SUSvsCON
Ube2j2	0.00014259	-0.275516	0.422	0.639	1	0.0041388	AMY	SUSvsCON
Rps19bp1	0.000145415	-0.250148	0.317	0.538	1	0.00420796	AMY	SUSvsCON
Tmem70	0.00014575	-0.255645	0.447	0.704	1	0.00421126	AMY	SUSvsCON
Gpatch8	0.000151333	-0.277739	0.176	0.337	1	0.00430744	AMY	SUSvsCON
Wrnip1	0.000151341	-0.268063	0.362	0.562	1	0.00430744	AMY	SUSvsCON
Bdnf	0.000151914	-0.302146	0.261	0.444	1	0.00431087	AMY	SUSvsCON
Adam10	0.000156292	-0.277701	0.377	0.574	1	0.00440708	AMY	SUSvsCON
Kpna1	0.000157316	-0.278581	0.452	0.704	1	0.00440925	AMY	SUSvsCON
Atrx	0.000157884	-0.268912	0.447	0.675	1	0.00440925	AMY	SUSvsCON
Celf3	0.00016222	-0.270273	0.327	0.521	1	0.0044961	AMY	SUSvsCON
Csrp1	0.000167197	0.274764	0.814	0.704	1	0.00456102	AMY	SUSvsCON
Igsf9b	0.000172914	-0.270935	0.181	0.349	1	0.004699	AMY	SUSvsCON
Tmem214	0.000175964	-0.267338	0.302	0.485	1	0.00473908	AMY	SUSvsCON
Nsd1	0.000177637	-0.251628	0.276	0.467	1	0.00477121	AMY	SUSvsCON
Magee1	0.000188917	-0.256504	0.714	0.941	1	0.00499466	AMY	SUSvsCON
Creg2	0.000192522	-0.261647	0.307	0.497	1	0.0050512	AMY	SUSvsCON
Pdpk1	0.000195254	-0.319467	0.402	0.586	1	0.00509655	AMY	SUSvsCON
Plekha6	0.000195733	-0.252171	0.246	0.438	1	0.00509655	AMY	SUSvsCON
Ap1g1	0.000197892	-0.250542	0.337	0.538	1	0.00513359	AMY	SUSvsCON
Nefm	0.000202504	0.383983	0.688	0.639	1	0.00522477	AMY	SUSvsCON
Ndrg2	0.000207665	-0.284443	0.99	0.994	1	0.00534345	AMY	SUSvsCON
Lsm14a	0.000208489	-0.291338	0.291	0.473	1	0.00535018	AMY	SUSvsCON
Ttc33	0.000209618	-0.276387	0.387	0.604	1	0.00537192	AMY	SUSvsCON
Rabgef1	0.000211893	-0.275743	0.196	0.367	1	0.00541565	AMY	SUSvsCON
Krt1	0.000214592	-0.272739	0.151	0.302	1	0.00546263	AMY	SUSvsCON
Ifitm10	0.000215979	-0.255714	0.291	0.491	1	0.00548328	AMY	SUSvsCON
Fez1	0.000219475	0.271051	0.98	0.923	1	0.00553362	AMY	SUSvsCON
Pnisr	0.000228389	-0.307536	0.342	0.521	1	0.00566144	AMY	SUSvsCON
Capza1	0.000232905	-0.271078	0.181	0.343	1	0.00572965	AMY	SUSvsCON
Nrsn1	0.000236973	-0.26621	0.884	0.899	1	0.00580722	AMY	SUSvsCON
Parp6	0.000240281	-0.270982	0.503	0.71	1	0.00587317	AMY	SUSvsCON
Ostm1	0.000242035	-0.256504	0.246	0.438	1	0.00589333	AMY	SUSvsCON
Hist3h2a	0.000242465	-0.270873	0.327	0.509	1	0.00589626	AMY	SUSvsCON
Hnrnpul2	0.000243687	-0.276197	0.568	0.781	1	0.00591493	AMY	SUSvsCON
Cbarp	0.000244031	0.262575	1	0.976	1	0.00591493	AMY	SUSvsCON
Mt2	0.000249749	0.303156	0.95	0.828	1	0.00602399	AMY	SUSvsCON
Tmbim6	0.000251867	0.30717	0.905	0.846	1	0.00605531	AMY	SUSvsCON
Zfr	0.000252845	-0.276579	0.834	0.917	1	0.0060575	AMY	SUSvsCON
Usp34	0.000253269	-0.28504	0.508	0.734	1	0.00605841	AMY	SUSvsCON
Rgs17	0.000259978	-0.256868	0.442	0.657	1	0.00615703	AMY	SUSvsCON
Oxr1	0.000261369	-0.302765	0.879	0.964	1	0.00617015	AMY	SUSvsCON
Dkkl1	0.000268652	-0.260198	0.141	0.296	1	0.00629975	AMY	SUSvsCON
Ttc4	0.000274976	-0.252233	0.246	0.42	1	0.00640076	AMY	SUSvsCON
Rxrb	0.000278372	-0.28259	0.372	0.562	1	0.00645788	AMY	SUSvsCON
Peg3	0.000284085	-0.330577	0.638	0.858	1	0.00655443	AMY	SUSvsCON
Cadps2	0.000284332	-0.252768	0.397	0.621	1	0.00655443	AMY	SUSvsCON
Mrps6	0.000308561	-0.284401	0.528	0.74	1	0.0069211	AMY	SUSvsCON
Gnl3	0.000315088	-0.253742	0.191	0.349	1	0.00702528	AMY	SUSvsCON
Cotl1	0.00031605	-0.275885	0.387	0.574	1	0.00703849	AMY	SUSvsCON
Appl1	0.000317662	-0.27839	0.367	0.544	1	0.00706612	AMY	SUSvsCON
Fbxo11	0.000328964	-0.265569	0.528	0.734	1	0.00722469	AMY	SUSvsCON
Pfdn4	0.000337641	-0.258706	0.513	0.71	1	0.00733906	AMY	SUSvsCON
Serpini1	0.000338183	-0.322533	0.774	0.917	1	0.00734248	AMY	SUSvsCON
Snca	0.000381908	-0.272801	1	1	1	0.00797339	AMY	SUSvsCON
Camk2n1	0.000400662	0.254412	1	1	1	0.00815899	AMY	SUSvsCON
Pnck	0.000413546	-0.298779	0.668	0.846	1	0.00834145	AMY	SUSvsCON
Zeb2	0.00042856	-0.254242	0.362	0.55	1	0.00859874	AMY	SUSvsCON
Tmem50b	0.000462598	-0.253984	0.487	0.734	1	0.00905835	AMY	SUSvsCON
Elavl4	0.000485606	-0.261943	0.503	0.716	1	0.0094255	AMY	SUSvsCON
Ppp1r9b	0.000489811	0.260603	0.899	0.822	1	0.00948778	AMY	SUSvsCON
Hsd17b12	0.00049562	-0.255867	0.442	0.68	1	0.00954205	AMY	SUSvsCON
Sept4	0.000499739	0.258639	0.774	0.633	1	0.00960195	AMY	SUSvsCON
Cdh2	0.000502578	-0.261345	0.553	0.728	1	0.00962735	AMY	SUSvsCON
Itm2a	0.00050703	-0.260836	0.281	0.467	1	0.00968341	AMY	SUSvsCON
Hnrnph1	0.000511747	-0.254818	0.734	0.87	1	0.0097637	AMY	SUSvsCON
Fam91a1	0.000517653	-0.272807	0.291	0.462	1	0.00983695	AMY	SUSvsCON
Ccn3	0.00052413	0.290324	0.874	0.757	1	0.00992044	AMY	SUSvsCON
Ccdc85a	0.00054557	-0.284108	0.261	0.42	1	0.0102045	AMY	SUSvsCON
Nxf1	0.000553987	-0.253092	0.216	0.373	1	0.0103214	AMY	SUSvsCON
Morf4l2	0.000555316	-0.261462	0.985	0.994	1	0.010326	AMY	SUSvsCON
Nr2f1	0.000559626	-0.285786	0.588	0.751	1	0.0103555	AMY	SUSvsCON
Sqle	0.000561991	-0.29839	0.452	0.621	1	0.0103791	AMY	SUSvsCON
Vps13c	0.000589418	-0.254046	0.161	0.302	1	0.0107296	AMY	SUSvsCON
Arhgef17	0.000590636	-0.258465	0.508	0.716	1	0.0107414	AMY	SUSvsCON
Rsrp1	0.000619744	0.253746	0.92	0.852	1	0.0111091	AMY	SUSvsCON
Psmb3	0.000620187	0.266609	0.95	0.858	1	0.0111091	AMY	SUSvsCON
Yipf5	0.000626872	-0.254482	0.367	0.556	1	0.011203	AMY	SUSvsCON
Prkcg	0.000658595	0.274377	0.97	0.959	1	0.0114877	AMY	SUSvsCON
Mfap1b	0.0006679	-0.254543	0.362	0.544	1	0.0115824	AMY	SUSvsCON
S100b	0.00067127	-0.312601	0.784	0.852	1	0.0115986	AMY	SUSvsCON
Klhl13	0.000691303	-0.276551	0.191	0.337	1	0.011848	AMY	SUSvsCON
Cartpt	0.000699876	-0.280414	0.322	0.533	1	0.0118959	AMY	SUSvsCON
Mrs2	0.000708744	-0.258922	0.211	0.361	1	0.0119851	AMY	SUSvsCON
Thoc7	0.000724992	-0.254031	0.513	0.751	1	0.0121734	AMY	SUSvsCON
Cdk5	0.000732275	0.281473	0.809	0.757	1	0.0122015	AMY	SUSvsCON
Nudt11	0.000733237	-0.26174	0.291	0.456	1	0.0122015	AMY	SUSvsCON
Klhl2	0.000733717	-0.253742	0.588	0.84	1	0.0122015	AMY	SUSvsCON
Pip4p2	0.000774829	-0.258027	0.226	0.379	1	0.0127243	AMY	SUSvsCON
Zmynd8	0.000846605	-0.259911	0.327	0.491	1	0.013466	AMY	SUSvsCON
Chkb	0.000856896	-0.259015	0.196	0.343	1	0.0135855	AMY	SUSvsCON
Ssbp2	0.000960135	-0.259268	0.472	0.675	1	0.0145441	AMY	SUSvsCON
Lgmn	0.000993993	-0.288895	0.588	0.775	1	0.0148738	AMY	SUSvsCON
Camta2	0.001006	0.253339	0.769	0.734	1	0.0149525	AMY	SUSvsCON
Wdr83os	0.00105042	0.26162	0.829	0.811	1	0.0152563	AMY	SUSvsCON
Cpne2	0.00105955	-0.253092	0.211	0.355	1	0.0153305	AMY	SUSvsCON
Map2k4	0.00107642	-0.252982	0.548	0.751	1	0.0154804	AMY	SUSvsCON
Tpd52l1	0.00107864	-0.258977	0.362	0.538	1	0.0154904	AMY	SUSvsCON
Kcnab1	0.00108274	-0.275975	0.508	0.716	1	0.0155128	AMY	SUSvsCON
C2cd5	0.00113182	-0.270234	0.216	0.355	1	0.0160438	AMY	SUSvsCON
Msra	0.00113756	-0.250696	0.312	0.467	1	0.0160685	AMY	SUSvsCON
Tro	0.00118835	-0.277287	0.618	0.781	1	0.0164424	AMY	SUSvsCON
2900052N01Rik	0.00122999	-0.285576	0.397	0.538	1	0.0168613	AMY	SUSvsCON
Hdac6	0.00129017	-0.25744	0.271	0.42	1	0.0174847	AMY	SUSvsCON
Cpne4	0.00137093	-0.266489	0.362	0.538	1	0.0181185	AMY	SUSvsCON
Pdxk	0.0014848	-0.251134	0.477	0.68	1	0.0190256	AMY	SUSvsCON
Fxyd6	0.00153729	-0.265647	0.849	0.947	1	0.0194495	AMY	SUSvsCON
Etv1	0.00153894	-0.377764	0.603	0.71	1	0.0194574	AMY	SUSvsCON
Vxn	0.00172846	-0.315068	0.739	0.87	1	0.0212195	AMY	SUSvsCON
Prrt1	0.00211192	0.262003	0.854	0.817	1	0.0243057	AMY	SUSvsCON
Atg3	0.00227055	-0.254482	0.392	0.538	1	0.0253718	AMY	SUSvsCON
Nr4a1	0.0022977	0.292772	0.548	0.438	1	0.0256159	AMY	SUSvsCON
Nefl	0.00243494	0.308003	0.99	0.935	1	0.0264633	AMY	SUSvsCON
Sorl1	0.0030006	-0.254896	0.608	0.763	1	0.030182	AMY	SUSvsCON
Elavl3	0.0037238	0.272991	0.759	0.757	1	0.0347063	AMY	SUSvsCON
Penk	0.00503844	-0.392668	0.688	0.846	1	0.0417373	AMY	SUSvsCON
Habp4	0.00594709	-0.253828	0.769	0.899	1	0.0460507	AMY	SUSvsCON
Pls3	0.00626016	-0.272621	0.779	0.864	1	0.0477563	AMY	SUSvsCON
Hcrt	3.69507e-59	-1.7187	0.231	0.955	7.03579e-55	7.03579e-55	OLF	SUSvsCON
Snhg11	1.39312e-26	-0.702411	0.995	1	2.65265e-22	1.32632e-22	OLF	SUSvsCON
Gm47283	2.8156e-25	-0.834501	0.731	0.978	5.36119e-21	1.78706e-21	OLF	SUSvsCON
Gm10076	3.46056e-24	-0.727524	0.87	0.978	6.58925e-20	1.64731e-20	OLF	SUSvsCON
Meg3	7.97589e-23	-0.593592	0.995	1	1.51869e-18	3.03738e-19	OLF	SUSvsCON
Avp	3.31831e-20	-0.511075	0.019	0.38	6.31839e-16	1.05307e-16	OLF	SUSvsCON
Arc	1.48251e-17	0.732359	0.546	0.156	2.82285e-13	4.03264e-14	OLF	SUSvsCON
Oxt	2.33124e-17	-0.435047	0	0.291	4.43891e-13	5.22671e-14	OLF	SUSvsCON
Tubb4a	2.47048e-17	0.550683	1	0.978	4.70404e-13	5.22671e-14	OLF	SUSvsCON
Ptms	1.17581e-16	0.462738	1	1	2.23885e-12	2.23885e-13	OLF	SUSvsCON
Rpl21	3.21417e-15	-0.34636	1	1	6.1201e-11	5.56373e-12	OLF	SUSvsCON
Atp1a3	5.38156e-15	0.405687	1	1	1.0247e-10	8.5392e-12	OLF	SUSvsCON
Ptgds	6.70043e-14	0.371606	1	1	1.27583e-09	9.81406e-11	OLF	SUSvsCON
Rian	1.53403e-13	-0.666744	0.602	0.849	2.92095e-09	2.08639e-10	OLF	SUSvsCON
Elk1	3.38628e-13	-0.483543	0.199	0.553	6.44781e-09	4.29854e-10	OLF	SUSvsCON
Actb	4.32091e-13	0.377195	1	1	8.22745e-09	5.14216e-10	OLF	SUSvsCON
Scg2	5.56483e-13	-0.922278	0.824	0.922	1.0596e-08	6.23294e-10	OLF	SUSvsCON
Baiap3	1.0316e-12	-0.805949	0.134	0.441	1.96427e-08	1.09126e-09	OLF	SUSvsCON
Cplx2	1.26386e-12	0.548356	0.981	0.922	2.40651e-08	1.26658e-09	OLF	SUSvsCON
Cubn	1.35666e-12	-0.303936	0.005	0.223	2.58322e-08	1.29161e-09	OLF	SUSvsCON
Cd83	5.69153e-12	-0.479886	0.111	0.408	1.08372e-07	5.16059e-09	OLF	SUSvsCON
Tmsb10	1.04228e-11	-0.408168	1	1	1.9846e-07	8.78033e-09	OLF	SUSvsCON
Eef1a2	1.06059e-11	0.390414	0.995	0.989	2.01948e-07	8.78033e-09	OLF	SUSvsCON
Dner	3.36035e-11	-0.472915	0.963	0.983	6.39843e-07	2.66601e-08	OLF	SUSvsCON
6330403K07Rik	4.43222e-11	-0.823432	0.968	0.994	8.43939e-07	3.37576e-08	OLF	SUSvsCON
Ddn	6.37008e-11	0.486862	0.991	0.933	1.21293e-06	4.6651e-08	OLF	SUSvsCON
Cartpt	8.89002e-11	-0.776046	0.44	0.721	1.69275e-06	6.26944e-08	OLF	SUSvsCON
Nova1	9.81539e-11	-0.426465	0.12	0.413	1.86895e-06	6.67482e-08	OLF	SUSvsCON
Fos	1.39065e-10	0.578337	0.509	0.229	2.64794e-06	8.82648e-08	OLF	SUSvsCON
Resp18	1.58133e-10	-0.805408	0.856	0.894	3.011e-06	9.51161e-08	OLF	SUSvsCON
Snhg20	1.59851e-10	-0.525096	0.38	0.693	3.04372e-06	9.51161e-08	OLF	SUSvsCON
Gpx3	2.20921e-10	-0.564078	0.153	0.436	4.20655e-06	1.24595e-07	OLF	SUSvsCON
Rpl9	2.22479e-10	-0.274873	1	1	4.23622e-06	1.24595e-07	OLF	SUSvsCON
Ppp1r9b	3.49174e-10	0.505115	0.921	0.793	6.64862e-06	1.89647e-07	OLF	SUSvsCON
Tmem29	3.58558e-10	-0.384814	0.157	0.447	6.82729e-06	1.89647e-07	OLF	SUSvsCON
Rps7	4.40012e-10	-0.274232	1	1	8.37827e-06	2.2644e-07	OLF	SUSvsCON
Rps27a	6.66231e-10	-0.275653	1	1	1.26857e-05	3.33834e-07	OLF	SUSvsCON
Nxph1	7.26351e-10	-0.378385	0.144	0.425	1.38304e-05	3.54627e-07	OLF	SUSvsCON
Gm3764	1.46609e-09	-0.430728	0.241	0.531	2.79159e-05	6.97896e-07	OLF	SUSvsCON
Dusp1	1.60342e-09	0.539894	0.495	0.223	3.05306e-05	7.4465e-07	OLF	SUSvsCON
Gabrg1	1.75949e-09	-0.355341	0.171	0.464	3.35025e-05	7.97678e-07	OLF	SUSvsCON
Sst	2.01104e-09	-0.431484	0.847	0.966	3.82922e-05	8.71639e-07	OLF	SUSvsCON
Gal	2.01419e-09	-0.290013	0.042	0.251	3.83521e-05	8.71639e-07	OLF	SUSvsCON
Ccnl2	2.12599e-09	-0.35827	0.324	0.654	4.04809e-05	8.99576e-07	OLF	SUSvsCON
Kcnk9	2.8425e-09	-0.44477	0.292	0.57	5.41241e-05	1.16858e-06	OLF	SUSvsCON
Sncb	2.88448e-09	0.41445	1	1	5.49234e-05	1.16858e-06	OLF	SUSvsCON
Plagl1	3.29174e-09	-0.344493	0.13	0.391	6.26779e-05	1.30359e-06	OLF	SUSvsCON
Wsb1	3.35464e-09	-0.355814	0.227	0.52	6.38757e-05	1.30359e-06	OLF	SUSvsCON
Ccn3	3.75418e-09	0.572153	0.806	0.737	7.14833e-05	1.42967e-06	OLF	SUSvsCON
Dleu7	3.89453e-09	-0.308385	0.051	0.263	7.41557e-05	1.45403e-06	OLF	SUSvsCON
Arhgap36	4.65926e-09	-0.32741	0.037	0.235	8.8717e-05	1.7061e-06	OLF	SUSvsCON
Tcf4	5.64823e-09	0.390545	0.926	0.832	0.000107548	2.02921e-06	OLF	SUSvsCON
Pnck	5.86308e-09	-0.567715	0.644	0.855	0.000111639	2.06739e-06	OLF	SUSvsCON
Fndc9	6.39217e-09	-0.258016	0.028	0.212	0.000121713	2.19955e-06	OLF	SUSvsCON
Rps28	6.46891e-09	0.359527	1	1	0.000123175	2.19955e-06	OLF	SUSvsCON
Penk	7.1916e-09	-0.429488	0.764	0.927	0.000136935	2.40237e-06	OLF	SUSvsCON
Lbhd2	1.02131e-08	-0.308709	0.051	0.251	0.000194468	3.29606e-06	OLF	SUSvsCON
Crhbp	1.08475e-08	-0.541034	0.194	0.464	0.000206548	3.44247e-06	OLF	SUSvsCON
Sgk1	1.17672e-08	0.442877	0.634	0.374	0.000224059	3.6731e-06	OLF	SUSvsCON
Gpm6a	1.60619e-08	-0.261003	1	1	0.000305834	4.9328e-06	OLF	SUSvsCON
Dlg1	1.74399e-08	-0.390778	0.486	0.754	0.000332073	5.271e-06	OLF	SUSvsCON
Col25a1	1.87233e-08	-0.363242	0.269	0.542	0.00035651	5.57046e-06	OLF	SUSvsCON
Snhg9	2.15012e-08	-0.384282	0.264	0.547	0.000409405	6.29854e-06	OLF	SUSvsCON
Tbc1d23	2.22649e-08	-0.364181	0.106	0.33	0.000423946	6.42342e-06	OLF	SUSvsCON
Jsrp1	2.29531e-08	-0.318184	0.111	0.341	0.00043705	6.52314e-06	OLF	SUSvsCON
Cplx1	2.72244e-08	0.345459	0.995	0.961	0.000518381	7.62324e-06	OLF	SUSvsCON
Trf	3.46013e-08	0.535091	0.722	0.503	0.000658843	9.54845e-06	OLF	SUSvsCON
Ptprg	4.26251e-08	-0.306586	0.329	0.631	0.000811624	1.15946e-05	OLF	SUSvsCON
Rnf25	4.41222e-08	-0.339161	0.213	0.469	0.000840132	1.18328e-05	OLF	SUSvsCON
Adcy1	4.50321e-08	0.394849	0.926	0.737	0.000857456	1.19091e-05	OLF	SUSvsCON
Rbm33	4.64964e-08	-0.309991	0.153	0.402	0.000885338	1.21279e-05	OLF	SUSvsCON
Ss18l1	5.21812e-08	-0.324511	0.185	0.441	0.000993583	1.34268e-05	OLF	SUSvsCON
Akap8	5.82676e-08	-0.34271	0.222	0.486	0.00110947	1.45659e-05	OLF	SUSvsCON
Cpne2	5.84466e-08	-0.277224	0.074	0.279	0.00111288	1.45659e-05	OLF	SUSvsCON
Smim18	5.92937e-08	-0.383913	0.282	0.547	0.00112901	1.45659e-05	OLF	SUSvsCON
Smg1	6.01939e-08	-0.34482	0.264	0.536	0.00114615	1.45659e-05	OLF	SUSvsCON
Igsf1	6.04329e-08	-0.363068	0.106	0.324	0.0011507	1.45659e-05	OLF	SUSvsCON
Hspa5	6.18276e-08	-0.349384	0.926	0.989	0.00117726	1.47157e-05	OLF	SUSvsCON
Ahi1	6.43751e-08	-0.739747	0.778	0.866	0.00122577	1.51329e-05	OLF	SUSvsCON
Mobp	6.63658e-08	0.490451	0.833	0.721	0.00126367	1.54106e-05	OLF	SUSvsCON
Pdyn	6.84259e-08	-0.306843	0.093	0.307	0.0013029	1.56976e-05	OLF	SUSvsCON
Pnisr	7.17882e-08	-0.416749	0.333	0.592	0.00136692	1.61879e-05	OLF	SUSvsCON
Adcyap1	7.31138e-08	-0.437205	0.134	0.363	0.00139216	1.61879e-05	OLF	SUSvsCON
Klf10	8.22624e-08	-0.378348	0.264	0.514	0.00156636	1.75995e-05	OLF	SUSvsCON
Alas2	8.35522e-08	0.374396	0.148	0	0.00159092	1.76769e-05	OLF	SUSvsCON
Mbp	8.84223e-08	0.362673	0.995	0.989	0.00168365	1.85016e-05	OLF	SUSvsCON
Ngb	9.05019e-08	-0.417558	0.157	0.391	0.00172325	1.85459e-05	OLF	SUSvsCON
Gm27032	9.0582e-08	-0.378786	0.176	0.408	0.00172477	1.85459e-05	OLF	SUSvsCON
Nts	9.8621e-08	-0.258361	0.051	0.235	0.00187784	1.99771e-05	OLF	SUSvsCON
Prkacb	1.17754e-07	-0.391169	0.995	0.989	0.00224216	2.36017e-05	OLF	SUSvsCON
Srsf5	1.20275e-07	-0.37501	0.815	0.927	0.00229015	2.38557e-05	OLF	SUSvsCON
Cplane1	1.21541e-07	-0.323349	0.208	0.458	0.00231425	2.38583e-05	OLF	SUSvsCON
Gaa	1.25799e-07	-0.628624	0.954	0.983	0.00239533	2.44422e-05	OLF	SUSvsCON
Ecel1	1.28216e-07	-0.332951	0.13	0.358	0.00244137	2.46603e-05	OLF	SUSvsCON
Ttr	1.40446e-07	-0.272528	0.995	1	0.00267424	2.67424e-05	OLF	SUSvsCON
Psd2	1.42814e-07	-0.287946	0.125	0.358	0.00271932	2.69239e-05	OLF	SUSvsCON
Sorcs3	1.58366e-07	-0.347375	0.319	0.587	0.00301546	2.93067e-05	OLF	SUSvsCON
Tent4a	1.59723e-07	-0.317201	0.218	0.48	0.00304128	2.93067e-05	OLF	SUSvsCON
Zfp386	1.6161e-07	-0.265023	0.097	0.307	0.00307721	2.93067e-05	OLF	SUSvsCON
Clk3	1.66727e-07	-0.325148	0.25	0.514	0.00317464	2.99494e-05	OLF	SUSvsCON
Egr1	1.70305e-07	0.484168	0.889	0.709	0.00324278	3.02623e-05	OLF	SUSvsCON
Tpbg	1.72356e-07	-0.271072	0.028	0.184	0.00328183	3.02623e-05	OLF	SUSvsCON
Sec22a	1.73236e-07	-0.28835	0.139	0.363	0.00329859	3.02623e-05	OLF	SUSvsCON
Htr2c	2.12677e-07	-0.356802	0.352	0.637	0.00404958	3.68144e-05	OLF	SUSvsCON
Doc2a	2.36827e-07	-0.366047	0.361	0.631	0.00450942	4.06254e-05	OLF	SUSvsCON
Ttc3	2.46856e-07	-0.254761	1	0.994	0.00470038	4.15963e-05	OLF	SUSvsCON
Tac1	2.61117e-07	-0.495679	0.181	0.413	0.00497194	4.36135e-05	OLF	SUSvsCON
Rnf121	2.68317e-07	-0.287252	0.176	0.419	0.00510903	4.44264e-05	OLF	SUSvsCON
Zfp62	2.86255e-07	-0.271072	0.134	0.358	0.00545058	4.69878e-05	OLF	SUSvsCON
Hsp90b1	2.91934e-07	-0.31936	0.949	0.989	0.00555872	4.75105e-05	OLF	SUSvsCON
Aldh3b2	3.09428e-07	-0.306991	0.093	0.291	0.00589181	4.99306e-05	OLF	SUSvsCON
Vps16	3.18135e-07	-0.305249	0.264	0.525	0.00605761	5.09043e-05	OLF	SUSvsCON
Sv2c	3.31137e-07	-0.276877	0.116	0.33	0.00630518	5.1622e-05	OLF	SUSvsCON
Slc39a9	3.32989e-07	-0.292849	0.19	0.43	0.00634044	5.1622e-05	OLF	SUSvsCON
Elfn1	3.35477e-07	-0.348113	0.088	0.279	0.00638781	5.1622e-05	OLF	SUSvsCON
Epha7	3.36176e-07	-0.419552	0.44	0.682	0.00640113	5.1622e-05	OLF	SUSvsCON
Tmem41b	3.57829e-07	-0.287191	0.199	0.441	0.00681341	5.36489e-05	OLF	SUSvsCON
Tmem91	3.86769e-07	-0.396603	0.273	0.514	0.00736447	5.75349e-05	OLF	SUSvsCON
Calr	3.98826e-07	-0.257467	0.991	1	0.00759404	5.88685e-05	OLF	SUSvsCON
Camk2a	4.64499e-07	0.371035	0.991	0.933	0.00884452	6.80348e-05	OLF	SUSvsCON
Lnpk	5.90176e-07	-0.260345	0.19	0.436	0.0112375	8.51329e-05	OLF	SUSvsCON
Dus3l	6.40558e-07	-0.343828	0.282	0.52	0.0121969	9.10214e-05	OLF	SUSvsCON
Gsk3a	7.01207e-07	0.3432	0.903	0.777	0.0133517	9.83995e-05	OLF	SUSvsCON
Atp9b	7.02816e-07	-0.298123	0.343	0.609	0.0133823	9.83995e-05	OLF	SUSvsCON
Ndrg2	7.11854e-07	-0.414549	0.88	0.927	0.0135544	9.89374e-05	OLF	SUSvsCON
Junb	7.41474e-07	0.53835	0.63	0.48	0.0141184	0.000101571	OLF	SUSvsCON
B3galt1	7.58592e-07	-0.271072	0.231	0.486	0.0144444	0.000103174	OLF	SUSvsCON
Tmem185a	7.74574e-07	-0.3062	0.245	0.486	0.0147487	0.000104601	OLF	SUSvsCON
Pnmal2	8.15944e-07	-0.366579	0.977	0.978	0.0155364	0.000109411	OLF	SUSvsCON
Gad1	8.75122e-07	-0.48247	0.778	0.888	0.0166632	0.000116526	OLF	SUSvsCON
Akap8l	8.91742e-07	-0.342862	0.523	0.749	0.0169797	0.000117914	OLF	SUSvsCON
Gap43	9.30268e-07	-0.329503	1	1	0.0177132	0.000121498	OLF	SUSvsCON
Pfn1	9.3161e-07	0.349209	0.94	0.844	0.0177388	0.000121498	OLF	SUSvsCON
Ly6h	9.6185e-07	-0.270416	1	1	0.0183146	0.000123747	OLF	SUSvsCON
Nr2f2	9.73911e-07	-0.496465	0.421	0.609	0.0185442	0.000123957	OLF	SUSvsCON
Morc2a	9.76501e-07	-0.292686	0.181	0.408	0.0185936	0.000123957	OLF	SUSvsCON
Lysmd4	9.97512e-07	-0.271072	0.231	0.475	0.0189936	0.000125786	OLF	SUSvsCON
Tmem100	1.01753e-06	-0.265219	0.102	0.302	0.0193747	0.000127465	OLF	SUSvsCON
Celf3	1.10448e-06	-0.32012	0.394	0.654	0.0210304	0.000136561	OLF	SUSvsCON
Pink1	1.19873e-06	-0.315571	0.944	0.966	0.022825	0.000146314	OLF	SUSvsCON
Rce1	1.27602e-06	-0.260305	0.185	0.419	0.0242967	0.00015281	OLF	SUSvsCON
Cmbl	1.28831e-06	-0.352372	0.208	0.436	0.0245307	0.000153317	OLF	SUSvsCON
Hap1	1.34003e-06	-0.579348	0.856	0.922	0.0255155	0.000158481	OLF	SUSvsCON
Alcam	1.4331e-06	-0.351603	0.648	0.844	0.0272877	0.00016741	OLF	SUSvsCON
Eno1	1.48379e-06	0.317659	1	0.994	0.0282528	0.000172273	OLF	SUSvsCON
Ngrn	1.57105e-06	-0.284576	0.319	0.581	0.0299143	0.000179129	OLF	SUSvsCON
Paxbp1	1.5979e-06	-0.260059	0.176	0.402	0.0304256	0.000180033	OLF	SUSvsCON
Npy	1.6208e-06	-0.519395	0.657	0.832	0.0308616	0.000181539	OLF	SUSvsCON
Nell2	1.66937e-06	0.348995	0.991	0.944	0.0317866	0.000185886	OLF	SUSvsCON
1110038B12Rik	1.88273e-06	-0.28069	0.273	0.525	0.0358491	0.000206633	OLF	SUSvsCON
Stard3nl	1.88825e-06	-0.35728	0.519	0.754	0.0359541	0.000206633	OLF	SUSvsCON
Neto2	1.97304e-06	-0.265597	0.176	0.391	0.0375687	0.000214603	OLF	SUSvsCON
Isy1	1.98362e-06	-0.277121	0.097	0.279	0.0377702	0.000214603	OLF	SUSvsCON
Kcnip1	2.17935e-06	-0.254584	0.162	0.385	0.041497	0.000234446	OLF	SUSvsCON
Plppr3	2.26912e-06	-0.308066	0.306	0.564	0.0432063	0.000241376	OLF	SUSvsCON
AW551984	2.37991e-06	-0.332001	0.13	0.33	0.0453159	0.000250364	OLF	SUSvsCON
Fam131a	2.47914e-06	0.37313	0.972	0.899	0.0472053	0.000257953	OLF	SUSvsCON
Pon2	2.58085e-06	-0.347375	0.292	0.547	0.049142	0.000267076	OLF	SUSvsCON
Serpini1	2.62808e-06	-0.361567	0.796	0.872	0.0500413	0.000270493	OLF	SUSvsCON
Zcchc12	2.70881e-06	-0.490638	0.736	0.849	0.0515784	0.000277303	OLF	SUSvsCON
Ass1	2.86446e-06	-0.282706	0.111	0.302	0.0545422	0.000291435	OLF	SUSvsCON
Hook1	2.87747e-06	-0.310736	0.264	0.492	0.0547898	0.000291435	OLF	SUSvsCON
Ctxn2	2.95709e-06	-0.338395	0.343	0.57	0.056306	0.000296347	OLF	SUSvsCON
Cnih2	3.00756e-06	0.330616	0.995	0.955	0.057267	0.000299827	OLF	SUSvsCON
Ndufa7	3.20702e-06	0.284534	1	0.989	0.0610648	0.000318046	OLF	SUSvsCON
Mthfd2l	3.24702e-06	-0.271072	0.116	0.302	0.0618265	0.000320345	OLF	SUSvsCON
Cib2	3.55221e-06	-0.34531	0.269	0.497	0.0676376	0.00034509	OLF	SUSvsCON
Exoc1	3.68451e-06	-0.280953	0.259	0.497	0.0701568	0.000352559	OLF	SUSvsCON
AI504432	3.68464e-06	-0.265983	0.259	0.492	0.0701592	0.000352559	OLF	SUSvsCON
Uba52	3.72435e-06	0.361056	0.949	0.905	0.0709153	0.000352714	OLF	SUSvsCON
Bdnf	3.75977e-06	-0.365287	0.338	0.559	0.0715898	0.000352714	OLF	SUSvsCON
Cpne8	3.94953e-06	-0.296789	0.222	0.447	0.0752031	0.000365064	OLF	SUSvsCON
Med23	4.08728e-06	-0.276425	0.213	0.43	0.0778259	0.000374163	OLF	SUSvsCON
Kcns2	4.21317e-06	-0.271072	0.162	0.363	0.080223	0.000380599	OLF	SUSvsCON
C1galt1c1	4.46128e-06	-0.271072	0.231	0.453	0.0849472	0.000395141	OLF	SUSvsCON
Ptcd3	4.4617e-06	-0.271072	0.236	0.464	0.0849553	0.000395141	OLF	SUSvsCON
Nr4a1	4.48567e-06	0.440857	0.569	0.374	0.0854116	0.000395424	OLF	SUSvsCON
Egr4	4.52113e-06	0.487189	0.546	0.374	0.0860869	0.000396187	OLF	SUSvsCON
Gprasp2	4.53594e-06	-0.379467	0.625	0.844	0.0863688	0.000396187	OLF	SUSvsCON
Mapk1ip1	4.71998e-06	-0.302099	0.222	0.436	0.0898732	0.000408515	OLF	SUSvsCON
Myh7	4.96847e-06	-0.405272	0.333	0.559	0.0946046	0.000424782	OLF	SUSvsCON
Spryd7	4.97487e-06	-0.309546	0.338	0.609	0.0947264	0.000424782	OLF	SUSvsCON
Suz12	5.01674e-06	-0.259974	0.153	0.363	0.0955237	0.00042604	OLF	SUSvsCON
B9d2	5.03435e-06	-0.251376	0.273	0.514	0.095859	0.00042604	OLF	SUSvsCON
Wrb	5.07987e-06	-0.345926	0.356	0.587	0.0967257	0.000426481	OLF	SUSvsCON
Wbp1	5.09217e-06	-0.265638	0.194	0.408	0.09696	0.000426481	OLF	SUSvsCON
Clip4	5.11922e-06	-0.271072	0.208	0.425	0.0974751	0.000426481	OLF	SUSvsCON
Camk1	5.26856e-06	-0.302038	0.648	0.888	0.100319	0.000434081	OLF	SUSvsCON
Blvrb	5.28895e-06	-0.25337	0.12	0.307	0.100707	0.000434081	OLF	SUSvsCON
Pnmal1	5.35356e-06	-0.344345	0.819	0.894	0.101937	0.000435629	OLF	SUSvsCON
Ndn	5.37909e-06	-0.443436	0.926	0.916	0.102423	0.000435844	OLF	SUSvsCON
Pogz	5.80969e-06	-0.276252	0.227	0.447	0.110622	0.000464799	OLF	SUSvsCON
Oprl1	5.91679e-06	-0.306323	0.236	0.447	0.112662	0.000471387	OLF	SUSvsCON
Tmed3	6.16707e-06	-0.266772	0.375	0.631	0.117427	0.00048725	OLF	SUSvsCON
Ypel4	6.21822e-06	-0.313136	0.38	0.609	0.118401	0.00048754	OLF	SUSvsCON
Tro	6.22195e-06	-0.313079	0.56	0.816	0.118472	0.00048754	OLF	SUSvsCON
Srsf6	6.28837e-06	-0.332166	0.523	0.721	0.119737	0.000490725	OLF	SUSvsCON
Fkbp5	6.50599e-06	-0.254646	0.199	0.408	0.12388	0.00050154	OLF	SUSvsCON
Klhl13	6.59462e-06	-0.295734	0.255	0.475	0.125568	0.000506323	OLF	SUSvsCON
Tpd52l1	6.76462e-06	-0.319093	0.352	0.57	0.128805	0.00051729	OLF	SUSvsCON
Fndc3a	6.9055e-06	-0.276347	0.208	0.419	0.131488	0.00052043	OLF	SUSvsCON
Nol4	6.90617e-06	-0.367148	0.407	0.603	0.1315	0.00052043	OLF	SUSvsCON
Fip1l1	6.94845e-06	-0.275825	0.282	0.525	0.132305	0.00052043	OLF	SUSvsCON
Grhl1	6.96646e-06	-0.265171	0.125	0.307	0.132648	0.00052043	OLF	SUSvsCON
Fgfr1	6.96968e-06	-0.340334	0.259	0.486	0.13271	0.00052043	OLF	SUSvsCON
Chd6	6.99771e-06	-0.250608	0.245	0.475	0.133243	0.000520482	OLF	SUSvsCON
Zdhhc2	7.05416e-06	-0.275905	0.264	0.497	0.134318	0.00052264	OLF	SUSvsCON
Ets2	7.08817e-06	-0.360339	0.463	0.676	0.134966	0.000523123	OLF	SUSvsCON
Stk16	7.25115e-06	-0.258581	0.394	0.637	0.138069	0.000533086	OLF	SUSvsCON
Disp2	7.53536e-06	-0.321239	0.866	0.916	0.143481	0.000547637	OLF	SUSvsCON
Armcx5	7.56605e-06	-0.260101	0.194	0.402	0.144065	0.000547776	OLF	SUSvsCON
Grb10	7.60794e-06	-0.308546	0.181	0.38	0.144863	0.000548722	OLF	SUSvsCON
Pfdn4	7.81521e-06	-0.325667	0.444	0.67	0.148809	0.000559434	OLF	SUSvsCON
Ptbp2	8.35501e-06	-0.274776	0.449	0.698	0.159088	0.000585663	OLF	SUSvsCON
Mapk11	8.39261e-06	-0.271072	0.181	0.38	0.159804	0.000585663	OLF	SUSvsCON
Mapk1ip1l	8.57621e-06	-0.255418	0.222	0.441	0.1633	0.000593817	OLF	SUSvsCON
Arrb2	9.12122e-06	-0.285719	0.306	0.52	0.173677	0.000624738	OLF	SUSvsCON
Cpne5	9.29731e-06	-0.330126	0.403	0.631	0.17703	0.000634517	OLF	SUSvsCON
Miat	9.36441e-06	-0.321426	0.449	0.687	0.178308	0.000636813	OLF	SUSvsCON
Sema4a	9.47373e-06	-0.350689	0.259	0.458	0.180389	0.000641955	OLF	SUSvsCON
Izumo4	9.59018e-06	-0.251706	0.292	0.525	0.182607	0.000647541	OLF	SUSvsCON
Mau2	9.89943e-06	-0.271072	0.264	0.486	0.188495	0.00066606	OLF	SUSvsCON
Tmem255a	1.01171e-05	-0.265947	0.227	0.441	0.19264	0.000675928	OLF	SUSvsCON
Eif3a	1.12842e-05	-0.306521	0.491	0.726	0.214863	0.000740908	OLF	SUSvsCON
Tasp1	1.15737e-05	-0.254328	0.171	0.369	0.220374	0.000754706	OLF	SUSvsCON
Vstm2a	1.16349e-05	-0.368447	0.519	0.693	0.22154	0.000756108	OLF	SUSvsCON
Arglu1	1.18193e-05	-0.29344	0.486	0.709	0.225051	0.000765478	OLF	SUSvsCON
Adgrg1	1.19145e-05	-0.326159	0.352	0.575	0.226864	0.00076903	OLF	SUSvsCON
Dbndd2	1.22177e-05	0.353939	0.912	0.732	0.232638	0.000783292	OLF	SUSvsCON
Cyb561d2	1.25403e-05	-0.259888	0.181	0.374	0.23878	0.000798597	OLF	SUSvsCON
Dscam	1.26433e-05	-0.281758	0.213	0.413	0.240741	0.000801353	OLF	SUSvsCON
Tiprl	1.26678e-05	-0.287799	0.407	0.648	0.241207	0.000801353	OLF	SUSvsCON
5031439G07Rik	1.32203e-05	-0.275398	0.347	0.598	0.251727	0.000830784	OLF	SUSvsCON
Ocrl	1.33116e-05	-0.266054	0.245	0.469	0.253466	0.000833769	OLF	SUSvsCON
Pcbd1	1.34664e-05	-0.25337	0.13	0.307	0.256414	0.000837953	OLF	SUSvsCON
Ankra2	1.40635e-05	-0.294684	0.31	0.514	0.267783	0.000869425	OLF	SUSvsCON
Dnmt3a	1.42802e-05	-0.306446	0.255	0.458	0.271908	0.000877124	OLF	SUSvsCON
Tcea2	1.43429e-05	-0.25068	0.241	0.458	0.273103	0.000878145	OLF	SUSvsCON
Syp	1.55359e-05	0.269436	1	1	0.29582	0.000936139	OLF	SUSvsCON
Wdr35	1.63259e-05	-0.286022	0.292	0.492	0.310862	0.000977553	OLF	SUSvsCON
Smim4	1.6809e-05	-0.254708	0.185	0.385	0.320059	0.000993973	OLF	SUSvsCON
Cnp	1.70167e-05	0.386568	0.782	0.603	0.324015	0.000999936	OLF	SUSvsCON
Rrn3	1.70673e-05	-0.286447	0.236	0.441	0.324979	0.000999936	OLF	SUSvsCON
Nap1l5	1.79893e-05	-0.622507	0.972	0.978	0.342535	0.00104114	OLF	SUSvsCON
Ttc19	1.82722e-05	-0.341664	0.403	0.609	0.347921	0.00104795	OLF	SUSvsCON
Rasa1	1.87478e-05	-0.251576	0.282	0.503	0.356976	0.00106455	OLF	SUSvsCON
Farp1	1.88091e-05	-0.299968	0.412	0.642	0.358144	0.00106455	OLF	SUSvsCON
Pcdh8	1.88451e-05	-0.27902	0.421	0.659	0.35883	0.00106455	OLF	SUSvsCON
Nalcn	1.8947e-05	-0.328623	0.412	0.598	0.36077	0.00106455	OLF	SUSvsCON
Hsd17b12	1.89529e-05	-0.274824	0.426	0.687	0.360882	0.00106455	OLF	SUSvsCON
Daam1	1.9935e-05	-0.271072	0.222	0.43	0.379582	0.00109461	OLF	SUSvsCON
Sstr2	2.00271e-05	-0.265358	0.148	0.33	0.381336	0.00109461	OLF	SUSvsCON
Xpo1	2.00577e-05	-0.25369	0.333	0.575	0.381918	0.00109461	OLF	SUSvsCON
Cntnap2	2.0408e-05	-0.279869	0.333	0.575	0.388589	0.00110082	OLF	SUSvsCON
Igfbp6	2.07354e-05	-0.284524	0.519	0.749	0.394822	0.0011125	OLF	SUSvsCON
Hivep2	2.21825e-05	-0.291771	0.375	0.609	0.422377	0.00117	OLF	SUSvsCON
Rps29	2.22436e-05	0.272432	1	1	0.423541	0.00117	OLF	SUSvsCON
Tmem130	2.28102e-05	-0.377302	0.81	0.883	0.43433	0.00118994	OLF	SUSvsCON
Dpy19l1	2.32697e-05	-0.309207	0.333	0.559	0.443078	0.00120585	OLF	SUSvsCON
Rbm6	2.33149e-05	-0.276004	0.264	0.48	0.443939	0.00120585	OLF	SUSvsCON
Mtrex	2.39556e-05	-0.29365	0.338	0.542	0.456139	0.00123281	OLF	SUSvsCON
Cacna1b	2.4268e-05	-0.286061	0.472	0.687	0.462088	0.00124217	OLF	SUSvsCON
Hpca	2.51199e-05	0.32783	0.903	0.832	0.478307	0.00127549	OLF	SUSvsCON
Usp29	2.64095e-05	-0.281377	0.227	0.425	0.502862	0.00132268	OLF	SUSvsCON
Sirpa	2.87295e-05	-0.263869	0.949	0.994	0.547039	0.00140627	OLF	SUSvsCON
Ccdc85a	2.93211e-05	-0.255805	0.241	0.447	0.558303	0.00142541	OLF	SUSvsCON
B3galnt1	3.06506e-05	-0.266859	0.389	0.615	0.583617	0.00147007	OLF	SUSvsCON
Ddhd2	3.11938e-05	-0.251241	0.269	0.486	0.59396	0.00148862	OLF	SUSvsCON
G3bp1	3.1319e-05	-0.308984	0.375	0.587	0.596345	0.00149015	OLF	SUSvsCON
Tbcc	3.24856e-05	-0.256325	0.287	0.492	0.618558	0.00152354	OLF	SUSvsCON
Hdac6	3.31547e-05	-0.251376	0.273	0.486	0.631299	0.00153975	OLF	SUSvsCON
Scg5	3.56031e-05	-0.254198	0.986	0.983	0.677919	0.00161409	OLF	SUSvsCON
Rhob	3.77076e-05	0.326346	0.972	0.894	0.71799	0.00169337	OLF	SUSvsCON
Kif21b	3.88285e-05	-0.271072	0.255	0.453	0.739334	0.00173146	OLF	SUSvsCON
Lpin2	3.91751e-05	-0.256173	0.269	0.48	0.745934	0.00173987	OLF	SUSvsCON
Dot1l	3.91998e-05	-0.254952	0.218	0.408	0.746404	0.00173987	OLF	SUSvsCON
Phkg2	4.19762e-05	-0.256572	0.306	0.514	0.799269	0.00184163	OLF	SUSvsCON
Hbs1l	4.21896e-05	-0.257087	0.31	0.542	0.803332	0.00184674	OLF	SUSvsCON
Dync2h1	4.25234e-05	-0.265122	0.116	0.274	0.809688	0.00185708	OLF	SUSvsCON
B9d1	4.30745e-05	-0.260876	0.264	0.464	0.820181	0.00186977	OLF	SUSvsCON
Tango2	4.44203e-05	-0.296494	0.579	0.782	0.845808	0.00191793	OLF	SUSvsCON
Plekhb1	4.51652e-05	0.335637	0.773	0.598	0.85999	0.00193823	OLF	SUSvsCON
Tial1	4.51958e-05	-0.254099	0.403	0.631	0.860574	0.00193823	OLF	SUSvsCON
Bet1l	4.61388e-05	-0.294684	0.296	0.508	0.878529	0.00196511	OLF	SUSvsCON
Mrto4	4.64698e-05	-0.254907	0.417	0.631	0.884832	0.00196629	OLF	SUSvsCON
Trnp1	4.73523e-05	0.326491	0.884	0.782	0.901635	0.00199036	OLF	SUSvsCON
Zdhhc7	4.74768e-05	-0.250752	0.231	0.436	0.904006	0.0019912	OLF	SUSvsCON
Slc17a7	4.77119e-05	0.312014	1	0.966	0.908483	0.00199667	OLF	SUSvsCON
Ralgapa1	4.88068e-05	-0.293673	0.486	0.693	0.92933	0.00203355	OLF	SUSvsCON
C1ql3	5.16001e-05	-0.254584	0.185	0.363	0.982517	0.00212227	OLF	SUSvsCON
Exd2	5.28993e-05	-0.313678	0.444	0.637	1	0.0021559	OLF	SUSvsCON
Apod	5.31625e-05	0.369812	0.685	0.531	1	0.0021559	OLF	SUSvsCON
Tmx1	5.32154e-05	-0.262221	0.37	0.575	1	0.0021559	OLF	SUSvsCON
Pdrg1	5.58016e-05	-0.274873	0.454	0.687	1	0.00222284	OLF	SUSvsCON
Ttc14	6.2512e-05	-0.252396	0.329	0.542	1	0.00243912	OLF	SUSvsCON
Fbxl2	6.88135e-05	-0.289162	0.356	0.553	1	0.00259976	OLF	SUSvsCON
Stradb	7.13245e-05	-0.276179	0.25	0.43	1	0.00265252	OLF	SUSvsCON
Kxd1	7.29913e-05	-0.297625	0.366	0.553	1	0.00269869	OLF	SUSvsCON
Nkain4	7.63063e-05	-0.253794	0.319	0.547	1	0.00277914	OLF	SUSvsCON
Vat1	7.75062e-05	-0.307077	0.227	0.402	1	0.00281104	OLF	SUSvsCON
Thumpd1	7.8667e-05	-0.251376	0.292	0.486	1	0.00284772	OLF	SUSvsCON
Smpd4	8.2938e-05	-0.275644	0.352	0.542	1	0.00297405	OLF	SUSvsCON
Wdr6	8.51351e-05	-0.414525	0.884	0.916	1	0.00303174	OLF	SUSvsCON
Phf3	8.60597e-05	-0.256017	0.264	0.453	1	0.00303174	OLF	SUSvsCON
Atrx	8.97505e-05	-0.286627	0.458	0.648	1	0.00309031	OLF	SUSvsCON
Polg	9.16103e-05	-0.255475	0.227	0.408	1	0.00313732	OLF	SUSvsCON
Nptxr	9.18895e-05	0.278603	1	0.989	1	0.00314124	OLF	SUSvsCON
Fundc1	9.52334e-05	-0.256951	0.301	0.497	1	0.00322663	OLF	SUSvsCON
Fxyd6	9.56602e-05	-0.36014	0.694	0.81	1	0.0032308	OLF	SUSvsCON
B4galnt4	9.84295e-05	-0.275385	0.394	0.592	1	0.00329964	OLF	SUSvsCON
Mrps6	9.88682e-05	-0.271072	0.463	0.665	1	0.00330852	OLF	SUSvsCON
Arf2	0.000100993	-0.261734	0.301	0.497	1	0.00335604	OLF	SUSvsCON
Ago2	0.000101758	-0.251034	0.273	0.453	1	0.00337558	OLF	SUSvsCON
Ube2w	0.000105372	-0.260424	0.491	0.732	1	0.00345333	OLF	SUSvsCON
Tmem35a	0.000111524	-0.29109	0.63	0.799	1	0.00358703	OLF	SUSvsCON
Kctd2	0.000113635	-0.278645	0.472	0.676	1	0.00361714	OLF	SUSvsCON
Hapln4	0.000115999	-0.288774	0.324	0.52	1	0.00366292	OLF	SUSvsCON
Drap1	0.000118523	0.286878	0.958	0.866	1	0.00373025	OLF	SUSvsCON
Rwdd2a	0.000122318	-0.266123	0.287	0.464	1	0.00381812	OLF	SUSvsCON
Ivd	0.000123352	-0.261673	0.306	0.497	1	0.0038441	OLF	SUSvsCON
Mrpl19	0.000133793	-0.255859	0.259	0.441	1	0.0040761	OLF	SUSvsCON
Ankrd45	0.000136079	-0.250894	0.259	0.447	1	0.00411284	OLF	SUSvsCON
Cdk18	0.000139421	-0.256951	0.301	0.497	1	0.00418067	OLF	SUSvsCON
Imp3	0.000142452	-0.267209	0.454	0.637	1	0.00423148	OLF	SUSvsCON
Nos1	0.000146718	-0.265381	0.153	0.307	1	0.00429134	OLF	SUSvsCON
Mat2a	0.000147586	-0.290013	0.644	0.788	1	0.00430942	OLF	SUSvsCON
Cend1	0.000153432	0.267237	0.968	0.916	1	0.00438884	OLF	SUSvsCON
Zfr	0.000159311	-0.251532	0.847	0.911	1	0.00449398	OLF	SUSvsCON
Opcml	0.00016178	-0.287985	0.56	0.732	1	0.00454345	OLF	SUSvsCON
Dzank1	0.000164182	-0.277344	0.62	0.793	1	0.00459059	OLF	SUSvsCON
Nbdy	0.000172793	-0.310852	0.606	0.793	1	0.00474086	OLF	SUSvsCON
Pcdh7	0.000176851	-0.257266	0.523	0.743	1	0.00481526	OLF	SUSvsCON
Nlk	0.000178561	-0.317295	0.532	0.704	1	0.0048364	OLF	SUSvsCON
Tmem160	0.000181432	0.265342	0.838	0.721	1	0.00486569	OLF	SUSvsCON
Tmed4	0.000195987	-0.27471	0.491	0.687	1	0.00516458	OLF	SUSvsCON
Galnt16	0.00020657	-0.321209	0.639	0.816	1	0.00535023	OLF	SUSvsCON
Snx32	0.000210978	-0.267387	0.486	0.693	1	0.00541659	OLF	SUSvsCON
C1d	0.000211077	-0.262194	0.681	0.844	1	0.00541659	OLF	SUSvsCON
Fkbp1a	0.000212918	0.254326	1	1	1	0.00544916	OLF	SUSvsCON
Pak1	0.00022029	0.263939	0.991	0.927	1	0.00557466	OLF	SUSvsCON
Nrxn2	0.000235304	0.252935	0.912	0.877	1	0.00581874	OLF	SUSvsCON
Reep2	0.000242812	0.268425	0.935	0.816	1	0.00597336	OLF	SUSvsCON
Luc7l3	0.000251234	-0.263982	0.495	0.709	1	0.00607847	OLF	SUSvsCON
Kcnip2	0.000253324	-0.274296	0.569	0.749	1	0.00610575	OLF	SUSvsCON
Rtn4r	0.000255473	0.289278	0.667	0.536	1	0.00612652	OLF	SUSvsCON
Prkce	0.000297614	0.320669	0.931	0.899	1	0.0068775	OLF	SUSvsCON
Naa50	0.000314408	-0.250373	0.421	0.609	1	0.00720414	OLF	SUSvsCON
Sept4	0.000334926	0.3476	0.56	0.385	1	0.00747636	OLF	SUSvsCON
Gm42418	0.000335416	0.294599	0.912	0.933	1	0.00747852	OLF	SUSvsCON
Arxes1	0.000348521	-0.257976	0.356	0.547	1	0.00768076	OLF	SUSvsCON
Zcchc18	0.000354313	-0.275215	0.986	0.983	1	0.00776349	OLF	SUSvsCON
Tmem191c	0.000359903	-0.296383	0.597	0.765	1	0.00782296	OLF	SUSvsCON
Sh3kbp1	0.000385009	-0.256764	0.296	0.464	1	0.00820935	OLF	SUSvsCON
Rnf227	0.000402294	-0.31539	0.801	0.883	1	0.00850849	OLF	SUSvsCON
Uba3	0.000402613	-0.25539	0.477	0.642	1	0.00850849	OLF	SUSvsCON
Homer1	0.000431613	-0.304624	0.551	0.698	1	0.00893296	OLF	SUSvsCON
Osbpl8	0.000481106	-0.257353	0.361	0.536	1	0.0095325	OLF	SUSvsCON
Ssbp3	0.000482051	-0.289219	0.5	0.687	1	0.00953398	OLF	SUSvsCON
Ap1s2	0.000502029	-0.279659	0.384	0.553	1	0.00977968	OLF	SUSvsCON
Dbn1	0.000529319	-0.26064	0.889	0.883	1	0.0101396	OLF	SUSvsCON
Romo1	0.000532333	0.257799	0.986	0.922	1	0.010163	OLF	SUSvsCON
Sez6	0.000541921	0.328688	0.875	0.821	1	0.0102981	OLF	SUSvsCON
Tm9sf3	0.000550169	-0.259599	0.736	0.816	1	0.0103516	OLF	SUSvsCON
Slc17a6	0.000559065	-0.325815	0.412	0.598	1	0.0104467	OLF	SUSvsCON
Itsn1	0.000561847	-0.262407	0.384	0.57	1	0.0104884	OLF	SUSvsCON
Cck	0.000602337	-0.262061	1	1	1	0.0109963	OLF	SUSvsCON
Atp2b4	0.000604408	-0.275609	0.731	0.883	1	0.0110049	OLF	SUSvsCON
Cadps2	0.000609148	-0.26197	0.31	0.48	1	0.0110465	OLF	SUSvsCON
Med10	0.000628358	-0.250432	0.417	0.603	1	0.0112873	OLF	SUSvsCON
Cxcl14	0.00064345	-0.288666	0.588	0.737	1	0.0114652	OLF	SUSvsCON
Sf3b1	0.000685831	-0.251576	0.583	0.749	1	0.0119368	OLF	SUSvsCON
Crym	0.000758458	0.37984	0.815	0.838	1	0.0128088	OLF	SUSvsCON
Plxnc1	0.000762169	-0.250549	0.431	0.609	1	0.0128543	OLF	SUSvsCON
Gad2	0.000796041	-0.25315	0.463	0.637	1	0.0132379	OLF	SUSvsCON
Bhlhe22	0.000816795	0.322556	0.616	0.542	1	0.0134523	OLF	SUSvsCON
Kif21a	0.00083925	-0.261549	0.616	0.732	1	0.0135655	OLF	SUSvsCON
Apmap	0.000889127	-0.251509	0.282	0.436	1	0.0141473	OLF	SUSvsCON
Hprt	0.000963115	-0.25078	0.907	0.905	1	0.0148491	OLF	SUSvsCON
Prmt2	0.000964087	-0.274638	0.5	0.676	1	0.0148521	OLF	SUSvsCON
Elavl3	0.0010098	0.298599	0.787	0.76	1	0.0153481	OLF	SUSvsCON
Rgs7bp	0.0010318	0.266585	0.755	0.609	1	0.0155601	OLF	SUSvsCON
Elp2	0.00108349	-0.255965	0.523	0.67	1	0.0160425	OLF	SUSvsCON
Btg2	0.00112356	0.251349	0.338	0.201	1	0.0165203	OLF	SUSvsCON
Slc30a3	0.00117487	0.299315	0.903	0.838	1	0.0169734	OLF	SUSvsCON
Spock2	0.00118937	0.251061	0.931	0.872	1	0.0171567	OLF	SUSvsCON
Tcf7l2	0.0012469	0.291864	0.324	0.196	1	0.0177711	OLF	SUSvsCON
Rtn4rl1	0.0012648	-0.257557	0.56	0.693	1	0.0179056	OLF	SUSvsCON
Taldo1	0.00129361	0.26248	0.861	0.749	1	0.0181649	OLF	SUSvsCON
Podxl2	0.00172309	-0.326428	0.824	0.81	1	0.0219556	OLF	SUSvsCON
Cnr1	0.0017644	-0.327655	0.44	0.609	1	0.0221902	OLF	SUSvsCON
Plk2	0.00191399	0.255215	0.884	0.799	1	0.0233477	OLF	SUSvsCON
Eid1	0.00191407	0.255971	0.954	0.888	1	0.0233477	OLF	SUSvsCON
Kctd13	0.00200381	0.28712	0.819	0.737	1	0.0241026	OLF	SUSvsCON
Peg3	0.00246106	-0.348608	0.685	0.743	1	0.0275069	OLF	SUSvsCON
Kcnab2	0.00305939	0.254019	0.782	0.698	1	0.0314886	OLF	SUSvsCON
Gprasp1	0.00309012	-0.252678	0.995	0.994	1	0.0315999	OLF	SUSvsCON
Sorl1	0.00342958	0.263456	0.676	0.626	1	0.0334542	OLF	SUSvsCON
Calb2	0.00370021	-0.403871	0.361	0.48	1	0.0351927	OLF	SUSvsCON
Tsc22d3	0.00422671	0.261939	0.583	0.469	1	0.0379723	OLF	SUSvsCON
Lrrc17	0.00594189	0.329446	0.412	0.318	1	0.0472005	OLF	SUSvsCON
Dusp3	0.00612886	0.253305	0.574	0.492	1	0.0481827	OLF	SUSvsCON
Hcrt	3.64423e-65	-1.60701	0.162	0.945	6.93897e-61	6.93897e-61	CNU	SUSvsCON
Malat1	1.15761e-28	1.00176	0.991	0.785	2.2042e-24	1.1021e-24	CNU	SUSvsCON
Nptxr	5.05165e-27	0.993004	0.983	0.848	9.61884e-23	3.20628e-23	CNU	SUSvsCON
Slc17a7	2.59407e-26	0.860058	0.983	0.776	4.93938e-22	1.23484e-22	CNU	SUSvsCON
Gm42418	1.27691e-24	0.639867	0.983	0.916	2.43136e-20	4.86272e-21	CNU	SUSvsCON
Gm10076	4.39903e-23	-0.625478	0.902	0.996	8.37618e-19	1.39603e-19	CNU	SUSvsCON
Ptgds	2.15005e-21	-0.837715	1	0.992	4.09391e-17	5.84845e-18	CNU	SUSvsCON
Rps29	1.42475e-20	0.340069	1	1	2.71286e-16	3.39108e-17	CNU	SUSvsCON
Olfm1	9.01748e-20	0.763178	1	0.996	1.71702e-15	1.9078e-16	CNU	SUSvsCON
Avp	3.46238e-19	-0.631564	0.034	0.367	6.59272e-15	6.59272e-16	CNU	SUSvsCON
Tubb4a	2.04519e-17	0.606775	1	0.954	3.89424e-13	3.54022e-14	CNU	SUSvsCON
Sgk1	2.8384e-17	0.832633	0.778	0.544	5.40459e-13	4.50383e-14	CNU	SUSvsCON
Rps28	2.60247e-16	0.36715	1	1	4.95537e-12	3.81182e-13	CNU	SUSvsCON
Mt2	3.1412e-16	0.52326	0.996	0.911	5.98116e-12	4.27226e-13	CNU	SUSvsCON
Actb	4.38354e-16	0.410892	1	1	8.34669e-12	5.56446e-13	CNU	SUSvsCON
Rian	7.92926e-16	-0.627338	0.564	0.852	1.50981e-11	9.43631e-13	CNU	SUSvsCON
Oxt	2.64641e-15	-0.335258	0	0.236	5.03903e-11	2.96413e-12	CNU	SUSvsCON
Cck	4.78561e-15	0.481155	1	0.987	9.11227e-11	5.06237e-12	CNU	SUSvsCON
Rpl21	1.30106e-14	-0.295257	1	1	2.47736e-10	1.30387e-11	CNU	SUSvsCON
Rpl9	1.66714e-14	-0.288489	1	1	3.1744e-10	1.5872e-11	CNU	SUSvsCON
Atp1a3	2.69047e-14	0.37781	1	1	5.12293e-10	2.43949e-11	CNU	SUSvsCON
Ptms	3.67548e-14	0.441306	1	0.996	6.99848e-10	3.18113e-11	CNU	SUSvsCON
Aplp1	5.95525e-14	0.294312	1	1	1.13394e-09	4.93017e-11	CNU	SUSvsCON
Ahi1	2.57512e-13	-0.785825	0.885	0.949	4.90328e-09	2.04303e-10	CNU	SUSvsCON
Cplx2	4.40615e-13	0.615254	0.944	0.873	8.38974e-09	3.3559e-10	CNU	SUSvsCON
Klhl13	6.9839e-13	-0.531725	0.363	0.684	1.3298e-08	5.11463e-10	CNU	SUSvsCON
Tuba1a	1.46104e-12	0.278599	1	1	2.78196e-08	1.00306e-09	CNU	SUSvsCON
Pdyn	1.47501e-12	-0.732127	0.303	0.624	2.80858e-08	1.00306e-09	CNU	SUSvsCON
Baiap3	1.93659e-12	-0.83909	0.368	0.633	3.68746e-08	1.27154e-09	CNU	SUSvsCON
Elk1	4.38156e-12	-0.404564	0.111	0.401	8.34293e-08	2.78098e-09	CNU	SUSvsCON
Rpl6	5.20451e-12	-0.304723	1	1	9.9099e-08	3.19674e-09	CNU	SUSvsCON
Hsp90aa1	1.3401e-11	-0.269398	1	1	2.55169e-07	7.97402e-09	CNU	SUSvsCON
Tmem158	1.71052e-11	-0.502571	0.701	0.92	3.257e-07	9.8697e-09	CNU	SUSvsCON
Ngb	2.25065e-11	-0.708109	0.222	0.485	4.28546e-07	1.26043e-08	CNU	SUSvsCON
Ddn	2.48991e-11	0.465331	0.94	0.873	4.74104e-07	1.33571e-08	CNU	SUSvsCON
Hs6st2	2.54245e-11	-0.4445	0.209	0.506	4.84108e-07	1.33571e-08	CNU	SUSvsCON
Snhg11	2.64494e-11	-0.338478	1	1	5.03622e-07	1.33571e-08	CNU	SUSvsCON
Gad1	2.66567e-11	-0.527003	0.932	0.966	5.07569e-07	1.33571e-08	CNU	SUSvsCON
Rxrg	3.42088e-11	-0.363624	0.081	0.325	6.51371e-07	1.67018e-08	CNU	SUSvsCON
Tcf4	3.72191e-11	0.651893	0.735	0.561	7.08689e-07	1.77172e-08	CNU	SUSvsCON
Lbhd2	6.34718e-11	-0.424565	0.06	0.291	1.20857e-06	2.94772e-08	CNU	SUSvsCON
Kif5a	7.84451e-11	0.463323	0.996	0.954	1.49367e-06	3.55636e-08	CNU	SUSvsCON
Vat1l	8.50422e-11	-0.605435	0.397	0.654	1.61929e-06	3.76579e-08	CNU	SUSvsCON
Cyld	9.81628e-11	-0.462961	0.436	0.713	1.86912e-06	4.24799e-08	CNU	SUSvsCON
Trf	1.76231e-10	0.590242	0.991	0.878	3.35562e-06	7.45693e-08	CNU	SUSvsCON
Nap1l2	1.92403e-10	-0.433633	0.479	0.785	3.66354e-06	7.96421e-08	CNU	SUSvsCON
Ppp1r9b	2.08511e-10	0.424699	0.915	0.823	3.97026e-06	8.44736e-08	CNU	SUSvsCON
Rerg	2.94748e-10	-0.356792	0.111	0.359	5.61229e-06	1.16923e-07	CNU	SUSvsCON
6330403K07Rik	3.04568e-10	-0.66206	1	1	5.79929e-06	1.18353e-07	CNU	SUSvsCON
Nap1l5	3.17486e-10	-0.732991	0.974	0.992	6.04525e-06	1.2039e-07	CNU	SUSvsCON
Scn5a	3.28779e-10	-0.317671	0.043	0.245	6.26029e-06	1.2039e-07	CNU	SUSvsCON
Nts	3.64816e-10	-0.777712	0.201	0.468	6.94646e-06	1.31065e-07	CNU	SUSvsCON
Eef1a2	5.9867e-10	0.333823	1	0.992	1.13993e-05	2.0675e-07	CNU	SUSvsCON
Apod	6.08057e-10	0.485008	0.983	0.844	1.1578e-05	2.0675e-07	CNU	SUSvsCON
Gad2	7.1459e-10	-0.496195	0.722	0.903	1.36065e-05	2.38711e-07	CNU	SUSvsCON
Gprasp2	9.23644e-10	-0.603621	0.628	0.819	1.75871e-05	3.03226e-07	CNU	SUSvsCON
Rab9b	1.50882e-09	-0.331071	0.12	0.359	2.87295e-05	4.8694e-07	CNU	SUSvsCON
Wrnip1	1.83986e-09	-0.375418	0.235	0.527	3.50328e-05	5.8388e-07	CNU	SUSvsCON
Uchl1	2.20761e-09	-0.280174	1	1	4.20351e-05	6.891e-07	CNU	SUSvsCON
2010204K13Rik	2.269e-09	-0.567544	0.538	0.776	4.32041e-05	6.90736e-07	CNU	SUSvsCON
Gm47283	2.2854e-09	-0.398359	0.705	0.89	4.35164e-05	6.90736e-07	CNU	SUSvsCON
Srsf5	2.57355e-09	-0.39366	0.722	0.907	4.9003e-05	7.64221e-07	CNU	SUSvsCON
Scg2	2.60881e-09	-0.447928	0.966	0.996	4.96744e-05	7.64221e-07	CNU	SUSvsCON
Gal	2.73784e-09	-0.551236	0.073	0.278	5.21313e-05	7.89868e-07	CNU	SUSvsCON
Nsg1	2.92558e-09	-0.304256	0.991	1	5.5706e-05	8.31433e-07	CNU	SUSvsCON
Nfib	3.62396e-09	0.50573	0.504	0.274	6.90038e-05	1.00006e-06	CNU	SUSvsCON
Tmsb10	3.91243e-09	-0.330633	1	1	7.44966e-05	1.04925e-06	CNU	SUSvsCON
H2-Q2	4.04753e-09	-0.25275	0.009	0.16	7.70691e-05	1.0704e-06	CNU	SUSvsCON
Snhg20	4.27338e-09	-0.432283	0.333	0.608	8.13694e-05	1.11465e-06	CNU	SUSvsCON
Cmbl	5.2957e-09	-0.490233	0.175	0.414	0.000100835	1.36264e-06	CNU	SUSvsCON
Srgap2	6.47162e-09	-0.314056	0.184	0.451	0.000123226	1.64301e-06	CNU	SUSvsCON
Mobp	6.98186e-09	0.577003	1	0.932	0.000132942	1.74923e-06	CNU	SUSvsCON
Irs4	7.99859e-09	-0.298888	0.047	0.232	0.000152301	1.95258e-06	CNU	SUSvsCON
Nrn1	8.59337e-09	0.597803	0.684	0.515	0.000163626	2.07122e-06	CNU	SUSvsCON
Aldh3b2	9.75094e-09	-0.349928	0.06	0.249	0.000185668	2.31866e-06	CNU	SUSvsCON
Mettl17	9.86354e-09	-0.258275	0.043	0.224	0.000187812	2.31866e-06	CNU	SUSvsCON
Sncb	1.00227e-08	0.338563	0.996	0.954	0.000190843	2.32735e-06	CNU	SUSvsCON
Lrrtm3	1.05333e-08	-0.382584	0.244	0.485	0.000200565	2.41645e-06	CNU	SUSvsCON
Dzip3	1.3736e-08	-0.3437	0.248	0.515	0.000261546	3.11365e-06	CNU	SUSvsCON
Slc30a3	1.45313e-08	0.600406	0.479	0.274	0.00027669	3.25518e-06	CNU	SUSvsCON
Arc	1.74936e-08	0.562571	0.479	0.274	0.000333095	3.82868e-06	CNU	SUSvsCON
AW551984	1.81361e-08	-0.421018	0.239	0.485	0.000345329	3.92419e-06	CNU	SUSvsCON
Nsmf	1.96698e-08	0.389653	0.936	0.814	0.000374533	4.20823e-06	CNU	SUSvsCON
Tro	2.09387e-08	-0.439986	0.551	0.785	0.000398694	4.42993e-06	CNU	SUSvsCON
B630019K06Rik	2.52012e-08	-0.412498	0.372	0.62	0.000479856	5.27314e-06	CNU	SUSvsCON
Alcam	2.87247e-08	-0.451382	0.62	0.844	0.000546947	5.94507e-06	CNU	SUSvsCON
Hmgb1	3.3934e-08	0.390347	0.893	0.835	0.000646137	6.81351e-06	CNU	SUSvsCON
Bag5	3.39942e-08	-0.3754	0.385	0.646	0.000647283	6.81351e-06	CNU	SUSvsCON
Sptbn4	4.3435e-08	-0.341604	0.457	0.755	0.000827046	8.61506e-06	CNU	SUSvsCON
Uba52	4.40814e-08	0.329746	0.996	0.945	0.000839355	8.65314e-06	CNU	SUSvsCON
Arhgap36	4.58757e-08	-0.337941	0.081	0.27	0.000873518	8.91345e-06	CNU	SUSvsCON
Pnmal2	4.70399e-08	-0.432373	0.966	0.979	0.000895687	9.04734e-06	CNU	SUSvsCON
2810001G20Rik	5.02901e-08	-0.314042	0.132	0.35	0.000957574	9.57574e-06	CNU	SUSvsCON
Cntnap4	5.13951e-08	-0.256316	0.094	0.3	0.000978614	9.68925e-06	CNU	SUSvsCON
Lsamp	5.8885e-08	0.443039	0.786	0.654	0.00112123	1.08857e-05	CNU	SUSvsCON
Kcnq5	6.2206e-08	-0.309947	0.111	0.316	0.00118447	1.13891e-05	CNU	SUSvsCON
Lamb3	6.44107e-08	-0.297649	0.043	0.207	0.00122644	1.16804e-05	CNU	SUSvsCON
Gm14004	7.23568e-08	-0.282488	0.137	0.359	0.00137775	1.29976e-05	CNU	SUSvsCON
Plcb1	7.89109e-08	-0.409118	0.568	0.827	0.00150254	1.40424e-05	CNU	SUSvsCON
Nrip2	8.08541e-08	-0.370929	0.197	0.422	0.00153954	1.4255e-05	CNU	SUSvsCON
Rpl22l1	8.39412e-08	-0.295879	1	1	0.00159832	1.45302e-05	CNU	SUSvsCON
Htr2c	8.77903e-08	-0.390026	0.282	0.519	0.00167161	1.50596e-05	CNU	SUSvsCON
Cntnap2	1.23445e-07	-0.410155	0.397	0.646	0.00235052	2.09868e-05	CNU	SUSvsCON
Rnf227	1.26899e-07	-0.364736	0.816	0.932	0.00241629	2.13831e-05	CNU	SUSvsCON
Kcnip2	1.31734e-07	-0.427362	0.654	0.857	0.00250835	2.20031e-05	CNU	SUSvsCON
Lingo1	1.72578e-07	0.420119	0.91	0.81	0.00328606	2.85744e-05	CNU	SUSvsCON
Prdm4	1.78474e-07	-0.265414	0.073	0.249	0.00339833	2.92959e-05	CNU	SUSvsCON
Gpx1	1.91682e-07	-0.312967	0.936	0.97	0.00364982	3.11951e-05	CNU	SUSvsCON
Trp53i11	2.0967e-07	-0.424565	0.393	0.646	0.00399232	3.38332e-05	CNU	SUSvsCON
Gpx3	2.15344e-07	-0.646499	0.278	0.481	0.00410037	3.44569e-05	CNU	SUSvsCON
Fgfr3	2.27131e-07	-0.380539	0.406	0.667	0.0043248	3.604e-05	CNU	SUSvsCON
Dhx15	2.30664e-07	-0.335429	0.35	0.612	0.00439207	3.62981e-05	CNU	SUSvsCON
Tbcc	2.34853e-07	-0.322658	0.222	0.443	0.00447184	3.66544e-05	CNU	SUSvsCON
Bloc1s2	2.45066e-07	-0.363129	0.342	0.586	0.0046663	3.79374e-05	CNU	SUSvsCON
Gabrg1	2.49816e-07	-0.324868	0.226	0.451	0.00475675	3.83609e-05	CNU	SUSvsCON
Pfn1	2.55285e-07	0.358322	0.966	0.873	0.00486088	3.8887e-05	CNU	SUSvsCON
Ppp4r4	2.58292e-07	-0.259028	0.158	0.371	0.00491813	3.90328e-05	CNU	SUSvsCON
Necab1	2.65215e-07	-0.360133	0.44	0.696	0.00504995	3.97634e-05	CNU	SUSvsCON
Cd83	2.92921e-07	-0.340277	0.158	0.367	0.00557752	4.3101e-05	CNU	SUSvsCON
Calb2	2.9395e-07	-0.658327	0.385	0.582	0.00559711	4.3101e-05	CNU	SUSvsCON
Ecd	2.94267e-07	-0.295936	0.226	0.456	0.00560313	4.3101e-05	CNU	SUSvsCON
Dlk1	2.97731e-07	-0.325886	0.132	0.338	0.00566909	4.32755e-05	CNU	SUSvsCON
Ets2	3.03019e-07	-0.449457	0.406	0.603	0.00576978	4.35629e-05	CNU	SUSvsCON
Ift122	3.04284e-07	-0.269132	0.103	0.291	0.00579387	4.35629e-05	CNU	SUSvsCON
Rbm6	3.17494e-07	-0.271128	0.184	0.405	0.0060454	4.5115e-05	CNU	SUSvsCON
Mbtps1	3.4724e-07	-0.311374	0.295	0.536	0.0066118	4.89763e-05	CNU	SUSvsCON
Serp2	3.53846e-07	-0.262344	0.996	0.992	0.00673758	4.9541e-05	CNU	SUSvsCON
Ddc	3.72042e-07	-0.274938	0.141	0.342	0.00708406	5.11167e-05	CNU	SUSvsCON
Egr1	3.73154e-07	0.497195	0.829	0.688	0.00710522	5.11167e-05	CNU	SUSvsCON
Lsm7	3.83807e-07	-0.27346	0.949	0.979	0.00730807	5.22005e-05	CNU	SUSvsCON
Ctxn2	3.95812e-07	-0.325576	0.402	0.646	0.00753666	5.34515e-05	CNU	SUSvsCON
Pnmal1	4.23284e-07	-0.374766	0.615	0.869	0.00805975	5.63619e-05	CNU	SUSvsCON
Cgrrf1	4.33997e-07	-0.274705	0.197	0.418	0.00826373	5.7387e-05	CNU	SUSvsCON
Bckdhb	4.6831e-07	-0.279963	0.197	0.414	0.0089171	6.1076e-05	CNU	SUSvsCON
Susd2	5.21945e-07	-0.250438	0.06	0.219	0.00993836	6.68762e-05	CNU	SUSvsCON
Cop1	5.26425e-07	-0.296318	0.244	0.485	0.0100237	6.68762e-05	CNU	SUSvsCON
Snd1	5.26834e-07	-0.334672	0.265	0.494	0.0100314	6.68762e-05	CNU	SUSvsCON
Fbxo25	5.42315e-07	-0.326132	0.406	0.654	0.0103262	6.83855e-05	CNU	SUSvsCON
Nrsn2	5.99409e-07	-0.399483	0.906	0.954	0.0114133	7.4597e-05	CNU	SUSvsCON
Nr4a1	6.25681e-07	0.584181	0.538	0.363	0.0119136	7.7361e-05	CNU	SUSvsCON
Dnajc12	6.48127e-07	-0.25464	0.103	0.287	0.012341	7.96192e-05	CNU	SUSvsCON
Pogz	6.9189e-07	-0.288078	0.214	0.43	0.0131743	8.40539e-05	CNU	SUSvsCON
Sdhaf3	7.20633e-07	-0.258887	0.128	0.321	0.0137216	8.68454e-05	CNU	SUSvsCON
Sumo1	7.42582e-07	-0.313698	0.821	0.924	0.0141395	8.77261e-05	CNU	SUSvsCON
Nol4	7.42898e-07	-0.352628	0.312	0.519	0.0141455	8.77261e-05	CNU	SUSvsCON
Igsf1	7.44191e-07	-0.284845	0.154	0.363	0.0141701	8.77261e-05	CNU	SUSvsCON
Mbp	7.4637e-07	0.577659	1	1	0.0142116	8.77261e-05	CNU	SUSvsCON
2610035D17Rik	7.96242e-07	-0.2644	0.073	0.236	0.0151612	9.30138e-05	CNU	SUSvsCON
Clpx	8.27655e-07	-0.259155	0.201	0.418	0.0157594	9.4936e-05	CNU	SUSvsCON
Plekhb1	8.38873e-07	0.469147	0.983	0.857	0.015973	9.56466e-05	CNU	SUSvsCON
Eif1a	8.62672e-07	-0.279165	0.316	0.586	0.0164261	9.6668e-05	CNU	SUSvsCON
Ap1s1	8.65208e-07	-0.266226	0.991	0.97	0.0164744	9.6668e-05	CNU	SUSvsCON
Grb10	8.72196e-07	-0.261997	0.244	0.477	0.0166075	9.6668e-05	CNU	SUSvsCON
Arhgap6	8.73216e-07	-0.271607	0.132	0.325	0.0166269	9.6668e-05	CNU	SUSvsCON
Crym	8.78344e-07	0.601284	0.662	0.54	0.0167245	9.66737e-05	CNU	SUSvsCON
Snx2	8.85447e-07	-0.281666	0.338	0.603	0.0168598	9.68954e-05	CNU	SUSvsCON
Ecel1	9.00722e-07	-0.360439	0.282	0.515	0.0171506	9.80037e-05	CNU	SUSvsCON
Hopx	9.16982e-07	0.450329	0.44	0.257	0.0174603	9.86455e-05	CNU	SUSvsCON
Mef2c	9.57514e-07	0.495264	0.816	0.747	0.018232	0.000101855	CNU	SUSvsCON
Chpf2	9.84737e-07	-0.294561	0.248	0.481	0.0187504	0.000103593	CNU	SUSvsCON
Cyp26b1	9.94038e-07	-0.289961	0.077	0.241	0.0189275	0.000103951	CNU	SUSvsCON
Zcchc12	1.01005e-06	-0.51046	0.795	0.873	0.0192324	0.000103951	CNU	SUSvsCON
Tpbg	1.01043e-06	-0.329896	0.214	0.409	0.0192396	0.000103951	CNU	SUSvsCON
Seh1l	1.01325e-06	-0.291962	0.256	0.477	0.0192933	0.000103951	CNU	SUSvsCON
Terf2ip	1.01543e-06	-0.262459	0.299	0.557	0.0193349	0.000103951	CNU	SUSvsCON
Slc24a2	1.03452e-06	0.322699	0.932	0.764	0.0196983	0.000105339	CNU	SUSvsCON
Med23	1.06507e-06	-0.268243	0.137	0.329	0.02028	0.000107041	CNU	SUSvsCON
Camk2a	1.0681e-06	0.397924	0.953	0.861	0.0203377	0.000107041	CNU	SUSvsCON
Gramd1a	1.10744e-06	-0.335258	0.432	0.688	0.0210868	0.000110402	CNU	SUSvsCON
Kcns2	1.11971e-06	-0.280501	0.12	0.3	0.0213203	0.000111043	CNU	SUSvsCON
Krit1	1.16968e-06	-0.294144	0.145	0.338	0.0222719	0.000115399	CNU	SUSvsCON
Usp29	1.28171e-06	-0.321992	0.299	0.523	0.024405	0.000125154	CNU	SUSvsCON
Lamp5	1.29073e-06	-0.386225	0.487	0.734	0.0245767	0.000125392	CNU	SUSvsCON
1500011B03Rik	1.30878e-06	-0.348369	0.932	0.937	0.0249205	0.0001265	CNU	SUSvsCON
Pds5b	1.32575e-06	-0.318196	0.393	0.633	0.0252437	0.00012736	CNU	SUSvsCON
Coq9	1.43733e-06	-0.28313	0.35	0.595	0.0273682	0.00013616	CNU	SUSvsCON
Syp	1.46996e-06	0.310768	1	0.979	0.0279894	0.0001383	CNU	SUSvsCON
Gnb1	1.47748e-06	0.280164	0.996	0.983	0.0281327	0.0001383	CNU	SUSvsCON
Coq10a	1.56609e-06	-0.284784	0.291	0.515	0.02982	0.000144058	CNU	SUSvsCON
Chd6	1.58334e-06	-0.278492	0.226	0.439	0.0301485	0.000144945	CNU	SUSvsCON
Arxes2	1.60765e-06	-0.373808	0.594	0.806	0.0306113	0.000145828	CNU	SUSvsCON
Ppp2r5e	1.60831e-06	-0.304527	0.209	0.409	0.0306238	0.000145828	CNU	SUSvsCON
Cox11	1.63405e-06	-0.252073	0.184	0.392	0.0311139	0.000146764	CNU	SUSvsCON
Pgm1	1.64251e-06	-0.313766	0.385	0.641	0.0312751	0.000146831	CNU	SUSvsCON
Shroom2	1.71668e-06	-0.287034	0.35	0.591	0.0326872	0.000152243	CNU	SUSvsCON
Rsrp1	1.7232e-06	0.328234	0.944	0.89	0.0328114	0.000152243	CNU	SUSvsCON
Prkacb	1.73953e-06	-0.311182	0.996	0.996	0.0331224	0.000152638	CNU	SUSvsCON
Dcun1d4	1.76885e-06	-0.308732	0.389	0.62	0.0336806	0.000154498	CNU	SUSvsCON
Csrp1	1.78304e-06	0.491776	0.923	0.835	0.0339508	0.000155026	CNU	SUSvsCON
Sh2d5	1.81596e-06	-0.320423	0.363	0.603	0.0345778	0.000156471	CNU	SUSvsCON
1110051M20Rik	1.81609e-06	-0.310514	0.53	0.793	0.0345801	0.000156471	CNU	SUSvsCON
Shisa4	1.82985e-06	0.31536	0.816	0.726	0.0348421	0.000156946	CNU	SUSvsCON
Dcaf12l1	1.85394e-06	-0.278131	0.303	0.553	0.0353008	0.0001583	CNU	SUSvsCON
Malsu1	1.8919e-06	-0.270273	0.205	0.418	0.0360238	0.00016082	CNU	SUSvsCON
Gprasp1	1.97993e-06	-0.359079	1	0.983	0.0376998	0.000166813	CNU	SUSvsCON
Qdpr	2.01191e-06	0.485397	0.991	0.899	0.0383087	0.000168021	CNU	SUSvsCON
Atp1b2	2.13646e-06	0.307381	0.962	0.865	0.0406803	0.000176871	CNU	SUSvsCON
Hsph1	2.23379e-06	-0.286249	0.962	0.954	0.0425336	0.000184128	CNU	SUSvsCON
Gpat4	2.3439e-06	-0.288634	0.321	0.553	0.0446302	0.000192372	CNU	SUSvsCON
Mrap2	2.35776e-06	-0.251979	0.094	0.262	0.044894	0.000192678	CNU	SUSvsCON
Hs2st1	2.42641e-06	-0.283741	0.295	0.523	0.0462013	0.000197441	CNU	SUSvsCON
Fhl1	2.56594e-06	-0.34722	0.44	0.658	0.0488581	0.000207026	CNU	SUSvsCON
Ldb2	2.61511e-06	-0.281479	0.205	0.418	0.0497943	0.000210103	CNU	SUSvsCON
Mapk14	2.68113e-06	-0.29259	0.338	0.578	0.0510514	0.000214502	CNU	SUSvsCON
Slc35g2	2.75137e-06	-0.253373	0.145	0.329	0.0523887	0.000218286	CNU	SUSvsCON
Zfr	2.8433e-06	-0.294779	0.838	0.941	0.0541392	0.000224644	CNU	SUSvsCON
Sh3bgrl3	3.00515e-06	0.280339	0.991	0.941	0.057221	0.000234512	CNU	SUSvsCON
Endog	3.02843e-06	-0.302591	0.226	0.426	0.0576643	0.000235365	CNU	SUSvsCON
Svop	3.07916e-06	-0.345939	0.603	0.844	0.0586302	0.000237369	CNU	SUSvsCON
Rwdd2a	3.20859e-06	-0.370187	0.282	0.485	0.0610947	0.000246023	CNU	SUSvsCON
Ube2q2	3.21725e-06	-0.260455	0.269	0.502	0.0612597	0.000246023	CNU	SUSvsCON
Mag	3.24916e-06	0.522908	0.91	0.806	0.0618673	0.000247469	CNU	SUSvsCON
Matr3	3.29949e-06	-0.252923	0.962	0.983	0.0628256	0.000250301	CNU	SUSvsCON
Hapln4	3.33539e-06	-0.32785	0.35	0.578	0.0635091	0.00025202	CNU	SUSvsCON
1500009L16Rik	3.3629e-06	-0.336229	0.291	0.485	0.064033	0.000253095	CNU	SUSvsCON
Yrdc	3.38006e-06	-0.250617	0.252	0.468	0.0643597	0.000253385	CNU	SUSvsCON
Asb13	3.48448e-06	-0.250293	0.192	0.397	0.066348	0.000260188	CNU	SUSvsCON
Tac1	3.51802e-06	-0.484827	0.654	0.827	0.0669867	0.000261667	CNU	SUSvsCON
Rab26	3.57286e-06	-0.254969	0.205	0.414	0.0680307	0.000264711	CNU	SUSvsCON
Dzank1	3.88377e-06	-0.311962	0.573	0.81	0.0739508	0.000283977	CNU	SUSvsCON
Cstf3	3.90746e-06	-0.285628	0.265	0.477	0.074402	0.000283977	CNU	SUSvsCON
Pcbd1	4.0381e-06	-0.285014	0.167	0.35	0.0768894	0.000290149	CNU	SUSvsCON
Blmh	4.08294e-06	-0.304327	0.338	0.57	0.0777433	0.000292032	CNU	SUSvsCON
Smarcd3	4.18214e-06	-0.318167	0.543	0.776	0.0796321	0.00029603	CNU	SUSvsCON
Smim18	4.35241e-06	-0.267024	0.244	0.46	0.0828742	0.00030443	CNU	SUSvsCON
Nfix	4.38075e-06	0.415037	0.415	0.249	0.0834139	0.00030443	CNU	SUSvsCON
Cep19	4.44369e-06	-0.338502	0.38	0.578	0.0846123	0.000307681	CNU	SUSvsCON
Brd3os	4.6115e-06	-0.259842	0.248	0.464	0.0878075	0.000316995	CNU	SUSvsCON
Mmp17	4.63543e-06	-0.338724	0.466	0.696	0.0882633	0.000317494	CNU	SUSvsCON
Cnp	4.6578e-06	0.548539	0.987	0.92	0.0886892	0.000317882	CNU	SUSvsCON
Kcnt1	5.13058e-06	-0.298095	0.363	0.591	0.0976915	0.000347005	CNU	SUSvsCON
Krt10	5.16301e-06	-0.30355	0.274	0.485	0.0983088	0.000347381	CNU	SUSvsCON
Cldn11	5.20866e-06	0.504093	0.821	0.717	0.099178	0.000348061	CNU	SUSvsCON
Tmed7	5.21771e-06	-0.279409	0.521	0.751	0.0993504	0.000348061	CNU	SUSvsCON
Nap1l3	5.27125e-06	-0.27403	0.231	0.443	0.10037	0.000349721	CNU	SUSvsCON
Plxnb2	5.43622e-06	-0.268201	0.244	0.447	0.103511	0.000356357	CNU	SUSvsCON
Cpne5	5.44613e-06	-0.328032	0.419	0.62	0.1037	0.000356357	CNU	SUSvsCON
Tmem91	5.54833e-06	-0.394949	0.487	0.658	0.105646	0.0003618	CNU	SUSvsCON
Raly	5.65626e-06	-0.28718	0.389	0.62	0.107701	0.00036758	CNU	SUSvsCON
Fbxl17	5.69919e-06	-0.256433	0.214	0.418	0.108518	0.00036911	CNU	SUSvsCON
Acly	5.73311e-06	-0.329338	0.547	0.781	0.109164	0.000370048	CNU	SUSvsCON
Sst	5.90464e-06	-0.607349	0.962	0.97	0.11243	0.000379832	CNU	SUSvsCON
Ngrn	6.69337e-06	-0.290726	0.282	0.498	0.127449	0.00042768	CNU	SUSvsCON
Kat7	6.92238e-06	-0.261004	0.325	0.549	0.131809	0.000436454	CNU	SUSvsCON
Sv2c	7.17701e-06	-0.310092	0.333	0.532	0.136658	0.000449531	CNU	SUSvsCON
Plgrkt	7.21478e-06	-0.26675	0.141	0.308	0.137377	0.000450415	CNU	SUSvsCON
Clu	7.41521e-06	0.278303	1	1	0.141193	0.000461415	CNU	SUSvsCON
Ezr	7.6731e-06	-0.268115	0.231	0.426	0.146103	0.000469786	CNU	SUSvsCON
Slc6a17	7.76899e-06	0.330605	0.812	0.759	0.147929	0.00047245	CNU	SUSvsCON
Gaa	7.79105e-06	-0.402434	0.996	0.996	0.148349	0.00047245	CNU	SUSvsCON
Jkamp	7.84068e-06	-0.320338	0.389	0.599	0.149294	0.00047316	CNU	SUSvsCON
Orc4	8.26253e-06	-0.270706	0.222	0.418	0.157327	0.000493188	CNU	SUSvsCON
B3galt6	8.56118e-06	-0.271128	0.158	0.333	0.163013	0.000509417	CNU	SUSvsCON
Gap43	8.69584e-06	-0.386661	0.996	0.992	0.165577	0.000514009	CNU	SUSvsCON
Ppp1r14a	8.71934e-06	0.535103	0.637	0.527	0.166025	0.000514009	CNU	SUSvsCON
Dync1i1	8.88843e-06	-0.318656	0.466	0.679	0.169245	0.00052236	CNU	SUSvsCON
Camta1	9.06493e-06	-0.277432	0.722	0.899	0.172605	0.000531093	CNU	SUSvsCON
Dbi	9.14834e-06	0.330542	1	0.996	0.174193	0.000533811	CNU	SUSvsCON
Acp1	9.16739e-06	-0.294545	0.513	0.755	0.174556	0.000533811	CNU	SUSvsCON
Cand1	9.22872e-06	-0.27602	0.462	0.705	0.175724	0.000535041	CNU	SUSvsCON
Atf4	9.2447e-06	0.288667	0.791	0.743	0.176028	0.000535041	CNU	SUSvsCON
Pnck	9.46601e-06	-0.482793	0.726	0.852	0.180242	0.000546189	CNU	SUSvsCON
Ttc19	9.8697e-06	-0.258189	0.291	0.511	0.187929	0.000562662	CNU	SUSvsCON
Gm13889	1.02784e-05	-0.323516	0.551	0.764	0.19571	0.000580743	CNU	SUSvsCON
Plagl1	1.07346e-05	-0.265966	0.137	0.308	0.204398	0.000595744	CNU	SUSvsCON
Arl4d	1.07629e-05	0.39764	0.359	0.198	0.204936	0.000595744	CNU	SUSvsCON
B4gat1	1.1038e-05	-0.287761	0.688	0.882	0.210175	0.000605692	CNU	SUSvsCON
Tmem60	1.12305e-05	-0.257075	0.303	0.536	0.213839	0.00061272	CNU	SUSvsCON
Magee1	1.13961e-05	-0.324894	0.679	0.857	0.216994	0.000619982	CNU	SUSvsCON
Nampt	1.18802e-05	-0.289552	0.201	0.376	0.226211	0.000640824	CNU	SUSvsCON
Vps50	1.21239e-05	-0.293308	0.235	0.426	0.230852	0.000650286	CNU	SUSvsCON
Kcnk2	1.24255e-05	-0.272439	0.226	0.405	0.236594	0.000662727	CNU	SUSvsCON
Pgap1	1.25016e-05	-0.251343	0.175	0.354	0.238043	0.000664203	CNU	SUSvsCON
Nr2f2	1.34351e-05	-0.367034	0.312	0.502	0.255818	0.000704733	CNU	SUSvsCON
Resp18	1.45169e-05	-0.537153	0.944	0.966	0.276416	0.000749094	CNU	SUSvsCON
Snrnp25	1.48803e-05	-0.259842	0.244	0.439	0.283335	0.000763707	CNU	SUSvsCON
Mydgf	1.49293e-05	-0.256416	0.483	0.709	0.284268	0.000764162	CNU	SUSvsCON
Srp9	1.57849e-05	-0.285743	0.838	0.945	0.300561	0.000799364	CNU	SUSvsCON
Minar2	1.59589e-05	-0.357453	0.38	0.557	0.303873	0.000805046	CNU	SUSvsCON
Hectd1	1.62597e-05	-0.257423	0.359	0.582	0.309602	0.000807517	CNU	SUSvsCON
Fgfr1	1.75347e-05	-0.283037	0.299	0.498	0.333879	0.0008583	CNU	SUSvsCON
Tomm70a	1.85526e-05	-0.345148	0.692	0.878	0.35326	0.000896599	CNU	SUSvsCON
Myt1l	1.92213e-05	-0.298946	0.615	0.857	0.365992	0.000912817	CNU	SUSvsCON
Pfdn4	1.93447e-05	-0.276328	0.419	0.637	0.368343	0.000916276	CNU	SUSvsCON
Elp3	1.94497e-05	-0.321233	0.393	0.582	0.370341	0.00091896	CNU	SUSvsCON
Tmem11	1.96919e-05	-0.250269	0.299	0.515	0.374954	0.000925811	CNU	SUSvsCON
Adcyap1	2.00712e-05	-0.380357	0.124	0.27	0.382177	0.000936657	CNU	SUSvsCON
Spg21	2.03333e-05	-0.320979	0.372	0.553	0.387166	0.000944308	CNU	SUSvsCON
Tmem130	2.0475e-05	-0.407506	0.803	0.895	0.389864	0.000948575	CNU	SUSvsCON
Sult4a1	2.08791e-05	0.324558	0.944	0.945	0.397559	0.000962612	CNU	SUSvsCON
Dbndd2	2.1478e-05	0.371488	0.974	0.827	0.408963	0.000985346	CNU	SUSvsCON
Rnps1	2.15274e-05	-0.294644	0.585	0.81	0.409904	0.000985346	CNU	SUSvsCON
Top2b	2.22102e-05	-0.281182	0.397	0.595	0.422905	0.00101173	CNU	SUSvsCON
Strip2	2.26531e-05	-0.397865	0.209	0.367	0.431338	0.00101827	CNU	SUSvsCON
Ap1s2	2.26532e-05	-0.349098	0.487	0.654	0.43134	0.00101827	CNU	SUSvsCON
Poglut1	2.44941e-05	-0.282675	0.346	0.557	0.466393	0.00106971	CNU	SUSvsCON
Sept4	2.56654e-05	0.414225	0.885	0.759	0.488695	0.0011132	CNU	SUSvsCON
Sgsm1	2.57814e-05	-0.276929	0.342	0.54	0.490904	0.00111569	CNU	SUSvsCON
Cdadc1	2.62875e-05	-0.259842	0.256	0.447	0.50054	0.00112989	CNU	SUSvsCON
Ptpn5	2.71411e-05	-0.33375	0.816	0.924	0.516793	0.00116133	CNU	SUSvsCON
Arrb2	2.76154e-05	-0.251828	0.197	0.376	0.525825	0.00117634	CNU	SUSvsCON
Adcy1	2.78354e-05	0.342632	0.756	0.641	0.530013	0.00118306	CNU	SUSvsCON
Timp4	2.80367e-05	-0.269602	0.321	0.515	0.533846	0.00118473	CNU	SUSvsCON
Ube2i	2.92023e-05	-0.259529	0.397	0.608	0.55604	0.00121681	CNU	SUSvsCON
Psd3	2.9225e-05	0.353363	0.735	0.696	0.556472	0.00121681	CNU	SUSvsCON
Matk	2.96417e-05	-0.289026	0.714	0.861	0.564408	0.00122916	CNU	SUSvsCON
Nfyc	2.97591e-05	-0.264928	0.282	0.473	0.566643	0.00122916	CNU	SUSvsCON
Galnt16	3.00648e-05	-0.411802	0.697	0.793	0.572464	0.0012391	CNU	SUSvsCON
Hnrnph1	3.21545e-05	-0.258894	0.803	0.911	0.612253	0.00130544	CNU	SUSvsCON
Surf1	3.26123e-05	-0.255853	0.526	0.776	0.62097	0.00132121	CNU	SUSvsCON
Cplx1	3.4165e-05	0.250314	0.996	0.941	0.650535	0.00136667	CNU	SUSvsCON
Junb	3.44524e-05	0.436046	0.594	0.456	0.656008	0.00136954	CNU	SUSvsCON
Pon2	3.49311e-05	-0.260506	0.321	0.523	0.665123	0.00137992	CNU	SUSvsCON
Clip4	3.53173e-05	-0.255711	0.282	0.456	0.672478	0.00139229	CNU	SUSvsCON
Tmem178b	3.60697e-05	-0.294561	0.269	0.447	0.686804	0.00141609	CNU	SUSvsCON
Rgs2	3.70711e-05	-0.296495	0.509	0.679	0.705872	0.00144646	CNU	SUSvsCON
Hmgb3	3.73478e-05	-0.258331	0.316	0.515	0.711139	0.00145427	CNU	SUSvsCON
Acsl3	3.86343e-05	-0.272593	0.645	0.819	0.735637	0.00149824	CNU	SUSvsCON
Ssbp3	3.96419e-05	-0.279747	0.457	0.679	0.754821	0.00153108	CNU	SUSvsCON
Rpusd1	4.04833e-05	-0.28555	0.35	0.557	0.770842	0.00154168	CNU	SUSvsCON
Cdk9	4.10507e-05	-0.307022	0.462	0.637	0.781647	0.00155525	CNU	SUSvsCON
Stk32c	4.10751e-05	-0.275535	0.436	0.654	0.782111	0.00155525	CNU	SUSvsCON
Grin2b	4.10846e-05	0.401587	0.581	0.468	0.782292	0.00155525	CNU	SUSvsCON
Cd2bp2	4.18243e-05	-0.27771	0.312	0.494	0.796376	0.00156767	CNU	SUSvsCON
Tspoap1	4.29431e-05	-0.314197	0.432	0.624	0.81768	0.00159703	CNU	SUSvsCON
Egr4	4.48636e-05	0.415941	0.466	0.329	0.854247	0.00164581	CNU	SUSvsCON
Appl1	4.57079e-05	-0.255711	0.291	0.473	0.870323	0.0016641	CNU	SUSvsCON
Tmem167	4.63092e-05	-0.254065	0.47	0.692	0.881774	0.00168277	CNU	SUSvsCON
Xpo1	4.67694e-05	-0.252923	0.342	0.527	0.890536	0.00168586	CNU	SUSvsCON
Oga	4.68591e-05	-0.285238	0.654	0.793	0.892243	0.00168586	CNU	SUSvsCON
Slc35b1	4.70523e-05	-0.286852	0.38	0.57	0.895923	0.00168724	CNU	SUSvsCON
Ccn3	4.71605e-05	0.382499	0.372	0.224	0.897984	0.00168794	CNU	SUSvsCON
Osbpl8	4.81955e-05	-0.27555	0.355	0.574	0.91769	0.00171756	CNU	SUSvsCON
Ankrd63	4.92266e-05	-0.26909	0.239	0.418	0.937323	0.00173578	CNU	SUSvsCON
Pnrc1	4.94469e-05	-0.25478	0.342	0.544	0.941519	0.001739	CNU	SUSvsCON
Sptbn2	5.1282e-05	0.28943	0.915	0.789	0.97646	0.00178186	CNU	SUSvsCON
Gsta4	5.42879e-05	-0.302038	0.372	0.557	1	0.00186588	CNU	SUSvsCON
Itm2a	5.6046e-05	-0.312538	0.346	0.544	1	0.00190227	CNU	SUSvsCON
Rgs9	5.99894e-05	-0.487561	0.355	0.519	1	0.00201102	CNU	SUSvsCON
Josd1	6.05549e-05	-0.259996	0.295	0.489	1	0.00202222	CNU	SUSvsCON
Elavl3	6.13824e-05	0.332722	0.739	0.705	1	0.00203621	CNU	SUSvsCON
Kcnip1	6.18634e-05	-0.251011	0.205	0.376	1	0.00204504	CNU	SUSvsCON
1700037H04Rik	6.19966e-05	-0.313501	0.59	0.802	1	0.00204589	CNU	SUSvsCON
Ric8b	6.6744e-05	-0.281723	0.295	0.468	1	0.00216503	CNU	SUSvsCON
Fabp5	7.07667e-05	0.274747	0.996	0.979	1	0.00227998	CNU	SUSvsCON
Tspyl2	7.19457e-05	-0.262358	0.423	0.608	1	0.00229852	CNU	SUSvsCON
Dgcr2	7.212e-05	-0.29145	0.5	0.7	1	0.00230023	CNU	SUSvsCON
Rabggtb	7.23636e-05	-0.283428	0.363	0.54	1	0.00230414	CNU	SUSvsCON
1700001L19Rik	7.54226e-05	-0.27346	0.175	0.325	1	0.00238559	CNU	SUSvsCON
Ift20	7.8905e-05	-0.280303	0.59	0.781	1	0.00245495	CNU	SUSvsCON
Ube2b	8.00325e-05	-0.252104	0.889	0.97	1	0.00248192	CNU	SUSvsCON
Bcas2	8.15384e-05	-0.278433	0.679	0.852	1	0.00251319	CNU	SUSvsCON
Ly6e	8.1569e-05	0.284453	0.944	0.873	1	0.00251319	CNU	SUSvsCON
Kcnab1	8.19752e-05	-0.356833	0.521	0.705	1	0.00252163	CNU	SUSvsCON
Dlgap1	8.55934e-05	0.333508	0.774	0.738	1	0.00257877	CNU	SUSvsCON
Camk1	8.82311e-05	-0.26999	0.483	0.705	1	0.00264314	CNU	SUSvsCON
Serpine2	8.96042e-05	-0.251382	0.863	0.903	1	0.00267004	CNU	SUSvsCON
Prps1	9.43172e-05	-0.282448	0.457	0.633	1	0.00278865	CNU	SUSvsCON
Abat	9.6767e-05	-0.252161	0.786	0.916	1	0.00283468	CNU	SUSvsCON
Lamp1	9.77199e-05	0.272571	1	0.97	1	0.00285381	CNU	SUSvsCON
Odc1	9.8403e-05	-0.253534	0.444	0.616	1	0.0028629	CNU	SUSvsCON
Prdm8	0.000101111	0.305889	0.226	0.101	1	0.00290824	CNU	SUSvsCON
Kif1b	0.000102646	0.255056	0.962	0.882	1	0.00293906	CNU	SUSvsCON
Pde1b	0.000106776	-0.403787	0.752	0.899	1	0.00301204	CNU	SUSvsCON
Fam174a	0.000107411	-0.25114	0.671	0.835	1	0.00302547	CNU	SUSvsCON
Ttc9b	0.000112515	0.275041	0.944	0.89	1	0.0031326	CNU	SUSvsCON
Ass1	0.000112531	-0.25878	0.209	0.359	1	0.0031326	CNU	SUSvsCON
Zfp788	0.000115026	-0.250009	0.145	0.283	1	0.00317507	CNU	SUSvsCON
Hk1	0.000116765	0.251938	0.91	0.861	1	0.00321754	CNU	SUSvsCON
Serpini1	0.0001231	-0.279399	0.624	0.785	1	0.00335809	CNU	SUSvsCON
Srsf6	0.00012901	-0.255123	0.432	0.65	1	0.00345122	CNU	SUSvsCON
Lrrn3	0.000129052	-0.26629	0.355	0.527	1	0.00345122	CNU	SUSvsCON
Snhg12	0.000133662	-0.25934	0.406	0.595	1	0.00353707	CNU	SUSvsCON
Mbd5	0.000134501	-0.268759	0.171	0.312	1	0.00355032	CNU	SUSvsCON
Marcksl1	0.000136435	0.347458	0.769	0.709	1	0.00355871	CNU	SUSvsCON
Pgrmc1	0.000137196	-0.297632	0.974	0.987	1	0.00356878	CNU	SUSvsCON
Peg3	0.000143435	-0.290414	0.752	0.873	1	0.00368575	CNU	SUSvsCON
Ptprj	0.000147209	-0.258035	0.265	0.426	1	0.00375235	CNU	SUSvsCON
Armcx2	0.000149594	-0.268503	0.406	0.595	1	0.00380297	CNU	SUSvsCON
Ramac	0.000170155	-0.257785	0.538	0.755	1	0.00418054	CNU	SUSvsCON
Map4	0.000176226	0.267089	0.94	0.895	1	0.00427368	CNU	SUSvsCON
Srxn1	0.000194905	-0.25934	0.397	0.582	1	0.00455921	CNU	SUSvsCON
Ntan1	0.000198797	-0.267294	0.415	0.599	1	0.00461621	CNU	SUSvsCON
Fos	0.000206664	0.321077	0.299	0.169	1	0.00472399	CNU	SUSvsCON
Meis2	0.000213719	-0.305223	0.474	0.662	1	0.00482732	CNU	SUSvsCON
Nomo1	0.000230422	-0.256129	0.564	0.764	1	0.00507221	CNU	SUSvsCON
Taldo1	0.000230836	0.313752	0.816	0.781	1	0.00507278	CNU	SUSvsCON
Habp4	0.000248341	-0.307666	0.684	0.81	1	0.00532507	CNU	SUSvsCON
Gjb6	0.000251893	-0.317149	0.303	0.485	1	0.00535898	CNU	SUSvsCON
Rhbdl1	0.000256262	-0.259923	0.419	0.62	1	0.00541514	CNU	SUSvsCON
Nos1	0.000285472	-0.357026	0.179	0.308	1	0.00577609	CNU	SUSvsCON
Ivns1abp	0.000300021	-0.355407	0.577	0.738	1	0.00598188	CNU	SUSvsCON
Elof1	0.000307176	-0.251155	0.5	0.667	1	0.00607998	CNU	SUSvsCON
Gpr88	0.000312451	-0.686902	0.581	0.662	1	0.00615879	CNU	SUSvsCON
Stx1a	0.000350074	0.312876	0.637	0.603	1	0.0067008	CNU	SUSvsCON
Gfap	0.000357174	0.306789	0.474	0.329	1	0.00680095	CNU	SUSvsCON
Usp11	0.00037816	-0.266883	0.585	0.768	1	0.00703178	CNU	SUSvsCON
Myh7	0.00038516	-0.34343	0.44	0.586	1	0.00710206	CNU	SUSvsCON
Slc32a1	0.00039052	-0.266779	0.739	0.84	1	0.00712249	CNU	SUSvsCON
Spock2	0.000405244	0.31438	0.859	0.865	1	0.00734183	CNU	SUSvsCON
Pcmtd2	0.000418985	-0.250556	0.355	0.527	1	0.00751213	CNU	SUSvsCON
Txndc12	0.000456047	-0.270729	0.303	0.443	1	0.00800591	CNU	SUSvsCON
Slc25a14	0.000494789	-0.268442	0.397	0.57	1	0.00844998	CNU	SUSvsCON
Ppp2r2a	0.000497866	-0.28869	0.59	0.764	1	0.00848691	CNU	SUSvsCON
Qk	0.000499343	0.309231	0.944	0.857	1	0.00850446	CNU	SUSvsCON
Neto1	0.000509919	-0.27076	0.329	0.477	1	0.00861523	CNU	SUSvsCON
Pllp	0.000546516	0.458793	0.607	0.586	1	0.00898636	CNU	SUSvsCON
Efnb3	0.000576398	0.338831	0.726	0.73	1	0.00930891	CNU	SUSvsCON
Cmtm5	0.00058182	0.469511	0.658	0.662	1	0.009341	CNU	SUSvsCON
Hspa12a	0.000631635	0.282486	0.62	0.532	1	0.00984091	CNU	SUSvsCON
Pithd1	0.000651165	-0.251401	0.654	0.806	1	0.0100071	CNU	SUSvsCON
Dock10	0.000746859	-0.253902	0.291	0.447	1	0.010914	CNU	SUSvsCON
Gstm1	0.000789391	0.287536	0.991	0.958	1	0.0112906	CNU	SUSvsCON
Blcap	0.000872873	-0.288768	0.632	0.785	1	0.0119399	CNU	SUSvsCON
Hap1	0.00088507	-0.522646	0.761	0.831	1	0.0120634	CNU	SUSvsCON
Mgst3	0.000946638	0.253952	0.91	0.827	1	0.0125609	CNU	SUSvsCON
Shank1	0.000977264	0.310268	0.402	0.287	1	0.0128243	CNU	SUSvsCON
Sprn	0.000989157	0.327064	0.551	0.481	1	0.0129269	CNU	SUSvsCON
S100a16	0.00102305	0.255629	0.808	0.751	1	0.0132968	CNU	SUSvsCON
Tmem151a	0.00109439	0.283886	0.906	0.873	1	0.0139352	CNU	SUSvsCON
Mal	0.00110015	0.442822	0.953	0.827	1	0.0139497	CNU	SUSvsCON
Ppp1r9a	0.00110347	-0.262023	0.632	0.797	1	0.0139583	CNU	SUSvsCON
Ndn	0.00113994	-0.367443	0.944	0.932	1	0.0142988	CNU	SUSvsCON
Mical2	0.0012099	0.296753	0.436	0.333	1	0.0149402	CNU	SUSvsCON
Bhlhe22	0.00136794	0.310734	0.244	0.139	1	0.0162286	CNU	SUSvsCON
Rab3b	0.00138357	0.318634	0.513	0.422	1	0.0163569	CNU	SUSvsCON
Nbdy	0.00148444	-0.27248	0.65	0.776	1	0.0169946	CNU	SUSvsCON
Lhx2	0.00161392	0.336505	0.325	0.215	1	0.0179396	CNU	SUSvsCON
Bex1	0.00170194	-0.287165	0.872	0.907	1	0.0185605	CNU	SUSvsCON
Mfge8	0.00187261	0.255907	0.94	0.92	1	0.0198311	CNU	SUSvsCON
Oip5os1	0.00188378	0.268427	0.658	0.612	1	0.0199383	CNU	SUSvsCON
Penk	0.00190205	-0.322128	0.855	0.962	1	0.020035	CNU	SUSvsCON
Phgdh	0.00224998	0.315872	0.65	0.641	1	0.0222209	CNU	SUSvsCON
Gas7	0.00246587	0.267692	0.675	0.637	1	0.0237255	CNU	SUSvsCON
Drd2	0.00248	-0.2837	0.226	0.342	1	0.0237893	CNU	SUSvsCON
Camk2d	0.002932	-0.257024	0.577	0.696	1	0.0265182	CNU	SUSvsCON
Pde10a	0.00301008	-0.444166	0.427	0.532	1	0.0270099	CNU	SUSvsCON
Tmem179	0.0034015	-0.252923	0.697	0.819	1	0.0293879	CNU	SUSvsCON
Dusp1	0.00472648	0.294588	0.397	0.308	1	0.0364384	CNU	SUSvsCON
Cryab	0.00489584	0.375004	0.97	0.886	1	0.0372475	CNU	SUSvsCON
Fabp7	0.00509446	0.338795	0.509	0.439	1	0.0381754	CNU	SUSvsCON
Abca2	0.00586882	0.263559	0.838	0.84	1	0.0420106	CNU	SUSvsCON
Scn4b	0.00594625	-0.253902	0.226	0.338	1	0.0424054	CNU	SUSvsCON
Nefm	0.00652024	-0.285987	0.679	0.764	1	0.0450975	CNU	SUSvsCON
Pacs2	0.00653757	0.300438	0.709	0.722	1	0.0451676	CNU	SUSvsCON
Gsn	0.00683028	0.343001	0.521	0.443	1	0.0464575	CNU	SUSvsCON
Fxyd1	0.0069218	0.278314	0.624	0.57	1	0.0469032	CNU	SUSvsCON
Kcnc4	0.00693009	0.31211	0.479	0.418	1	0.0469165	CNU	SUSvsCON
Itpr1	0.00703385	-0.256096	0.718	0.793	1	0.0473516	CNU	SUSvsCON
Slc25a23	0.00717119	0.253523	0.684	0.658	1	0.048029	CNU	SUSvsCON
Sparc	0.00733263	-0.269359	0.957	0.97	1	0.0485806	CNU	SUSvsCON
Hcrt	5.36555e-169	-2.03313	0.182	0.95	1.02165e-164	1.02165e-164	TH	SUSvsCON
Atp1a3	6.15871e-99	0.698069	1	0.998	1.17268e-94	5.8634e-95	TH	SUSvsCON
Actb	2.91334e-75	0.620585	1	1	5.54729e-71	1.8491e-71	TH	SUSvsCON
Apoe	4.19159e-72	0.465501	1	1	7.98121e-68	1.9953e-68	TH	SUSvsCON
Eef1a2	2.00378e-64	0.610019	1	0.987	3.8154e-60	7.6308e-61	TH	SUSvsCON
Gm10076	4.50967e-56	-0.731615	0.806	0.961	8.58687e-52	1.43114e-52	TH	SUSvsCON
Sgk1	1.20224e-51	0.81133	0.891	0.618	2.28919e-47	3.27028e-48	TH	SUSvsCON
Tubb4a	2.8006e-50	0.555954	1	0.997	5.33262e-46	6.66577e-47	TH	SUSvsCON
Aplp1	1.03905e-43	0.458461	1	1	1.97845e-39	2.19827e-40	TH	SUSvsCON
Rpl21	2.12122e-43	-0.326085	1	1	4.03902e-39	4.03902e-40	TH	SUSvsCON
Pcsk1n	2.91537e-42	0.338809	1	1	5.55115e-38	5.0465e-39	TH	SUSvsCON
Sncb	4.4343e-41	0.463621	0.998	0.989	8.44334e-37	7.03612e-38	TH	SUSvsCON
Ppp1r9b	4.44881e-40	0.614229	0.957	0.88	8.47097e-36	6.51613e-37	TH	SUSvsCON
Tecr	2.44107e-36	0.414806	1	0.992	4.64804e-32	3.32003e-33	TH	SUSvsCON
Glul	2.22368e-33	0.480752	0.987	0.984	4.23411e-29	2.82274e-30	TH	SUSvsCON
Rpl9	3.70343e-33	-0.335241	1	1	7.0517e-29	4.40731e-30	TH	SUSvsCON
Cycs	1.21901e-32	-0.454457	0.992	0.997	2.32112e-28	1.36537e-29	TH	SUSvsCON
Hsp90aa1	1.84963e-32	-0.290595	1	1	3.52188e-28	1.9566e-29	TH	SUSvsCON
Syp	6.43125e-31	0.473282	1	0.997	1.22458e-26	6.44513e-28	TH	SUSvsCON
Ptgds	1.64587e-30	0.481223	1	0.998	3.13389e-26	1.56695e-27	TH	SUSvsCON
Spock2	5.06933e-29	0.469411	0.979	0.929	9.65251e-25	4.59643e-26	TH	SUSvsCON
Avp	7.41388e-29	-0.407644	0.038	0.287	1.41168e-24	6.41671e-26	TH	SUSvsCON
Mpc1	1.01926e-28	-0.457533	0.97	0.998	1.94076e-24	8.4381e-26	TH	SUSvsCON
Atp5f1	1.01601e-27	-0.351715	0.996	1	1.93458e-23	8.06073e-25	TH	SUSvsCON
Ptms	9.92184e-27	0.363923	0.992	0.99	1.88922e-22	7.55687e-24	TH	SUSvsCON
Clu	1.97507e-26	0.325953	1	1	3.76074e-22	1.44644e-23	TH	SUSvsCON
Oxt	3.85148e-26	-0.303961	0.006	0.203	7.33361e-22	2.71615e-23	TH	SUSvsCON
Pmch	4.87081e-26	-0.81961	0.801	0.906	9.27452e-22	3.31233e-23	TH	SUSvsCON
Cbarp	1.28384e-25	0.428409	0.97	0.935	2.44456e-21	8.42952e-23	TH	SUSvsCON
Gm47283	1.57196e-25	-0.525643	0.6	0.778	2.99317e-21	9.97724e-23	TH	SUSvsCON
Rps24	4.26263e-25	-0.27481	1	1	8.11647e-21	2.61822e-22	TH	SUSvsCON
Scd2	8.67284e-25	0.296497	1	1	1.6514e-20	5.16061e-22	TH	SUSvsCON
Rps7	1.14714e-24	-0.302562	0.998	1	2.18426e-20	6.46846e-22	TH	SUSvsCON
Arc	1.18136e-24	0.391176	0.417	0.147	2.24943e-20	6.46846e-22	TH	SUSvsCON
Faim2	7.92569e-24	0.380484	0.989	0.95	1.50913e-19	4.19203e-21	TH	SUSvsCON
Gm42418	1.91608e-22	0.398401	0.977	0.968	3.64842e-18	9.86059e-20	TH	SUSvsCON
Atp1b2	2.24422e-22	0.379264	0.991	0.974	4.27322e-18	1.12453e-19	TH	SUSvsCON
Tma7	2.33116e-22	-0.355765	0.983	0.995	4.43875e-18	1.13814e-19	TH	SUSvsCON
Klf2	3.95366e-22	0.338343	0.353	0.115	7.52816e-18	1.88204e-19	TH	SUSvsCON
Ddit4	5.38821e-22	0.435528	0.586	0.321	1.02597e-17	2.50236e-19	TH	SUSvsCON
Cds2	5.53678e-22	0.418916	0.944	0.88	1.05426e-17	2.51014e-19	TH	SUSvsCON
Alas2	1.08799e-21	0.309099	0.177	0.015	2.07164e-17	4.81776e-19	TH	SUSvsCON
Atp6ap2	1.19048e-21	-0.434899	0.987	0.995	2.26679e-17	5.1518e-19	TH	SUSvsCON
Otub1	5.38081e-21	0.392425	0.927	0.849	1.02456e-16	2.2768e-18	TH	SUSvsCON
Kif1a	7.84566e-21	0.344703	0.998	0.994	1.49389e-16	3.24759e-18	TH	SUSvsCON
Nr4a1	8.41613e-21	0.364888	0.423	0.173	1.60252e-16	3.40961e-18	TH	SUSvsCON
Mpc2	1.3548e-20	-0.383168	0.962	0.992	2.57967e-16	5.3743e-18	TH	SUSvsCON
Gnb1	5.82949e-20	0.317527	0.996	0.99	1.10999e-15	2.26529e-17	TH	SUSvsCON
Junb	7.11155e-20	0.322816	0.344	0.123	1.35411e-15	2.70822e-17	TH	SUSvsCON
Rian	8.36659e-20	-0.417647	0.639	0.797	1.59308e-15	3.06362e-17	TH	SUSvsCON
Brsk1	1.07304e-19	0.376928	0.577	0.323	2.04318e-15	3.85506e-17	TH	SUSvsCON
Zcrb1	1.3346e-19	-0.425761	0.776	0.89	2.54121e-15	4.70595e-17	TH	SUSvsCON
Scn2b	1.47269e-19	0.385156	0.908	0.836	2.80416e-15	5.00742e-17	TH	SUSvsCON
Rpl22l1	1.8671e-19	-0.316961	0.992	1	3.55515e-15	6.23711e-17	TH	SUSvsCON
Slc1a2	1.96555e-19	0.285889	0.991	0.997	3.74261e-15	6.45277e-17	TH	SUSvsCON
Rps2	2.18835e-19	-0.282158	1	1	4.16684e-15	7.06243e-17	TH	SUSvsCON
Gstm1	3.60182e-19	0.397205	0.961	0.885	6.85822e-15	1.14304e-16	TH	SUSvsCON
Pcp4	7.17987e-19	-0.603612	1	1	1.36712e-14	2.24118e-16	TH	SUSvsCON
Arl4d	1.98111e-18	0.324876	0.325	0.115	3.77223e-14	5.98766e-16	TH	SUSvsCON
Rps3a1	3.82449e-18	-0.269793	1	1	7.28221e-14	1.12034e-15	TH	SUSvsCON
Dusp1	9.40852e-18	0.375064	0.579	0.337	1.79148e-13	2.71436e-15	TH	SUSvsCON
Selenof	1.07027e-17	-0.340026	0.914	0.972	2.0379e-13	3.04164e-15	TH	SUSvsCON
Scaf1	2.10206e-17	0.365102	0.645	0.415	4.00254e-13	5.88608e-15	TH	SUSvsCON
Snhg11	2.59484e-17	-0.289298	0.991	1	4.94083e-13	7.16063e-15	TH	SUSvsCON
Shank1	4.46259e-17	0.373217	0.724	0.538	8.49722e-13	1.21389e-14	TH	SUSvsCON
Gabarapl2	9.30981e-17	-0.272046	0.996	1	1.77268e-12	2.42833e-14	TH	SUSvsCON
Kcnc3	1.2467e-16	0.397656	0.603	0.381	2.37383e-12	3.20788e-14	TH	SUSvsCON
Nptn	1.38524e-16	-0.307038	0.996	0.998	2.63763e-12	3.51684e-14	TH	SUSvsCON
Kcnab2	1.8108e-16	0.397572	0.925	0.856	3.44795e-12	4.47786e-14	TH	SUSvsCON
Ftl1	2.50139e-16	-0.317476	0.979	1	4.7629e-12	6.10629e-14	TH	SUSvsCON
Cdk5r2	2.92734e-16	0.345928	0.581	0.36	5.57394e-12	6.96743e-14	TH	SUSvsCON
Rab11fip4	3.43339e-16	0.377212	0.769	0.566	6.53751e-12	8.071e-14	TH	SUSvsCON
Hspa5	4.54977e-16	-0.358497	0.848	0.929	8.66322e-12	1.05649e-13	TH	SUSvsCON
Chmp4b	6.01499e-16	0.361329	0.829	0.681	1.14532e-11	1.3799e-13	TH	SUSvsCON
Mobp	7.12592e-16	0.35302	0.992	0.994	1.35685e-11	1.61529e-13	TH	SUSvsCON
Sumo2	8.60081e-16	-0.303758	0.951	0.982	1.63768e-11	1.92668e-13	TH	SUSvsCON
Uba1	9.1454e-16	0.314991	0.968	0.937	1.74138e-11	2.02486e-13	TH	SUSvsCON
Cit	1.58701e-15	0.431686	0.806	0.66	3.02183e-11	3.47337e-13	TH	SUSvsCON
Tmbim6	2.77897e-15	0.320759	0.942	0.87	5.29143e-11	5.94543e-13	TH	SUSvsCON
Rnf7	2.82466e-15	-0.352884	0.831	0.921	5.37843e-11	5.97604e-13	TH	SUSvsCON
C1qtnf4	3.16731e-15	0.296306	0.974	0.985	6.03087e-11	6.55529e-13	TH	SUSvsCON
Ppp1r14a	3.58525e-15	0.436237	0.795	0.642	6.82667e-11	7.31606e-13	TH	SUSvsCON
Stx1b	4.33758e-15	0.328231	0.942	0.896	8.25918e-11	8.60331e-13	TH	SUSvsCON
Cnp	6.70966e-15	0.400357	0.974	0.943	1.27759e-10	1.3171e-12	TH	SUSvsCON
Apba1	1.14189e-14	0.36623	0.722	0.553	2.17427e-10	2.19624e-12	TH	SUSvsCON
Sfxn5	1.1721e-14	0.349215	0.737	0.556	2.23179e-10	2.23179e-12	TH	SUSvsCON
Rtl8a	1.35887e-14	0.305774	1	0.998	2.58743e-10	2.56181e-12	TH	SUSvsCON
Fos	1.97201e-14	0.297691	0.378	0.18	3.7549e-10	3.68127e-12	TH	SUSvsCON
Pja2	2.47292e-14	-0.285727	0.964	0.992	4.70868e-10	4.57154e-12	TH	SUSvsCON
Srsf5	3.27045e-14	-0.360493	0.748	0.844	6.22726e-10	5.98775e-12	TH	SUSvsCON
Syn1	3.60475e-14	0.277838	0.994	0.979	6.8638e-10	6.53696e-12	TH	SUSvsCON
Nptxr	5.40335e-14	0.537265	0.897	0.857	1.02885e-09	9.68492e-12	TH	SUSvsCON
Scrt1	5.52093e-14	0.355278	0.754	0.574	1.05124e-09	9.7337e-12	TH	SUSvsCON
Timm8b	5.63355e-14	-0.265873	0.991	0.994	1.07268e-09	9.84113e-12	TH	SUSvsCON
Arf3	9.90234e-14	0.260674	0.981	0.987	1.8855e-09	1.68349e-11	TH	SUSvsCON
Purb	1.08669e-13	0.318303	0.919	0.878	2.06917e-09	1.83112e-11	TH	SUSvsCON
Serp2	1.36286e-13	-0.307838	0.927	0.959	2.59502e-09	2.27633e-11	TH	SUSvsCON
Nfkbia	1.6512e-13	0.305944	0.453	0.253	3.14405e-09	2.71039e-11	TH	SUSvsCON
Zfp385a	1.99269e-13	0.343971	0.714	0.536	3.79427e-09	3.21549e-11	TH	SUSvsCON
Ttbk1	2.49395e-13	0.292031	0.472	0.272	4.74873e-09	3.95728e-11	TH	SUSvsCON
Nap1l5	2.6241e-13	-0.301865	0.974	0.995	4.99655e-09	4.12938e-11	TH	SUSvsCON
Camk2b	3.50139e-13	0.29425	0.974	0.963	6.667e-09	5.46475e-11	TH	SUSvsCON
Ttyh3	4.55582e-13	0.328003	0.769	0.603	8.67474e-09	7.05263e-11	TH	SUSvsCON
Rgma	5.45634e-13	0.294663	0.41	0.217	1.03894e-08	8.31153e-11	TH	SUSvsCON
Gm49980	6.94275e-13	0.275163	0.359	0.178	1.32197e-08	1.04092e-10	TH	SUSvsCON
Gpc1	1.09873e-12	0.306954	0.692	0.494	2.0921e-08	1.62178e-10	TH	SUSvsCON
Tomm5	1.20993e-12	-0.297134	0.829	0.922	2.30382e-08	1.76355e-10	TH	SUSvsCON
Cacnb1	1.22257e-12	0.282978	0.528	0.318	2.32789e-08	1.76355e-10	TH	SUSvsCON
Fkbp3	2.03097e-12	-0.269497	0.947	0.985	3.86717e-08	2.86026e-10	TH	SUSvsCON
Slc6a17	2.04293e-12	0.320559	0.94	0.883	3.88995e-08	2.86026e-10	TH	SUSvsCON
Oxr1	2.18983e-12	-0.318336	0.878	0.945	4.16965e-08	3.02149e-10	TH	SUSvsCON
Ppp1r2	2.66158e-12	-0.335833	0.789	0.882	5.06791e-08	3.61993e-10	TH	SUSvsCON
Mrpl18	4.29645e-12	-0.333784	0.633	0.757	8.18088e-08	5.76118e-10	TH	SUSvsCON
Nr1d1	5.04878e-12	0.333456	0.671	0.501	9.61338e-08	6.72264e-10	TH	SUSvsCON
Emc10	6.19668e-12	0.255598	0.97	0.961	1.17991e-07	8.08157e-10	TH	SUSvsCON
Adcyap1r1	6.33798e-12	0.346131	0.662	0.501	1.20681e-07	8.20962e-10	TH	SUSvsCON
Plekhb1	7.77274e-12	0.281063	0.981	0.976	1.48001e-07	1e-09	TH	SUSvsCON
Sub1	9.77324e-12	-0.251403	0.985	0.998	1.86092e-07	1.24894e-09	TH	SUSvsCON
Hcn2	9.90731e-12	0.32584	0.945	0.945	1.88645e-07	1.2493e-09	TH	SUSvsCON
Rps27rt	1.07402e-11	0.276508	0.496	0.303	2.04503e-07	1.32794e-09	TH	SUSvsCON
Tmcc2	1.18041e-11	0.307666	0.759	0.582	2.24762e-07	1.45007e-09	TH	SUSvsCON
Pacsin1	1.25333e-11	0.294587	0.895	0.82	2.38646e-07	1.52978e-09	TH	SUSvsCON
Egr1	1.28946e-11	0.372511	0.581	0.434	2.45526e-07	1.55397e-09	TH	SUSvsCON
Cep170b	1.87943e-11	0.296422	0.803	0.686	3.57863e-07	2.22275e-09	TH	SUSvsCON
Srcin1	1.9916e-11	0.331611	0.727	0.611	3.7922e-07	2.34086e-09	TH	SUSvsCON
Grm4	2.10241e-11	0.327422	0.671	0.501	4.00321e-07	2.45596e-09	TH	SUSvsCON
Ttyh2	2.28999e-11	0.287363	0.508	0.321	4.36037e-07	2.65877e-09	TH	SUSvsCON
Fam174a	2.46655e-11	-0.299524	0.694	0.806	4.69655e-07	2.8464e-09	TH	SUSvsCON
Srp9	2.48548e-11	-0.290628	0.876	0.935	4.7326e-07	2.85096e-09	TH	SUSvsCON
Pdxk	2.97805e-11	0.293388	0.72	0.567	5.67051e-07	3.3753e-09	TH	SUSvsCON
H1fx	3.16884e-11	0.290978	0.508	0.324	6.03379e-07	3.57029e-09	TH	SUSvsCON
Pdcd5	3.43736e-11	-0.288484	0.821	0.895	6.54509e-07	3.85005e-09	TH	SUSvsCON
Gng8	4.35738e-11	0.383424	0.34	0.169	8.29689e-07	4.79589e-09	TH	SUSvsCON
Hk1	5.0684e-11	0.285385	0.885	0.828	9.65074e-07	5.51471e-09	TH	SUSvsCON
Pcdh1	5.09909e-11	0.269402	0.491	0.298	9.70918e-07	5.51658e-09	TH	SUSvsCON
Git1	5.95918e-11	0.276232	0.895	0.806	1.13469e-06	6.37465e-09	TH	SUSvsCON
Mapt	6.05706e-11	0.293953	0.906	0.854	1.15333e-06	6.42321e-09	TH	SUSvsCON
Map1a	6.07205e-11	0.265319	0.979	0.964	1.15618e-06	6.42321e-09	TH	SUSvsCON
Ncs1	6.42527e-11	0.319435	0.887	0.822	1.22344e-06	6.75932e-09	TH	SUSvsCON
Mturn	7.50278e-11	0.288624	0.744	0.562	1.4286e-06	7.76415e-09	TH	SUSvsCON
Grin1	7.70034e-11	0.27841	0.977	0.971	1.46622e-06	7.88291e-09	TH	SUSvsCON
Gprc5b	8.00514e-11	0.29709	0.791	0.65	1.52426e-06	8.15112e-09	TH	SUSvsCON
Dlgap3	1.14721e-10	0.35401	0.891	0.859	2.1844e-06	1.12704e-08	TH	SUSvsCON
Prkcg	1.2252e-10	0.348837	0.897	0.891	2.33291e-06	1.18422e-08	TH	SUSvsCON
Fabp7	1.35894e-10	0.296386	0.594	0.413	2.58755e-06	1.30684e-08	TH	SUSvsCON
Tkt	1.42754e-10	0.278729	0.818	0.694	2.71819e-06	1.36592e-08	TH	SUSvsCON
Thoc7	1.48328e-10	-0.280999	0.722	0.802	2.82431e-06	1.41215e-08	TH	SUSvsCON
Slc6a9	1.9506e-10	0.275953	0.763	0.605	3.71414e-06	1.83869e-08	TH	SUSvsCON
Agt	1.97127e-10	0.287845	0.895	0.833	3.7535e-06	1.84902e-08	TH	SUSvsCON
Wscd1	2.00798e-10	0.264622	0.789	0.629	3.82339e-06	1.87421e-08	TH	SUSvsCON
Nnat	2.39149e-10	0.373604	0.904	0.812	4.55364e-06	2.19983e-08	TH	SUSvsCON
Ddx6	2.55771e-10	0.271656	0.726	0.567	4.87013e-06	2.33021e-08	TH	SUSvsCON
Lrrc4b	2.78281e-10	0.296249	0.799	0.69	5.29874e-06	2.50026e-08	TH	SUSvsCON
Qk	2.78376e-10	0.268425	0.953	0.89	5.30056e-06	2.50026e-08	TH	SUSvsCON
Ache	3.17728e-10	0.288623	0.769	0.639	6.04986e-06	2.82704e-08	TH	SUSvsCON
Mrpl53	3.57864e-10	-0.283546	0.633	0.781	6.81409e-06	3.16934e-08	TH	SUSvsCON
Jph3	3.66839e-10	0.279585	0.654	0.491	6.98498e-06	3.23379e-08	TH	SUSvsCON
Stum	3.91191e-10	0.386521	0.742	0.608	7.44866e-06	3.43256e-08	TH	SUSvsCON
Itpkb	4.15299e-10	0.254838	0.419	0.254	7.90771e-06	3.59441e-08	TH	SUSvsCON
Zmiz2	4.17978e-10	0.287342	0.818	0.718	7.95872e-06	3.60123e-08	TH	SUSvsCON
Timp3	4.39448e-10	0.310333	0.759	0.611	8.36754e-06	3.76916e-08	TH	SUSvsCON
Mgp	4.55083e-10	0.2922	0.432	0.259	8.66524e-06	3.88576e-08	TH	SUSvsCON
Acyp2	4.84043e-10	-0.303181	0.611	0.726	9.21666e-06	4.11458e-08	TH	SUSvsCON
Bag6	6.01977e-10	0.270501	0.861	0.737	1.14623e-05	5.00535e-08	TH	SUSvsCON
Elavl3	6.85838e-10	0.268121	0.85	0.754	1.3059e-05	5.65326e-08	TH	SUSvsCON
Tm2d1	7.7399e-10	-0.282544	0.555	0.684	1.47375e-05	6.32513e-08	TH	SUSvsCON
Lbh	7.79999e-10	0.279312	0.4	0.24	1.4852e-05	6.34699e-08	TH	SUSvsCON
Mvb12b	8.5864e-10	0.258647	0.477	0.308	1.63494e-05	6.95718e-08	TH	SUSvsCON
Fus	8.85081e-10	0.26266	0.852	0.754	1.68528e-05	7.14103e-08	TH	SUSvsCON
Camk2n1	9.58075e-10	0.314722	1	0.995	1.82427e-05	7.665e-08	TH	SUSvsCON
Fxyd1	1.05519e-09	0.28824	0.643	0.473	2.00919e-05	8.30784e-08	TH	SUSvsCON
Shank3	1.05588e-09	0.272549	0.53	0.37	2.0105e-05	8.30784e-08	TH	SUSvsCON
Shisal1	1.15771e-09	0.302868	0.761	0.621	2.2044e-05	9.07161e-08	TH	SUSvsCON
Kif1b	1.20584e-09	0.254833	0.97	0.938	2.29605e-05	9.41002e-08	TH	SUSvsCON
Kcnj10	1.35681e-09	0.266788	0.932	0.9	2.58349e-05	1.04009e-07	TH	SUSvsCON
Ube2v2	1.36014e-09	-0.270934	0.75	0.825	2.58984e-05	1.04009e-07	TH	SUSvsCON
Zbtb7a	1.38466e-09	0.258475	0.553	0.384	2.63654e-05	1.05461e-07	TH	SUSvsCON
2310022B05Rik	1.93404e-09	0.285341	0.712	0.577	3.68261e-05	1.44344e-07	TH	SUSvsCON
2410006H16Rik	2.57354e-09	-0.254718	0.752	0.856	4.90027e-05	1.88472e-07	TH	SUSvsCON
Tbl1xr1	2.68089e-09	0.265404	0.466	0.311	5.10468e-05	1.94835e-07	TH	SUSvsCON
Marcksl1	2.70271e-09	0.282403	0.628	0.485	5.14623e-05	1.95674e-07	TH	SUSvsCON
Vtn	3.0635e-09	0.281321	0.594	0.423	5.83321e-05	2.18472e-07	TH	SUSvsCON
Igfbp5	3.43352e-09	0.290236	0.609	0.46	6.53776e-05	2.4304e-07	TH	SUSvsCON
Gabra1	3.57303e-09	-0.304586	0.923	0.947	6.80341e-05	2.49209e-07	TH	SUSvsCON
Ddn	3.85461e-09	0.260842	0.737	0.587	7.33957e-05	2.67424e-07	TH	SUSvsCON
Nipal3	3.96259e-09	0.261779	0.624	0.47	7.54517e-05	2.73376e-07	TH	SUSvsCON
Vmp1	4.01656e-09	-0.273011	0.744	0.835	7.64793e-05	2.76098e-07	TH	SUSvsCON
Kif5c	4.12669e-09	0.267606	0.889	0.825	7.85762e-05	2.81635e-07	TH	SUSvsCON
Calb2	4.49428e-09	0.46302	0.78	0.648	8.55756e-05	3.04539e-07	TH	SUSvsCON
Amotl1	5.07825e-09	0.297194	0.831	0.724	9.6695e-05	3.4289e-07	TH	SUSvsCON
Ubald1	6.52944e-09	0.254458	0.81	0.729	0.000124327	4.36235e-07	TH	SUSvsCON
Rbis	7.95931e-09	-0.250616	0.789	0.875	0.000151553	5.24011e-07	TH	SUSvsCON
Lynx1	8.30098e-09	0.272334	0.85	0.806	0.000158059	5.41297e-07	TH	SUSvsCON
Spock3	1.02065e-08	-0.303619	0.853	0.904	0.000194343	6.49975e-07	TH	SUSvsCON
Tmem88b	1.04525e-08	0.277539	0.665	0.501	0.000199027	6.61219e-07	TH	SUSvsCON
Iqsec1	1.09336e-08	0.271226	0.816	0.757	0.000208186	6.89357e-07	TH	SUSvsCON
Cbln4	1.1434e-08	0.334526	0.28	0.149	0.000217715	7.16168e-07	TH	SUSvsCON
Mrpl42	1.35206e-08	-0.271845	0.855	0.896	0.000257446	8.30472e-07	TH	SUSvsCON
Smim12	1.37268e-08	-0.259105	0.746	0.823	0.000261373	8.40426e-07	TH	SUSvsCON
Mrpl34	1.45744e-08	-0.251541	0.718	0.807	0.000277511	8.86615e-07	TH	SUSvsCON
Trf	1.50701e-08	0.32352	0.964	0.929	0.00028695	9.12581e-07	TH	SUSvsCON
Nlgn2	1.5192e-08	0.280775	0.63	0.496	0.000289272	9.15416e-07	TH	SUSvsCON
Cadps	1.67009e-08	-0.261411	0.789	0.885	0.000318002	9.93755e-07	TH	SUSvsCON
Pltp	1.85493e-08	0.25225	0.624	0.464	0.000353198	1.09012e-06	TH	SUSvsCON
Mag	1.93815e-08	0.313794	0.921	0.88	0.000369043	1.13203e-06	TH	SUSvsCON
Rab3c	3.75574e-08	0.262634	0.915	0.887	0.000715131	2.10333e-06	TH	SUSvsCON
Kcnma1	4.50184e-08	0.253076	0.615	0.457	0.000857196	2.44215e-06	TH	SUSvsCON
Snx10	4.55322e-08	-0.281727	0.671	0.762	0.00086698	2.46301e-06	TH	SUSvsCON
Arl1	6.39414e-08	-0.250763	0.788	0.859	0.00121751	3.30845e-06	TH	SUSvsCON
Gsk3b	6.69958e-08	0.258305	0.735	0.645	0.00127567	3.42921e-06	TH	SUSvsCON
Clasp2	8.35146e-08	0.258611	0.692	0.567	0.0015902	4.18474e-06	TH	SUSvsCON
Gap43	1.00358e-07	-0.298214	0.914	0.963	0.00191091	4.95054e-06	TH	SUSvsCON
Snhg20	1.02317e-07	-0.266219	0.357	0.488	0.00194822	5.03417e-06	TH	SUSvsCON
Plcb4	1.05303e-07	-0.310062	0.87	0.893	0.00200507	5.14121e-06	TH	SUSvsCON
Kcnk1	1.11829e-07	-0.261837	0.711	0.807	0.00212934	5.43198e-06	TH	SUSvsCON
Ramac	1.25444e-07	-0.250401	0.648	0.736	0.00238858	6.00146e-06	TH	SUSvsCON
Cacng4	1.41448e-07	0.266312	0.545	0.41	0.0026933	6.73326e-06	TH	SUSvsCON
Rbm3	1.46358e-07	-0.250335	0.739	0.793	0.00278679	6.91512e-06	TH	SUSvsCON
Ncam1	2.84686e-07	0.251836	0.848	0.75	0.00542071	1.2519e-05	TH	SUSvsCON
C1qb	3.13205e-07	0.264678	0.675	0.551	0.00596375	1.3647e-05	TH	SUSvsCON
Nap1l2	3.28964e-07	-0.253056	0.628	0.723	0.0062638	1.42359e-05	TH	SUSvsCON
Vgf	3.31301e-07	0.283271	0.872	0.836	0.00630831	1.43046e-05	TH	SUSvsCON
Slc17a7	8.01266e-07	0.25628	0.897	0.916	0.0152569	3.0698e-05	TH	SUSvsCON
Gm5741	1.01228e-06	0.43381	0.222	0.113	0.0192748	3.77936e-05	TH	SUSvsCON
Hpca	1.07994e-06	0.279716	0.788	0.754	0.0205632	4.00062e-05	TH	SUSvsCON
Ntan1	1.5003e-06	-0.256235	0.528	0.642	0.0285672	5.28045e-05	TH	SUSvsCON
Tcf7l2	2.08583e-06	0.259801	0.927	0.874	0.0397163	7.0922e-05	TH	SUSvsCON
Ddah1	4.47306e-06	0.257053	0.761	0.674	0.0851716	0.000135193	TH	SUSvsCON
Gabra4	8.66034e-06	-0.320094	0.771	0.765	0.164902	0.000241437	TH	SUSvsCON
Cbln1	2.07356e-05	0.320054	0.368	0.263	0.394827	0.000513429	TH	SUSvsCON
Gad1	0.000449656	-0.34581	0.477	0.564	1	0.00658608	TH	SUSvsCON
Necab2	0.000490738	0.266911	0.872	0.814	1	0.00705218	TH	SUSvsCON
Tac2	0.00265004	0.437257	0.331	0.251	1	0.0258766	TH	SUSvsCON
Hcrt	1.22795e-80	-3.58796	0.452	0.997	2.33814e-76	2.33814e-76	HY	SUSvsCON
Avp	5.2467e-37	-3.22192	0.034	0.5	9.99025e-33	4.99512e-33	HY	SUSvsCON
Gm10076	3.79506e-35	-0.720447	0.939	1	7.22617e-31	2.40872e-31	HY	SUSvsCON
Oxt	2.09076e-31	-2.94962	0.014	0.41	3.98102e-27	9.95255e-28	HY	SUSvsCON
Hdc	2.12955e-26	0.989808	0.388	0.033	4.05487e-22	8.10975e-23	HY	SUSvsCON
Cpe	2.79773e-26	0.315335	1	1	5.32716e-22	8.8786e-23	HY	SUSvsCON
Actb	4.56245e-25	0.494252	1	1	8.68736e-21	1.24105e-21	HY	SUSvsCON
Gal	1.99206e-24	-1.67729	0.422	0.73	3.79308e-20	4.74135e-21	HY	SUSvsCON
Ptgds	4.61503e-24	0.674432	1	1	8.78748e-20	9.76387e-21	HY	SUSvsCON
Sgk1	6.91043e-24	0.852397	0.755	0.433	1.31582e-19	1.31582e-20	HY	SUSvsCON
Pdyn	3.40667e-23	-0.942565	0.245	0.62	6.48664e-19	5.89694e-20	HY	SUSvsCON
Fezf1	6.79631e-21	-0.720352	0.014	0.29	1.29409e-16	1.07841e-17	HY	SUSvsCON
Calb1	8.30791e-20	-0.913403	0.65	0.86	1.58191e-15	1.13148e-16	HY	SUSvsCON
Gm47283	8.31924e-20	-0.603122	0.605	0.883	1.58407e-15	1.13148e-16	HY	SUSvsCON
Prph	1.12317e-19	0.649695	0.293	0.023	2.13863e-15	1.42576e-16	HY	SUSvsCON
Rsrp1	3.71701e-18	0.499827	0.949	0.863	7.07756e-14	4.42348e-15	HY	SUSvsCON
Eef2	8.62447e-18	0.371539	1	1	1.64219e-13	9.65992e-15	HY	SUSvsCON
Apoe	1.33066e-17	0.333802	1	1	2.53371e-13	1.40762e-14	HY	SUSvsCON
6330403K07Rik	2.71432e-16	-0.556853	0.993	1	5.16834e-12	2.72018e-13	HY	SUSvsCON
Scd2	2.43207e-15	0.299887	1	1	4.63091e-11	2.31546e-12	HY	SUSvsCON
Fos	2.85281e-15	0.540465	0.439	0.157	5.43204e-11	2.58669e-12	HY	SUSvsCON
Junb	1.14835e-14	0.500135	0.497	0.207	2.18657e-10	9.93897e-12	HY	SUSvsCON
Kif5a	1.7476e-14	0.455002	0.983	0.92	3.32761e-10	1.42737e-11	HY	SUSvsCON
Atp1a2	1.88435e-14	0.492167	1	0.983	3.588e-10	1.42737e-11	HY	SUSvsCON
Pitx2	1.96205e-14	0.444184	0.299	0.057	3.73593e-10	1.42737e-11	HY	SUSvsCON
Ddit4	2.024e-14	0.427206	0.575	0.273	3.85391e-10	1.42737e-11	HY	SUSvsCON
Slc18a2	3.00881e-14	0.510141	0.327	0.083	5.72908e-10	2.0461e-11	HY	SUSvsCON
Cbln1	3.27143e-14	-0.705157	0.361	0.61	6.22912e-10	2.14797e-11	HY	SUSvsCON
Sncb	6.6973e-14	0.444184	0.966	0.95	1.27523e-09	4.25078e-11	HY	SUSvsCON
Ckb	1.2477e-13	0.305486	1	1	2.37574e-09	7.66367e-11	HY	SUSvsCON
Arl4d	2.11824e-13	0.343932	0.299	0.067	4.03333e-09	1.26042e-10	HY	SUSvsCON
Ahi1	2.40671e-13	-0.470823	0.939	0.993	4.58261e-09	1.38867e-10	HY	SUSvsCON
Spock2	9.9044e-13	0.43368	0.942	0.88	1.8859e-08	5.54675e-10	HY	SUSvsCON
Eef1a2	1.06204e-12	0.343966	0.983	0.963	2.02223e-08	5.65284e-10	HY	SUSvsCON
Atp1b2	1.06876e-12	0.402686	0.973	0.95	2.03502e-08	5.65284e-10	HY	SUSvsCON
Gdi1	1.1089e-12	-0.315025	0.993	1	2.11146e-08	5.70666e-10	HY	SUSvsCON
Rps2	1.41705e-12	-0.256837	1	1	2.6982e-08	7.10053e-10	HY	SUSvsCON
Atp1a3	1.68185e-12	0.305097	1	1	3.20242e-08	8.21133e-10	HY	SUSvsCON
Bex2	2.30805e-12	-0.323055	1	1	4.39476e-08	1.09869e-09	HY	SUSvsCON
Dynll2	2.47724e-12	0.339801	1	0.99	4.71691e-08	1.15046e-09	HY	SUSvsCON
1500011B03Rik	3.32671e-12	-0.357809	0.956	0.987	6.33439e-08	1.47311e-09	HY	SUSvsCON
Klf2	3.41762e-12	0.384478	0.327	0.097	6.50749e-08	1.47898e-09	HY	SUSvsCON
Ndfip1	5.47586e-12	-0.26617	1	1	1.04266e-07	2.31702e-09	HY	SUSvsCON
Gnb1	8.97885e-12	0.355145	0.993	0.95	1.70966e-07	3.71666e-09	HY	SUSvsCON
Egr1	1.21967e-11	0.467976	0.582	0.337	2.32237e-07	4.83828e-09	HY	SUSvsCON
Gm2694	1.60938e-11	-0.396248	0.15	0.383	3.06442e-07	6.25393e-09	HY	SUSvsCON
Wif1	1.6498e-11	0.310917	0.187	0.02	3.14138e-07	6.28277e-09	HY	SUSvsCON
Nr5a1	1.70963e-11	-0.318076	0	0.143	3.25531e-07	6.38297e-09	HY	SUSvsCON
Uba52	1.96353e-11	0.35705	0.986	0.95	3.73875e-07	7.18991e-09	HY	SUSvsCON
Nr4a1	2.41242e-11	0.420533	0.459	0.217	4.59348e-07	8.66695e-09	HY	SUSvsCON
Gm26782	2.66358e-11	0.411518	0.524	0.273	5.07171e-07	9.39206e-09	HY	SUSvsCON
Nxph4	3.78922e-11	0.444184	0.401	0.163	7.21506e-07	1.31183e-08	HY	SUSvsCON
Elk1	5.05476e-11	-0.345627	0.109	0.327	9.62477e-07	1.71871e-08	HY	SUSvsCON
Scn2b	5.33247e-11	0.399756	0.847	0.737	1.01535e-06	1.78132e-08	HY	SUSvsCON
Camk2n1	5.43527e-11	0.36028	0.986	0.937	1.03493e-06	1.78436e-08	HY	SUSvsCON
Pnck	6.25135e-11	-0.463998	0.857	0.95	1.19032e-06	2.01749e-08	HY	SUSvsCON
Arc	2.09854e-10	0.342106	0.374	0.15	3.99583e-06	6.55053e-08	HY	SUSvsCON
Gstm1	3.38277e-10	0.312546	0.993	0.96	6.44113e-06	1.03889e-07	HY	SUSvsCON
Map4	4.63581e-10	0.33266	0.963	0.9	8.82706e-06	1.40112e-07	HY	SUSvsCON
Slc1a2	8.03711e-10	0.310193	1	1	1.53035e-05	2.31871e-07	HY	SUSvsCON
Rpl22l1	1.03972e-09	-0.262204	1	1	1.97974e-05	2.95483e-07	HY	SUSvsCON
Ppp1r9b	1.20767e-09	0.391013	0.847	0.75	2.29953e-05	3.38167e-07	HY	SUSvsCON
Mobp	1.54866e-09	0.585807	0.942	0.867	2.9488e-05	4.21258e-07	HY	SUSvsCON
Dusp1	2.32879e-09	0.321674	0.34	0.137	4.43425e-05	6.15868e-07	HY	SUSvsCON
Csrp1	3.06173e-09	0.388886	0.929	0.823	5.82983e-05	7.87815e-07	HY	SUSvsCON
Tmem158	3.2734e-09	-0.428273	0.571	0.753	6.23288e-05	8.3105e-07	HY	SUSvsCON
Zcchc12	3.37316e-09	-0.413564	0.908	0.967	6.42283e-05	8.45109e-07	HY	SUSvsCON
Scg2	3.64108e-09	-0.570736	0.986	1	6.93299e-05	9.00388e-07	HY	SUSvsCON
Ebf3	3.74916e-09	0.268397	0.211	0.05	7.13877e-05	9.15227e-07	HY	SUSvsCON
Tro	3.93014e-09	-0.36969	0.714	0.857	7.48337e-05	9.47262e-07	HY	SUSvsCON
Ly6h	4.14013e-09	-0.337254	0.997	1	7.88323e-05	9.85403e-07	HY	SUSvsCON
Zcchc18	5.88409e-09	-0.314502	0.98	0.997	0.000112039	1.3832e-06	HY	SUSvsCON
Bsx	1.06688e-08	0.2929	0.286	0.103	0.000203145	2.45232e-06	HY	SUSvsCON
Tst	1.06897e-08	0.308859	0.558	0.333	0.000203542	2.45232e-06	HY	SUSvsCON
Cga	1.12596e-08	0.513203	0.112	0.003	0.000214394	2.55231e-06	HY	SUSvsCON
Nfkbia	1.27456e-08	0.376805	0.452	0.243	0.000242689	2.85517e-06	HY	SUSvsCON
Gpx3	1.68449e-08	-0.453593	0.789	0.89	0.000320743	3.6867e-06	HY	SUSvsCON
Npvf	1.70468e-08	-1.21186	0.167	0.37	0.000324589	3.68851e-06	HY	SUSvsCON
Lrrc17	1.76915e-08	0.34262	0.588	0.37	0.000336864	3.78499e-06	HY	SUSvsCON
Dpysl2	1.91744e-08	0.278897	0.997	0.97	0.000365099	4.05666e-06	HY	SUSvsCON
Rasgrf2	1.97202e-08	-0.459835	0.653	0.8	0.000375493	4.1263e-06	HY	SUSvsCON
Hsph1	2.00492e-08	-0.310139	0.905	0.957	0.000381758	4.14954e-06	HY	SUSvsCON
Nptx2	2.2e-08	-0.412433	0.231	0.43	0.000418901	4.50431e-06	HY	SUSvsCON
Gabbr1	2.29806e-08	0.258237	0.997	0.987	0.000437574	4.65505e-06	HY	SUSvsCON
Apod	2.59859e-08	0.593977	0.898	0.733	0.000494798	5.15414e-06	HY	SUSvsCON
Ghrh	2.69883e-08	-0.574249	0.112	0.293	0.000513884	5.29777e-06	HY	SUSvsCON
Lbhd2	2.7282e-08	-0.726487	0.347	0.517	0.000519476	5.30078e-06	HY	SUSvsCON
Cpne6	3.00606e-08	-0.346258	0.582	0.767	0.000572383	5.78165e-06	HY	SUSvsCON
Alas2	3.1929e-08	0.304578	0.156	0.027	0.000607959	6.07959e-06	HY	SUSvsCON
Cadps2	3.46353e-08	-0.42485	0.34	0.51	0.000659491	6.52961e-06	HY	SUSvsCON
[truncated: 813 more rows]

## Sheet: Supplementary Table 4-2
gene_name	p_val	avg_log2FC	pct.1	pct.2	p_val_adj	FDR	region	sample
Hcrt	2.87943e-178	-1.36292	0.459	0.96	5.48272e-174	5.48272e-174	Isocortex	RESvsCON
Gm10076	1.88299e-151	-1.17652	0.638	0.975	3.58539e-147	1.7927e-147	Isocortex	RESvsCON
Gm47283	6.34319e-125	-1.0307	0.571	0.941	1.20781e-120	4.02602e-121	Isocortex	RESvsCON
Egr1	1.15508e-99	1.03477	0.983	0.877	2.19938e-95	5.49845e-96	Isocortex	RESvsCON
Atp1a3	1.07406e-87	0.541406	1	0.999	2.04512e-83	4.09024e-84	Isocortex	RESvsCON
Snhg11	7.98742e-87	-0.584906	0.995	1	1.52088e-82	2.53481e-83	Isocortex	RESvsCON
Avp	3.06817e-77	-0.541271	0.025	0.408	5.8421e-73	8.34586e-74	Isocortex	RESvsCON
Eef1a2	3.20421e-68	0.485667	1	0.999	6.10114e-64	7.62643e-65	Isocortex	RESvsCON
Uba52	3.84006e-63	0.556314	0.988	0.946	7.31185e-59	8.12428e-60	Isocortex	RESvsCON
Meg3	6.63735e-63	-0.478521	0.999	1	1.26382e-58	1.26382e-59	Isocortex	RESvsCON
Egr4	1.28087e-57	0.699684	0.688	0.349	2.43891e-53	2.21719e-54	Isocortex	RESvsCON
Fos	6.95804e-56	0.662506	0.622	0.254	1.32488e-51	1.10407e-52	Isocortex	RESvsCON
Arc	1.6456e-55	0.725672	0.758	0.481	3.13338e-51	2.41029e-52	Isocortex	RESvsCON
Pcsk1n	4.37641e-55	0.311379	1	1	8.33312e-51	5.95223e-52	Isocortex	RESvsCON
Mt2	5.57053e-55	0.71109	0.961	0.809	1.06068e-50	7.07123e-52	Isocortex	RESvsCON
Rbm3	8.70135e-52	-0.581409	0.657	0.887	1.65682e-47	1.03551e-48	Isocortex	RESvsCON
Sgk1	4.32012e-51	0.781769	0.817	0.552	8.22594e-47	4.83879e-48	Isocortex	RESvsCON
Oxt	4.873e-51	-0.372667	0.007	0.264	9.27867e-47	5.15482e-48	Isocortex	RESvsCON
Rpl21	4.51803e-47	-0.262855	1	1	8.60279e-43	4.52778e-44	Isocortex	RESvsCON
Sncb	1.76934e-46	0.43989	1	0.994	3.36901e-42	1.6845e-43	Isocortex	RESvsCON
Dnajb5	1.14795e-42	0.600906	0.74	0.503	2.18582e-38	1.04087e-39	Isocortex	RESvsCON
Ptms	1.24156e-42	0.403116	1	0.996	2.36405e-38	1.07457e-39	Isocortex	RESvsCON
Cubn	6.27316e-41	-0.285012	0.001	0.203	1.19447e-36	5.19336e-38	Isocortex	RESvsCON
Rian	1.8905e-39	-0.492681	0.758	0.92	3.5997e-35	1.49988e-36	Isocortex	RESvsCON
Mif	6.91561e-37	0.318734	1	0.999	1.3168e-32	5.26721e-34	Isocortex	RESvsCON
Glul	4.11357e-36	0.486723	0.99	0.967	7.83266e-32	3.01256e-33	Isocortex	RESvsCON
Snhg20	4.74986e-35	-0.463877	0.517	0.773	9.0442e-31	3.3497e-32	Isocortex	RESvsCON
Rps28	7.40604e-34	0.317756	1	1	1.41018e-29	5.03637e-31	Isocortex	RESvsCON
Tomm6	1.2033e-32	0.352735	0.996	0.983	2.29119e-28	7.90067e-30	Isocortex	RESvsCON
Homer1	3.38707e-32	0.476022	0.891	0.793	6.44932e-28	2.08043e-29	Isocortex	RESvsCON
Gpm6a	5.37535e-32	-0.26664	0.999	1	1.02352e-27	3.1985e-29	Isocortex	RESvsCON
Mt1	1.35732e-30	0.355145	1	1	2.58447e-26	7.83174e-28	Isocortex	RESvsCON
Gm42418	2.405e-28	0.500305	0.951	0.878	4.57935e-24	1.30839e-25	Isocortex	RESvsCON
Rtl8a	5.0385e-28	0.31711	0.996	0.992	9.59382e-24	2.66495e-25	Isocortex	RESvsCON
Egr3	2.19973e-27	0.451455	0.883	0.773	4.1885e-23	1.10224e-24	Isocortex	RESvsCON
Cdkn1a	5.17027e-27	0.381732	0.445	0.199	9.84471e-23	2.52429e-24	Isocortex	RESvsCON
Gm11808	6.2806e-27	0.413929	0.684	0.463	1.19589e-22	2.98972e-24	Isocortex	RESvsCON
Nr4a1	1.39394e-26	0.447373	0.72	0.515	2.65421e-22	6.32177e-24	Isocortex	RESvsCON
Ly6e	1.39443e-26	0.379337	0.985	0.952	2.65514e-22	6.32177e-24	Isocortex	RESvsCON
Junb	1.60092e-26	0.446264	0.635	0.412	3.04831e-22	7.0891e-24	Isocortex	RESvsCON
Cdk5r2	9.41613e-26	0.391783	0.754	0.568	1.79293e-21	3.89766e-23	Isocortex	RESvsCON
Ifi27l2a	2.26584e-25	0.309561	0.236	0.047	4.31438e-21	8.9883e-23	Isocortex	RESvsCON
Jdp2	2.4849e-25	0.47097	0.69	0.506	4.7315e-21	9.65611e-23	Isocortex	RESvsCON
Ddit4	2.78086e-25	0.41745	0.52	0.285	5.29504e-21	1.05901e-22	Isocortex	RESvsCON
Tubb4a	3.60968e-25	0.34689	0.994	0.979	6.87319e-21	1.32177e-22	Isocortex	RESvsCON
Vgf	4.85987e-25	0.393051	0.955	0.877	9.25368e-21	1.71364e-22	Isocortex	RESvsCON
Scg5	1.04034e-24	-0.280086	0.993	0.997	1.98092e-20	3.60167e-22	Isocortex	RESvsCON
Fosb	1.92327e-24	0.3275	0.337	0.12	3.66209e-20	6.53945e-22	Isocortex	RESvsCON
Nfkbia	4.90355e-24	0.40995	0.521	0.286	9.33684e-20	1.6098e-21	Isocortex	RESvsCON
Tecr	2.14763e-23	0.273457	0.998	0.996	4.08929e-19	6.81549e-21	Isocortex	RESvsCON
Actb	6.63227e-23	0.257532	1	1	1.26285e-18	1.97321e-20	Isocortex	RESvsCON
Ifitm3	8.7068e-23	0.433953	0.462	0.238	1.65786e-18	2.55056e-20	Isocortex	RESvsCON
Dbp	1.01556e-21	-0.356518	0.51	0.726	1.93372e-17	2.92988e-19	Isocortex	RESvsCON
Tmem267	3.31253e-20	-0.260509	0.168	0.378	6.30739e-16	9.01056e-18	Isocortex	RESvsCON
Gm27032	1.46489e-19	-0.313966	0.301	0.509	2.78929e-15	3.71906e-17	Isocortex	RESvsCON
Isca1	5.09535e-19	0.325087	0.844	0.73	9.70206e-15	1.27659e-16	Isocortex	RESvsCON
Irs2	5.9541e-19	0.347351	0.512	0.311	1.13372e-14	1.47236e-16	Isocortex	RESvsCON
Lrrc17	6.17179e-19	0.33366	0.502	0.296	1.17517e-14	1.50663e-16	Isocortex	RESvsCON
Cbarp	7.53293e-19	0.309266	0.957	0.924	1.43435e-14	1.81563e-16	Isocortex	RESvsCON
Jund	1.68379e-18	0.333265	0.941	0.871	3.2061e-14	3.90988e-16	Isocortex	RESvsCON
Ptgds	2.00608e-18	0.527834	1	1	3.81978e-14	4.60215e-16	Isocortex	RESvsCON
Rnasek	2.72392e-18	0.251046	0.999	0.994	5.18661e-14	6.1019e-16	Isocortex	RESvsCON
Pfn1	7.22811e-18	0.349285	0.881	0.806	1.3763e-13	1.58196e-15	Isocortex	RESvsCON
Omg	9.52603e-18	-0.309617	0.775	0.871	1.81385e-13	2.0612e-15	Isocortex	RESvsCON
Bhlhe40	9.99447e-18	0.368445	0.805	0.678	1.90305e-13	2.13826e-15	Isocortex	RESvsCON
Zcrb1	2.94615e-17	-0.304905	0.842	0.914	5.60977e-13	6.03201e-15	Isocortex	RESvsCON
Nr4a3	6.76168e-17	0.312627	0.455	0.27	1.28749e-12	1.35525e-14	Isocortex	RESvsCON
S100a9	9.71736e-17	0.323474	0.095	0.001	1.85028e-12	1.85028e-14	Isocortex	RESvsCON
Fosl2	1.25402e-16	0.278711	0.383	0.196	2.38779e-12	2.36414e-14	Isocortex	RESvsCON
Miat	1.33359e-16	-0.305396	0.579	0.761	2.53928e-12	2.48949e-14	Isocortex	RESvsCON
Gm3764	2.17204e-16	-0.314698	0.407	0.596	4.13579e-12	3.97672e-14	Isocortex	RESvsCON
Cldn5	4.71166e-16	-0.331627	0.322	0.517	8.97147e-12	8.46365e-14	Isocortex	RESvsCON
Atp6ap2	1.45643e-15	-0.251953	0.978	0.989	2.7732e-11	2.45416e-13	Isocortex	RESvsCON
Tef	7.92079e-15	-0.283544	0.748	0.87	1.5082e-10	1.32298e-12	Isocortex	RESvsCON
S100a8	8.32708e-15	0.309261	0.084	0.001	1.58556e-10	1.37875e-12	Isocortex	RESvsCON
Pmch	9.30935e-15	-0.302945	0.706	0.819	1.77259e-10	1.51504e-12	Isocortex	RESvsCON
Gm49980	1.65682e-14	0.27726	0.42	0.246	3.15476e-10	2.65106e-12	Isocortex	RESvsCON
Faim2	2.18127e-14	0.267729	0.984	0.961	4.15335e-10	3.46113e-12	Isocortex	RESvsCON
Atp1a1	4.77554e-14	-0.274819	1	1	9.09311e-10	7.45337e-12	Isocortex	RESvsCON
Pacsin1	5.37383e-14	0.282162	0.909	0.849	1.02323e-09	8.31895e-12	Isocortex	RESvsCON
Rnf112	1.06854e-13	-0.273443	0.866	0.92	2.03461e-09	1.61477e-11	Isocortex	RESvsCON
Dusp5	1.4215e-13	0.283657	0.432	0.268	2.70668e-09	2.11459e-11	Isocortex	RESvsCON
Pnisr	1.68509e-13	-0.255772	0.502	0.685	3.20859e-09	2.48728e-11	Isocortex	RESvsCON
Schip1	1.79786e-13	0.297867	0.835	0.751	3.4233e-09	2.63331e-11	Isocortex	RESvsCON
Nrgn	3.54981e-13	0.286564	1	1	6.7592e-09	5.15969e-11	Isocortex	RESvsCON
Bloc1s1	4.70265e-13	0.283161	0.618	0.481	8.95432e-09	6.78357e-11	Isocortex	RESvsCON
Slc2a1	5.93899e-13	0.306487	0.683	0.544	1.13084e-08	8.43912e-11	Isocortex	RESvsCON
B2m	1.09022e-12	0.321881	0.903	0.835	2.07588e-08	1.52638e-10	Isocortex	RESvsCON
Phpt1	1.76595e-12	0.268389	0.543	0.385	3.36255e-08	2.35144e-10	Isocortex	RESvsCON
Malat1	2.40864e-12	-0.352633	0.714	0.808	4.58628e-08	3.18492e-10	Isocortex	RESvsCON
Gstm1	2.90998e-12	0.30441	0.912	0.856	5.5409e-08	3.76932e-10	Isocortex	RESvsCON
Ahi1	5.95112e-12	-0.262945	0.628	0.772	1.13315e-07	7.55435e-10	Isocortex	RESvsCON
Ppme1	6.72944e-12	0.282706	0.891	0.856	1.28135e-07	8.48578e-10	Isocortex	RESvsCON
Arl4d	1.10727e-11	0.291518	0.477	0.337	2.10836e-07	1.36023e-09	Isocortex	RESvsCON
Rbm5	1.46949e-11	-0.25222	0.614	0.755	2.79805e-07	1.7822e-09	Isocortex	RESvsCON
Fmnl1	1.84869e-11	0.304324	0.677	0.574	3.52009e-07	2.20006e-09	Isocortex	RESvsCON
Nr1d2	2.18983e-11	-0.253388	0.566	0.71	4.16966e-07	2.55808e-09	Isocortex	RESvsCON
Itm2a	3.46833e-11	-0.259465	0.414	0.573	6.60404e-07	3.93098e-09	Isocortex	RESvsCON
Mical2	4.42566e-11	0.260967	0.84	0.801	8.4269e-07	4.957e-09	Isocortex	RESvsCON
Tsc22d3	9.48959e-11	0.258559	0.79	0.714	1.80691e-06	9.92809e-09	Isocortex	RESvsCON
Scrt1	3.67575e-10	0.27015	0.625	0.52	6.999e-06	3.46485e-08	Isocortex	RESvsCON
Ly6a	4.64601e-10	0.293146	0.608	0.48	8.84647e-06	4.27366e-08	Isocortex	RESvsCON
AC149090.1	4.73596e-10	0.272221	0.725	0.654	9.01774e-06	4.33545e-08	Isocortex	RESvsCON
Nr2f1	6.5756e-10	-0.253544	0.64	0.748	1.25206e-05	5.82353e-08	Isocortex	RESvsCON
Errfi1	1.92483e-09	0.265262	0.425	0.288	3.66507e-05	1.57299e-07	Isocortex	RESvsCON
Apod	5.45318e-07	0.404422	0.722	0.628	0.0103834	2.39249e-05	Isocortex	RESvsCON
Trf	0.000108185	0.300896	0.784	0.732	1	0.00176214	Isocortex	RESvsCON
Hcrt	3.8828e-56	-1.30852	0.387	0.907	7.39323e-52	7.39323e-52	Hip	RESvsCON
Gm10076	1.87113e-55	-1.21419	0.594	0.978	3.56281e-51	1.78141e-51	Hip	RESvsCON
Atp1a3	2.92669e-47	0.709105	1	1	5.57271e-43	1.85757e-43	Hip	RESvsCON
Gm47283	3.5146e-37	-0.991596	0.546	0.91	6.69216e-33	1.67304e-33	Hip	RESvsCON
Ptms	1.22099e-29	0.532843	1	0.993	2.32489e-25	4.64978e-26	Hip	RESvsCON
Snhg11	1.8375e-29	-0.68757	0.97	1	3.49879e-25	5.83131e-26	Hip	RESvsCON
Avp	2.94921e-24	-0.467458	0.03	0.384	5.61559e-20	8.02228e-21	Hip	RESvsCON
Mt2	1.25741e-23	0.876879	0.963	0.882	2.39424e-19	2.99279e-20	Hip	RESvsCON
Sgk1	2.04824e-23	0.792434	0.834	0.563	3.90005e-19	4.33339e-20	Hip	RESvsCON
Meg3	3.58172e-23	-0.50719	1	1	6.81994e-19	6.81994e-20	Hip	RESvsCON
Eef1a2	1.63065e-22	0.491526	1	0.996	3.10492e-18	2.82265e-19	Hip	RESvsCON
Pcsk1n	3.38952e-21	0.278647	1	1	6.45399e-17	5.37833e-18	Hip	RESvsCON
Uba52	1.31454e-20	0.522677	1	0.939	2.50302e-16	1.9254e-17	Hip	RESvsCON
Pfn1	4.37763e-16	0.545848	0.97	0.932	8.33545e-12	5.95389e-13	Hip	RESvsCON
Egr1	6.10645e-16	0.711824	0.812	0.609	1.16273e-11	7.75153e-13	Hip	RESvsCON
Egr4	3.69111e-15	0.52619	0.491	0.186	7.02825e-11	4.39265e-12	Hip	RESvsCON
Rbm3	4.81039e-15	-0.544719	0.576	0.828	9.15946e-11	5.38792e-12	Hip	RESvsCON
Tecr	8.55928e-14	0.367239	0.996	0.989	1.62977e-09	8.57775e-11	Hip	RESvsCON
Gm3764	1.88512e-13	-0.467154	0.218	0.516	3.58947e-09	1.74082e-10	Hip	RESvsCON
Dnajb5	1.91993e-13	0.565944	0.701	0.462	3.65573e-09	1.74082e-10	Hip	RESvsCON
Tomm6	2.72318e-13	0.358666	0.996	0.989	5.18521e-09	2.35691e-10	Hip	RESvsCON
Rps29	8.86941e-13	0.368087	1	1	1.68882e-08	7.34271e-10	Hip	RESvsCON
Nrgn	9.45594e-13	0.483598	1	1	1.80051e-08	7.50211e-10	Hip	RESvsCON
Dbp	4.06456e-12	-0.452345	0.351	0.642	7.73933e-08	2.97666e-09	Hip	RESvsCON
Snhg20	4.55779e-12	-0.45071	0.406	0.677	8.67848e-08	3.21425e-09	Hip	RESvsCON
Mif	6.39606e-12	0.345933	1	1	1.21787e-07	4.34955e-09	Hip	RESvsCON
Bloc1s1	7.50589e-12	0.503199	0.657	0.419	1.4292e-07	4.75154e-09	Hip	RESvsCON
Sncb	7.5599e-12	0.427281	0.982	0.961	1.43948e-07	4.75154e-09	Hip	RESvsCON
Oxt	8.43299e-12	-0.276805	0.015	0.194	1.60573e-07	5.0179e-09	Hip	RESvsCON
Rps28	1.06362e-11	0.365507	1	1	2.02523e-07	6.13707e-09	Hip	RESvsCON
Tmem267	1.12083e-11	-0.371934	0.162	0.423	2.13417e-07	6.27697e-09	Hip	RESvsCON
Ddn	2.27408e-11	0.397624	0.996	0.978	4.33008e-07	1.23717e-08	Hip	RESvsCON
Rnasek	2.39013e-11	0.322341	0.993	0.989	4.55104e-07	1.26418e-08	Hip	RESvsCON
Ppp1r9b	6.64251e-11	0.386237	0.948	0.914	1.2648e-06	3.32842e-08	Hip	RESvsCON
Pcp4	7.68092e-11	-0.523766	0.963	0.996	1.46252e-06	3.75006e-08	Hip	RESvsCON
Rpl37a	8.97962e-11	0.282569	1	1	1.70981e-06	4.27452e-08	Hip	RESvsCON
Ddit4	1.4601e-10	0.417264	0.609	0.355	2.78017e-06	6.7809e-08	Hip	RESvsCON
Camk2a	1.64675e-10	0.39691	1	0.975	3.13558e-06	7.46568e-08	Hip	RESvsCON
Lcn2	2.42247e-10	0.334754	0.144	0.004	4.61262e-06	1.0727e-07	Hip	RESvsCON
Cnih2	3.2834e-10	0.39372	1	1	6.25192e-06	1.42089e-07	Hip	RESvsCON
Rian	3.48069e-10	-0.477997	0.528	0.746	6.62759e-06	1.4728e-07	Hip	RESvsCON
Malat1	1.47663e-09	-0.498863	0.697	0.864	2.81165e-05	6.11228e-07	Hip	RESvsCON
Lrrc17	1.65544e-09	0.3639	0.325	0.115	3.15212e-05	6.70664e-07	Hip	RESvsCON
Atp5g3	1.85462e-09	0.285823	1	1	3.53138e-05	7.35705e-07	Hip	RESvsCON
Ifi27l2a	2.39248e-09	0.305838	0.185	0.029	4.55551e-05	9.29697e-07	Hip	RESvsCON
Actb	2.46615e-09	0.26488	1	1	4.6958e-05	9.3916e-07	Hip	RESvsCON
Gm49980	3.28471e-09	0.32545	0.369	0.151	6.25441e-05	1.22636e-06	Hip	RESvsCON
Ifi27	3.5593e-09	0.457797	0.653	0.455	6.77727e-05	1.30332e-06	Hip	RESvsCON
Mical2	3.79799e-09	0.46647	0.786	0.663	7.23176e-05	1.36448e-06	Hip	RESvsCON
Ly6e	4.12486e-09	0.459543	0.97	0.907	7.85415e-05	1.42803e-06	Hip	RESvsCON
Scand1	4.82635e-09	0.321256	0.952	0.892	9.18985e-05	1.64104e-06	Hip	RESvsCON
Pink1	8.50925e-09	-0.306961	0.956	0.978	0.000162025	2.70041e-06	Hip	RESvsCON
Ifitm3	1.06627e-08	0.530299	0.413	0.197	0.000203028	3.27464e-06	Hip	RESvsCON
Kcnc3	1.50837e-08	0.403429	0.616	0.437	0.000287209	4.55888e-06	Hip	RESvsCON
Mt1	2.1247e-08	0.448524	1	1	0.000404564	6.22406e-06	Hip	RESvsCON
Vgf	2.48814e-08	0.396858	0.878	0.789	0.000473767	7.17829e-06	Hip	RESvsCON
Psd	3.4707e-08	0.286571	0.996	0.971	0.000660857	9.71848e-06	Hip	RESvsCON
Miat	3.58299e-08	-0.39735	0.506	0.692	0.000682236	9.88748e-06	Hip	RESvsCON
Fmnl1	4.83813e-08	0.374144	0.568	0.373	0.000921228	1.30376e-05	Hip	RESvsCON
Git1	4.86145e-08	0.344312	0.915	0.857	0.00092567	1.30376e-05	Hip	RESvsCON
Fabp5	6.55126e-08	-0.2859	0.948	0.982	0.00124743	1.73254e-05	Hip	RESvsCON
Syn1	6.74222e-08	0.293742	0.996	0.978	0.00128379	1.75861e-05	Hip	RESvsCON
Nfkbia	1.09024e-07	0.347009	0.483	0.28	0.00207592	2.76789e-05	Hip	RESvsCON
Rps27	1.11425e-07	0.262355	1	1	0.00212164	2.79163e-05	Hip	RESvsCON
Akap8l	1.56332e-07	-0.359615	0.461	0.656	0.00297673	3.86588e-05	Hip	RESvsCON
Basp1	2.3222e-07	0.291372	0.985	0.993	0.0044217	5.45889e-05	Hip	RESvsCON
Gstm1	2.56913e-07	0.401948	0.915	0.86	0.00489187	5.82366e-05	Hip	RESvsCON
Emc10	2.84562e-07	0.266005	0.993	0.982	0.00541835	6.37453e-05	Hip	RESvsCON
Zdhhc22	3.24163e-07	-0.284471	0.148	0.333	0.00617239	7.01408e-05	Hip	RESvsCON
Tmem59l	3.33812e-07	0.271426	1	0.989	0.00635611	7.1417e-05	Hip	RESvsCON
Tubb4a	3.72822e-07	0.330152	0.985	0.95	0.00709891	7.88767e-05	Hip	RESvsCON
Pikfyve	3.86801e-07	-0.271741	0.159	0.341	0.00736508	8.09349e-05	Hip	RESvsCON
Hpca	3.93544e-07	0.507406	1	0.996	0.00749347	8.14507e-05	Hip	RESvsCON
Cdkn1a	4.29789e-07	0.250919	0.255	0.093	0.00818362	8.79959e-05	Hip	RESvsCON
Arc	5.38062e-07	0.36242	0.483	0.301	0.0102452	0.000108992	Hip	RESvsCON
Faim2	6.41238e-07	0.280284	0.963	0.914	0.0122098	0.000128524	Hip	RESvsCON
Pnisr	6.63928e-07	-0.334231	0.443	0.627	0.0126419	0.000131686	Hip	RESvsCON
Jdp2	7.40424e-07	0.331152	0.524	0.341	0.0140984	0.000145344	Hip	RESvsCON
Mtmr7	8.21405e-07	-0.252339	0.177	0.366	0.0156404	0.000157984	Hip	RESvsCON
Mpc1	8.38137e-07	-0.255009	0.952	0.971	0.015959	0.00015959	Hip	RESvsCON
Tmbim6	8.57124e-07	0.348872	0.886	0.789	0.0163205	0.000161589	Hip	RESvsCON
Ogt	8.74696e-07	-0.304173	0.635	0.817	0.0166551	0.000163285	Hip	RESvsCON
Hopx	8.93345e-07	0.449589	0.672	0.523	0.0170102	0.000165147	Hip	RESvsCON
Nenf	1.04858e-06	-0.264774	0.941	0.978	0.0199661	0.000191982	Hip	RESvsCON
Gt(ROSA)26Sor	1.13992e-06	-0.272986	0.196	0.376	0.0217052	0.000206716	Hip	RESvsCON
Hspa5	1.23246e-06	-0.315184	0.823	0.914	0.0234673	0.00022139	Hip	RESvsCON
Tcf4	1.39568e-06	0.310926	0.948	0.9	0.0265752	0.000242972	Hip	RESvsCON
Uba1	1.52861e-06	0.306436	0.945	0.928	0.0291063	0.000262219	Hip	RESvsCON
Celf3	1.6857e-06	-0.368724	0.373	0.556	0.0320975	0.000286585	Hip	RESvsCON
Dnm1l	1.75563e-06	-0.31757	0.624	0.796	0.0334289	0.000295831	Hip	RESvsCON
Herc1	1.84634e-06	-0.316274	0.59	0.781	0.0351561	0.000308387	Hip	RESvsCON
Kctd13	2.57888e-06	0.376996	0.779	0.681	0.0491045	0.000419696	Hip	RESvsCON
Kcnab2	2.60315e-06	0.295323	0.967	0.943	0.0495665	0.000420055	Hip	RESvsCON
B2m	2.95972e-06	0.400306	0.815	0.724	0.0563561	0.000473581	Hip	RESvsCON
Cx3cl1	3.14094e-06	0.251047	1	0.986	0.0598066	0.00049427	Hip	RESvsCON
Psenen	3.1931e-06	0.268388	0.845	0.692	0.0607998	0.000498359	Hip	RESvsCON
C1qtnf4	3.4174e-06	0.276629	0.97	0.957	0.0650707	0.000520448	Hip	RESvsCON
Snhg12	3.43734e-06	-0.320243	0.443	0.624	0.0654504	0.000520448	Hip	RESvsCON
Bnip3	3.49768e-06	-0.289479	0.649	0.799	0.0665993	0.000520448	Hip	RESvsCON
Rsrp1	3.5492e-06	-0.30297	0.845	0.91	0.0675802	0.000523878	Hip	RESvsCON
Unc80	4.14686e-06	-0.25514	0.506	0.71	0.0789604	0.000607388	Hip	RESvsCON
Cdk5r2	4.41785e-06	0.300965	0.531	0.351	0.0841202	0.000639486	Hip	RESvsCON
Cetn3	4.43318e-06	-0.282157	0.565	0.724	0.0844121	0.000639486	Hip	RESvsCON
Dner	4.64867e-06	-0.34309	0.734	0.832	0.0885153	0.000660651	Hip	RESvsCON
Spock2	4.64929e-06	0.282053	0.867	0.76	0.0885272	0.000660651	Hip	RESvsCON
Atp6ap2	7.18358e-06	-0.290372	0.941	0.989	0.136782	0.000977018	Hip	RESvsCON
Mbnl2	7.31515e-06	-0.311381	0.686	0.824	0.139288	0.000987857	Hip	RESvsCON
Rnf112	8.7108e-06	-0.307794	0.867	0.964	0.165862	0.00115988	Hip	RESvsCON
Nr1d2	9.24663e-06	-0.330802	0.384	0.534	0.176065	0.00120878	Hip	RESvsCON
Sec11c	1.00463e-05	-0.258915	0.852	0.921	0.191292	0.00128384	Hip	RESvsCON
Nr2f1	1.01517e-05	-0.28201	0.387	0.563	0.193299	0.00128866	Hip	RESvsCON
Dlg3	1.04022e-05	-0.266318	0.668	0.821	0.198068	0.00131171	Hip	RESvsCON
Dcaf8	1.05501e-05	-0.282338	0.506	0.663	0.200885	0.00132161	Hip	RESvsCON
Nr4a1	1.09044e-05	0.415787	0.509	0.373	0.207632	0.00135707	Hip	RESvsCON
Glul	1.10383e-05	0.407031	0.941	0.957	0.210181	0.00136481	Hip	RESvsCON
Gm11808	1.16475e-05	0.330362	0.627	0.466	0.22178	0.00143084	Hip	RESvsCON
Irs2	1.18158e-05	0.291273	0.494	0.33	0.224985	0.00144221	Hip	RESvsCON
Bst2	1.19975e-05	0.251553	0.232	0.097	0.228444	0.00145279	Hip	RESvsCON
Fam131a	1.21314e-05	0.346326	0.974	0.946	0.230994	0.00145279	Hip	RESvsCON
Gapvd1	1.34633e-05	-0.274617	0.306	0.477	0.256355	0.00157273	Hip	RESvsCON
Junb	1.36661e-05	0.3547	0.513	0.376	0.260217	0.00157707	Hip	RESvsCON
Srpk2	1.4182e-05	-0.292988	0.601	0.738	0.270039	0.00162674	Hip	RESvsCON
Prkcg	1.43408e-05	0.361528	0.963	0.892	0.273064	0.00163511	Hip	RESvsCON
AC149090.1	1.72295e-05	0.29812	0.657	0.491	0.328067	0.00188502	Hip	RESvsCON
Cadps	1.72981e-05	-0.295146	0.734	0.864	0.329374	0.00188502	Hip	RESvsCON
Ttr	1.72982e-05	0.339494	1	1	0.329375	0.00188502	Hip	RESvsCON
Zfand6	1.84733e-05	-0.287966	0.454	0.627	0.35175	0.00197372	Hip	RESvsCON
Rora	1.97122e-05	-0.273124	0.292	0.466	0.375339	0.0020737	Hip	RESvsCON
Calb2	2.00788e-05	-0.465259	0.288	0.455	0.382321	0.00208918	Hip	RESvsCON
Plat	2.09469e-05	0.257115	0.354	0.201	0.398851	0.00215595	Hip	RESvsCON
Cnr1	2.11356e-05	-0.338266	0.443	0.599	0.402442	0.00216367	Hip	RESvsCON
Arpc2	2.6627e-05	0.275282	0.982	0.964	0.507005	0.00256063	Hip	RESvsCON
Resp18	2.67892e-05	-0.307437	0.657	0.789	0.510093	0.00256328	Hip	RESvsCON
Pmch	2.69981e-05	-0.264738	0.679	0.806	0.514071	0.00257035	Hip	RESvsCON
Sptbn2	2.8554e-05	0.251874	0.989	0.964	0.543696	0.00269157	Hip	RESvsCON
Usp34	2.91419e-05	-0.281194	0.483	0.638	0.554892	0.00272006	Hip	RESvsCON
Nrbp2	2.95681e-05	-0.251564	0.295	0.473	0.563007	0.00274637	Hip	RESvsCON
Zfand5	3.06805e-05	-0.291306	0.812	0.875	0.584187	0.00280859	Hip	RESvsCON
Dbpht2	3.16686e-05	-0.252062	0.295	0.462	0.603001	0.00287143	Hip	RESvsCON
Pgrmc1	3.24979e-05	-0.251681	0.919	0.957	0.618793	0.00292922	Hip	RESvsCON
Far1	3.55222e-05	-0.265005	0.328	0.502	0.676378	0.00313138	Hip	RESvsCON
H1fx	3.60217e-05	0.274231	0.594	0.441	0.685888	0.00316078	Hip	RESvsCON
Homer1	3.92146e-05	0.340631	0.616	0.495	0.746685	0.00334837	Hip	RESvsCON
Gap43	3.9968e-05	-0.31176	0.705	0.814	0.761031	0.00338087	Hip	RESvsCON
Srsf3	4.21303e-05	-0.267572	0.76	0.853	0.802203	0.00351843	Hip	RESvsCON
Ccnt2	4.44274e-05	-0.25014	0.251	0.405	0.845942	0.00366209	Hip	RESvsCON
Igsf8	5.18406e-05	0.255982	0.919	0.867	0.987096	0.00416496	Hip	RESvsCON
Mycbp2	5.30683e-05	-0.282042	0.701	0.817	1	0.00424568	Hip	RESvsCON
Add2	5.52144e-05	0.319151	0.731	0.667	1	0.00435029	Hip	RESvsCON
AW047730	5.52896e-05	-0.280631	0.402	0.566	1	0.00435029	Hip	RESvsCON
Gm27032	5.58199e-05	-0.250555	0.232	0.384	1	0.00436814	Hip	RESvsCON
Fam107a	5.59753e-05	0.284006	0.882	0.756	1	0.00436814	Hip	RESvsCON
Raly	5.9825e-05	-0.259509	0.487	0.652	1	0.00461186	Hip	RESvsCON
Npm1	6.5606e-05	-0.254884	0.852	0.918	1	0.00503711	Hip	RESvsCON
1500009C09Rik	7.0387e-05	-0.284014	0.428	0.559	1	0.00526648	Hip	RESvsCON
Ttc19	7.05295e-05	-0.276034	0.443	0.591	1	0.00526648	Hip	RESvsCON
Ramp3	7.71035e-05	-0.37215	0.314	0.47	1	0.00560354	Hip	RESvsCON
Mrps26	8.25154e-05	-0.292831	0.69	0.781	1	0.00583913	Hip	RESvsCON
Gm49336	8.97414e-05	-0.263793	0.321	0.466	1	0.00622975	Hip	RESvsCON
Ly6a	8.99321e-05	0.321731	0.579	0.427	1	0.00622975	Hip	RESvsCON
Prpf8	8.99733e-05	0.254966	0.756	0.659	1	0.00622975	Hip	RESvsCON
Pcdh1	9.93957e-05	0.277421	0.55	0.416	1	0.00678349	Hip	RESvsCON
Id3	0.000102401	-0.306987	0.395	0.563	1	0.00696366	Hip	RESvsCON
Mat2a	0.000119382	-0.252057	0.723	0.817	1	0.00789291	Hip	RESvsCON
Cpeb1	0.000120693	-0.288099	0.41	0.548	1	0.00795197	Hip	RESvsCON
Pacsin1	0.000137504	0.260516	0.852	0.767	1	0.00884531	Hip	RESvsCON
Pcmtd1	0.000142615	-0.270306	0.491	0.62	1	0.00911251	Hip	RESvsCON
Spag9	0.000144351	-0.261836	0.716	0.817	1	0.00916195	Hip	RESvsCON
Smap1	0.000150349	-0.26781	0.524	0.67	1	0.0094482	Hip	RESvsCON
Slc2a1	0.000161627	0.331991	0.594	0.466	1	0.009992	Hip	RESvsCON
Cplx2	0.000171836	0.304417	0.941	0.925	1	0.0105207	Hip	RESvsCON
Ccdc136	0.000177609	-0.31302	0.528	0.645	1	0.0106683	Hip	RESvsCON
Sec14l1	0.000186908	0.291492	0.801	0.735	1	0.0110423	Hip	RESvsCON
Brsk1	0.000187315	0.262766	0.458	0.326	1	0.0110423	Hip	RESvsCON
Zranb2	0.000197656	-0.276089	0.557	0.685	1	0.0113113	Hip	RESvsCON
Serpina3n	0.000197819	0.301359	0.568	0.448	1	0.0113113	Hip	RESvsCON
Ssna1	0.000211932	-0.25421	0.605	0.738	1	0.0119745	Hip	RESvsCON
Commd3	0.000223588	-0.252721	0.664	0.799	1	0.0124572	Hip	RESvsCON
Nbr1	0.000223746	-0.255414	0.524	0.663	1	0.0124572	Hip	RESvsCON
Pdia6	0.000229662	-0.251951	0.664	0.771	1	0.0127122	Hip	RESvsCON
Kcnc2	0.000248196	-0.308291	0.472	0.602	1	0.0134641	Hip	RESvsCON
Snap91	0.000251211	-0.255009	0.897	0.946	1	0.013589	Hip	RESvsCON
Phactr1	0.000297944	0.270619	0.675	0.584	1	0.0152915	Hip	RESvsCON
Cox6a2	0.000337378	-0.282867	0.295	0.441	1	0.0169053	Hip	RESvsCON
Srsf11	0.000356099	-0.250635	0.565	0.681	1	0.0175755	Hip	RESvsCON
Sipa1l3	0.000365002	0.261696	0.683	0.588	1	0.0179124	Hip	RESvsCON
Ctxn1	0.000441661	0.278856	0.996	0.982	1	0.0204118	Hip	RESvsCON
Igfbp4	0.0004792	0.298524	0.657	0.534	1	0.0215708	Hip	RESvsCON
Pdp1	0.000486126	-0.323677	0.568	0.685	1	0.0218309	Hip	RESvsCON
Slc8a2	0.000488838	0.306834	0.668	0.595	1	0.0219011	Hip	RESvsCON
Agap2	0.0005206	0.256454	0.528	0.416	1	0.0229994	Hip	RESvsCON
Cldn5	0.000703693	-0.294661	0.387	0.516	1	0.0280902	Hip	RESvsCON
C1qb	0.000709353	0.332422	0.653	0.566	1	0.0282569	Hip	RESvsCON
Icam5	0.000729598	0.277021	0.871	0.839	1	0.0285704	Hip	RESvsCON
Oga	0.000801875	-0.259072	0.734	0.821	1	0.030537	Hip	RESvsCON
Kndc1	0.000902352	-0.265522	0.435	0.548	1	0.0329783	Hip	RESvsCON
Ehd3	0.00104936	0.26984	0.642	0.548	1	0.0363289	Hip	RESvsCON
Exd2	0.00105306	-0.255009	0.48	0.573	1	0.0363909	Hip	RESvsCON
Plppr4	0.00109852	0.258784	0.793	0.738	1	0.0374186	Hip	RESvsCON
Prkcd	0.00126215	-0.300244	0.613	0.717	1	0.041476	Hip	RESvsCON
Cnrip1	0.00150667	-0.253579	0.613	0.674	1	0.0471898	Hip	RESvsCON
Gabra4	0.00152392	-0.250479	0.45	0.556	1	0.047467	Hip	RESvsCON
Nfix	0.00156428	0.252241	0.59	0.495	1	0.0479638	Hip	RESvsCON
Hcrt	7.29102e-41	-1.40795	0.406	0.988	1.38828e-36	1.38828e-36	AMY	RESvsCON
Snhg11	7.33589e-29	-0.817231	1	1	1.39683e-24	6.98414e-25	AMY	RESvsCON
Atp1a3	1.45843e-24	0.623532	1	1	2.777e-20	9.25667e-21	AMY	RESvsCON
Gm10076	7.53138e-22	-0.835764	0.774	0.982	1.43405e-17	3.58513e-18	AMY	RESvsCON
Gm47283	3.96681e-20	-0.947833	0.458	0.87	7.5532e-16	1.51064e-16	AMY	RESvsCON
Ptms	1.95754e-19	0.580193	1	1	3.72735e-15	6.21225e-16	AMY	RESvsCON
Rps28	2.87701e-15	0.396662	1	1	5.47812e-11	7.82588e-12	AMY	RESvsCON
Avp	5.458e-15	-0.514655	0.006	0.343	1.03926e-10	1.29907e-11	AMY	RESvsCON
Mt2	1.20323e-14	0.694526	0.987	0.828	2.29108e-10	2.54564e-11	AMY	RESvsCON
Meg3	1.70822e-14	-0.452503	1	1	3.25261e-10	3.25261e-11	AMY	RESvsCON
Mt1	1.55369e-13	0.442812	1	1	2.95839e-09	2.68944e-10	AMY	RESvsCON
Oxt	7.76045e-13	-0.406475	0	0.284	1.47767e-08	1.23139e-09	AMY	RESvsCON
Rian	1.06472e-12	-0.659663	0.535	0.882	2.02733e-08	1.55949e-09	AMY	RESvsCON
Uba52	1.06803e-11	0.483294	1	0.935	2.03364e-07	1.4526e-08	AMY	RESvsCON
Mif	1.39456e-11	0.362339	1	1	2.65537e-07	1.77025e-08	AMY	RESvsCON
Rbm3	3.03576e-11	-0.612211	0.394	0.74	5.78038e-07	3.61274e-08	AMY	RESvsCON
Fnbp1l	4.01871e-11	-0.495397	0.277	0.651	7.65202e-07	4.50119e-08	AMY	RESvsCON
Cpsf2	4.52247e-11	-0.489354	0.219	0.58	8.61123e-07	4.78402e-08	AMY	RESvsCON
Rps29	5.46449e-11	0.277912	1	1	1.04049e-06	5.47628e-08	AMY	RESvsCON
Tecr	5.99434e-11	0.441857	1	0.988	1.14138e-06	5.70692e-08	AMY	RESvsCON
Gm42418	2.52656e-10	0.534202	1	0.976	4.81082e-06	2.29086e-07	AMY	RESvsCON
Pcp4	3.35952e-10	-0.50512	1	1	6.39686e-06	2.78124e-07	AMY	RESvsCON
Glul	4.19446e-10	0.43051	1	0.976	7.98667e-06	3.32778e-07	AMY	RESvsCON
Cplx2	5.0762e-10	0.647339	0.897	0.746	9.66559e-06	3.85212e-07	AMY	RESvsCON
Rpl21	5.25997e-10	-0.282984	1	1	1.00155e-05	3.85212e-07	AMY	RESvsCON
Syp	9.32913e-10	0.335763	1	1	1.77636e-05	6.57911e-07	AMY	RESvsCON
Cox6b1	2.27088e-09	0.330745	1	1	4.32398e-05	1.49103e-06	AMY	RESvsCON
Aplp1	2.76001e-09	0.323862	1	1	5.25533e-05	1.75178e-06	AMY	RESvsCON
Snhg20	3.0585e-09	-0.487763	0.381	0.704	5.82369e-05	1.87861e-06	AMY	RESvsCON
Matk	5.03631e-09	-0.480499	0.652	0.876	9.58964e-05	2.99676e-06	AMY	RESvsCON
Lypd1	8.75519e-09	0.669316	0.929	0.888	0.000166708	5.05174e-06	AMY	RESvsCON
Nptxr	1.64401e-08	0.462883	1	0.982	0.000313037	9.20696e-06	AMY	RESvsCON
Eef1a2	2.2317e-08	0.31875	1	1	0.000424939	1.18039e-05	AMY	RESvsCON
Tomm6	2.70379e-08	0.364132	0.994	0.994	0.000514828	1.39143e-05	AMY	RESvsCON
Sgk1	2.9253e-08	0.533291	0.697	0.444	0.000557006	1.41654e-05	AMY	RESvsCON
Pkd1	2.95461e-08	-0.445301	0.329	0.633	0.000562586	1.41654e-05	AMY	RESvsCON
Cartpt	2.97577e-08	-0.504877	0.219	0.533	0.000566616	1.41654e-05	AMY	RESvsCON
Tubb4a	3.05312e-08	0.380594	1	0.982	0.000581345	1.41792e-05	AMY	RESvsCON
Gm3764	3.73613e-08	-0.406858	0.219	0.521	0.000711396	1.6938e-05	AMY	RESvsCON
Celf3	4.04301e-08	-0.462647	0.245	0.521	0.00076983	1.74961e-05	AMY	RESvsCON
Setd2	4.40371e-08	-0.382205	0.187	0.479	0.00083851	1.86336e-05	AMY	RESvsCON
Cep19	4.69444e-08	-0.415055	0.348	0.675	0.000893869	1.94319e-05	AMY	RESvsCON
Ndufb10	4.9666e-08	0.354797	1	0.982	0.00094569	2.01211e-05	AMY	RESvsCON
Frmpd4	6.40165e-08	-0.351225	0.187	0.485	0.00121894	2.53946e-05	AMY	RESvsCON
Eif2s3y	8.65982e-08	-0.365296	0.129	0.391	0.00164892	3.29783e-05	AMY	RESvsCON
Fbxl3	8.84228e-08	-0.40576	0.265	0.568	0.00168366	3.30129e-05	AMY	RESvsCON
Exosc7	1.05839e-07	-0.358512	0.187	0.467	0.00201528	3.87553e-05	AMY	RESvsCON
Cse1l	1.12756e-07	-0.355238	0.316	0.645	0.00214699	4.05092e-05	AMY	RESvsCON
Rnf14	1.16928e-07	-0.338843	0.981	0.988	0.00222642	4.09138e-05	AMY	RESvsCON
Tmem267	1.1818e-07	-0.321579	0.084	0.325	0.00225026	4.09138e-05	AMY	RESvsCON
Ifitm3	1.26482e-07	0.452682	0.368	0.13	0.00240834	4.23661e-05	AMY	RESvsCON
Setd7	1.26825e-07	-0.377745	0.271	0.568	0.00241487	4.23661e-05	AMY	RESvsCON
Apod	1.49783e-07	0.450609	0.871	0.609	0.00285202	4.91727e-05	AMY	RESvsCON
Rxrg	1.64985e-07	-0.433832	0.148	0.402	0.00314148	5.32455e-05	AMY	RESvsCON
Trib2	2.58653e-07	-0.437367	0.194	0.45	0.00492501	8.00281e-05	AMY	RESvsCON
Sncb	2.60582e-07	0.336689	1	1	0.00496174	8.00281e-05	AMY	RESvsCON
Ube4b	2.66018e-07	-0.414271	0.329	0.621	0.00506525	8.04008e-05	AMY	RESvsCON
Ppil2	2.71256e-07	-0.357189	0.342	0.645	0.00516498	8.07028e-05	AMY	RESvsCON
Ndn	2.81896e-07	-0.417806	0.942	0.976	0.00536757	8.25781e-05	AMY	RESvsCON
Zranb2	2.87913e-07	-0.434154	0.542	0.811	0.00548215	8.30629e-05	AMY	RESvsCON
Dcaf12l1	3.03088e-07	-0.406213	0.368	0.663	0.0057711	8.46249e-05	AMY	RESvsCON
Wdr47	3.0666e-07	-0.454669	0.471	0.728	0.00583912	8.46249e-05	AMY	RESvsCON
Tia1	3.2962e-07	-0.379718	0.284	0.574	0.0062763	8.96615e-05	AMY	RESvsCON
Dbi	3.80216e-07	0.375332	1	1	0.0072397	0.000100551	AMY	RESvsCON
Nanp	3.88306e-07	-0.360672	0.232	0.497	0.00739373	0.000101284	AMY	RESvsCON
Fbxo38	4.49991e-07	-0.322704	0.11	0.349	0.00856829	0.000114244	AMY	RESvsCON
Ipo9	4.6642e-07	-0.36406	0.374	0.675	0.0088811	0.000116857	AMY	RESvsCON
Dlk1	4.78565e-07	-0.270105	0.032	0.225	0.00911236	0.000118342	AMY	RESvsCON
Dgkh	5.39985e-07	-0.325048	0.226	0.521	0.0102818	0.000131819	AMY	RESvsCON
Gpx3	5.48086e-07	-0.489141	0.148	0.385	0.0104361	0.000132103	AMY	RESvsCON
Tmem70	5.5681e-07	-0.381373	0.413	0.704	0.0106022	0.000132528	AMY	RESvsCON
Zfp62	6.01417e-07	-0.298744	0.084	0.308	0.0114516	0.000141377	AMY	RESvsCON
Gt(ROSA)26Sor	6.27146e-07	-0.321647	0.148	0.396	0.0119415	0.000145628	AMY	RESvsCON
Pxdn	6.71675e-07	-0.353476	0.252	0.515	0.0127894	0.000154089	AMY	RESvsCON
Ddn	7.29721e-07	0.395127	0.948	0.893	0.0138946	0.000165412	AMY	RESvsCON
Fam120a	8.34701e-07	-0.362432	0.329	0.633	0.0158935	0.000186983	AMY	RESvsCON
Usp34	8.53259e-07	-0.378678	0.413	0.734	0.0162469	0.000188918	AMY	RESvsCON
Pnisr	9.04394e-07	-0.398515	0.245	0.521	0.0172206	0.000195688	AMY	RESvsCON
Pdyn	9.21245e-07	-0.408237	0.129	0.361	0.0175414	0.000197095	AMY	RESvsCON
Doc2a	9.7356e-07	-0.45499	0.477	0.728	0.0185376	0.000205973	AMY	RESvsCON
Pmch	1.12248e-06	-0.399858	0.71	0.876	0.0213731	0.000229818	AMY	RESvsCON
Vti1a	1.14504e-06	-0.35948	0.11	0.331	0.0218028	0.000230766	AMY	RESvsCON
Dot1l	1.16092e-06	-0.323705	0.181	0.438	0.0221051	0.000230766	AMY	RESvsCON
Rundc3b	1.16346e-06	-0.311014	0.174	0.432	0.0221535	0.000230766	AMY	RESvsCON
Wsb1	1.18266e-06	-0.359604	0.206	0.462	0.022519	0.000232155	AMY	RESvsCON
AW551984	1.23859e-06	-0.294198	0.123	0.361	0.023584	0.000240653	AMY	RESvsCON
Bok	1.28843e-06	-0.39828	0.316	0.592	0.024533	0.00024533	AMY	RESvsCON
Gstm1	1.30589e-06	0.423695	0.935	0.87	0.0248654	0.000246192	AMY	RESvsCON
Dlg1	1.31973e-06	-0.369299	0.4	0.692	0.025129	0.000246363	AMY	RESvsCON
Tac2	1.33429e-06	-0.404712	0.226	0.485	0.0254061	0.000246661	AMY	RESvsCON
Neurod6	1.39409e-06	-0.477625	0.381	0.621	0.0265448	0.000255239	AMY	RESvsCON
Cpeb2	1.48807e-06	-0.34823	0.142	0.379	0.0283343	0.000269851	AMY	RESvsCON
Farp1	1.51797e-06	-0.312454	0.31	0.592	0.0289037	0.000272676	AMY	RESvsCON
Sptbn4	1.53307e-06	-0.367885	0.477	0.751	0.0291911	0.000272814	AMY	RESvsCON
Sccpdh	1.61623e-06	-0.495102	0.587	0.828	0.0307747	0.000284951	AMY	RESvsCON
Elavl4	1.63238e-06	-0.423589	0.458	0.716	0.0310821	0.000285157	AMY	RESvsCON
Mir124-2hg	1.72554e-06	-0.335292	0.284	0.556	0.032856	0.000298691	AMY	RESvsCON
Matr3	1.74536e-06	-0.331254	0.987	0.988	0.0332335	0.000299401	AMY	RESvsCON
Cib2	1.78269e-06	-0.392724	0.4	0.663	0.0339442	0.000303073	AMY	RESvsCON
Nbas	1.98924e-06	-0.298598	0.09	0.308	0.037877	0.000333167	AMY	RESvsCON
Cdk18	2.03901e-06	-0.371671	0.323	0.574	0.0388247	0.000337606	AMY	RESvsCON
Fgf1	2.48931e-06	-0.298598	0.11	0.325	0.047399	0.000408612	AMY	RESvsCON
Msl2	2.63015e-06	-0.325497	0.103	0.314	0.0500806	0.000428039	AMY	RESvsCON
Rabl2	2.68442e-06	-0.314624	0.174	0.42	0.0511141	0.00043317	AMY	RESvsCON
Tpd52	2.74344e-06	-0.359956	0.484	0.734	0.0522379	0.000438974	AMY	RESvsCON
Gdi1	2.83975e-06	-0.259909	1	1	0.0540717	0.000446874	AMY	RESvsCON
Vps16	2.88503e-06	-0.313538	0.213	0.473	0.0549339	0.000450278	AMY	RESvsCON
Prkacb	2.93706e-06	-0.345875	0.987	0.994	0.0559246	0.000452825	AMY	RESvsCON
Thra	2.94892e-06	0.263505	1	1	0.0561503	0.000452825	AMY	RESvsCON
Pnoc	3.09865e-06	-0.352679	0.129	0.355	0.0590014	0.000464829	AMY	RESvsCON
Rc3h1	3.10727e-06	-0.292403	0.09	0.296	0.0591656	0.000464829	AMY	RESvsCON
Cetn3	3.12474e-06	-0.301996	0.484	0.746	0.0594981	0.000464829	AMY	RESvsCON
Srsf1	3.18113e-06	-0.347998	0.374	0.639	0.060572	0.00046955	AMY	RESvsCON
Ankrd10	3.21349e-06	-0.315818	0.129	0.355	0.061188	0.000470677	AMY	RESvsCON
Nit1	3.41337e-06	-0.309507	0.245	0.503	0.0649939	0.000496137	AMY	RESvsCON
Asap1	3.63921e-06	-0.352059	0.361	0.609	0.0692943	0.000521828	AMY	RESvsCON
Dus3l	3.65756e-06	-0.317351	0.219	0.467	0.0696435	0.000521828	AMY	RESvsCON
Miga1	3.67233e-06	-0.280632	0.303	0.592	0.0699249	0.000521828	AMY	RESvsCON
Klhl8	3.764e-06	-0.323227	0.168	0.396	0.0716703	0.000530891	AMY	RESvsCON
Sppl2a	3.81269e-06	-0.300551	0.123	0.337	0.0725974	0.000533805	AMY	RESvsCON
Nrip2	3.91919e-06	-0.276266	0.116	0.343	0.0746254	0.000540166	AMY	RESvsCON
Get4	3.96005e-06	-0.363085	0.426	0.698	0.0754032	0.000540166	AMY	RESvsCON
Aldoc	3.96768e-06	0.341932	1	1	0.0755486	0.000540166	AMY	RESvsCON
Pik3r4	3.9716e-06	-0.28242	0.148	0.379	0.0756232	0.000540166	AMY	RESvsCON
Mtpap	4.15471e-06	-0.279999	0.116	0.331	0.0791098	0.000561062	AMY	RESvsCON
Bbs1	4.25578e-06	-0.279821	0.09	0.296	0.0810342	0.000570664	AMY	RESvsCON
Rasa1	4.30686e-06	-0.384065	0.219	0.456	0.082007	0.000573475	AMY	RESvsCON
Gfra2	4.38044e-06	-0.311344	0.232	0.485	0.0834079	0.000579222	AMY	RESvsCON
Vps50	4.44859e-06	-0.261523	0.297	0.58	0.0847056	0.000583804	AMY	RESvsCON
Ilf3	4.47642e-06	-0.311344	0.277	0.55	0.0852354	0.000583804	AMY	RESvsCON
Plch2	4.67657e-06	-0.356954	0.31	0.562	0.0890466	0.000605759	AMY	RESvsCON
Ttc39b	4.78225e-06	-0.366935	0.213	0.45	0.0910587	0.000615245	AMY	RESvsCON
Stard3nl	4.81443e-06	-0.352494	0.477	0.728	0.0916715	0.000615245	AMY	RESvsCON
Pnma3	4.86529e-06	-0.288184	0.097	0.302	0.0926401	0.000617601	AMY	RESvsCON
Lpin2	5.2398e-06	-0.3322	0.258	0.509	0.099771	0.000656388	AMY	RESvsCON
Sec11a	5.43005e-06	-0.290282	0.316	0.574	0.103394	0.000675775	AMY	RESvsCON
Rnasek	5.82367e-06	0.278153	1	0.994	0.110889	0.000713424	AMY	RESvsCON
Rwdd2a	5.84497e-06	-0.332987	0.316	0.58	0.111294	0.000713424	AMY	RESvsCON
Ptgds	5.94513e-06	0.305995	1	0.994	0.113201	0.000713944	AMY	RESvsCON
Gnai3	6.04935e-06	-0.254363	0.155	0.385	0.115186	0.000719911	AMY	RESvsCON
Asic2	6.14423e-06	-0.312454	0.297	0.568	0.116992	0.000726661	AMY	RESvsCON
Cyb561d2	6.31899e-06	-0.284636	0.187	0.42	0.12032	0.000738159	AMY	RESvsCON
Fhl2	6.56049e-06	-0.30206	0.342	0.627	0.124918	0.000761697	AMY	RESvsCON
Rpusd1	6.76676e-06	-0.348732	0.439	0.698	0.128846	0.000780884	AMY	RESvsCON
Tceal1	6.83733e-06	-0.385729	0.271	0.521	0.13019	0.000784274	AMY	RESvsCON
Syt17	6.885e-06	-0.329052	0.432	0.68	0.131097	0.000785014	AMY	RESvsCON
Wdr48	7.20114e-06	-0.271174	0.252	0.509	0.137117	0.000816173	AMY	RESvsCON
Hip1r	7.41238e-06	-0.310384	0.206	0.45	0.141139	0.00083023	AMY	RESvsCON
Dbpht2	7.9747e-06	-0.349176	0.381	0.627	0.151846	0.000882827	AMY	RESvsCON
Lrrc17	8.36631e-06	0.453378	0.613	0.414	0.159303	0.000920827	AMY	RESvsCON
Fgfr1	8.66385e-06	-0.292007	0.239	0.491	0.164968	0.000948094	AMY	RESvsCON
Kif2a	9.20951e-06	-0.307356	0.406	0.669	0.175358	0.00100205	AMY	RESvsCON
Asb6	9.27337e-06	-0.313889	0.219	0.456	0.176574	0.00100281	AMY	RESvsCON
Prickle1	9.32189e-06	-0.326724	0.277	0.527	0.177498	0.00100281	AMY	RESvsCON
Fads3	9.49931e-06	-0.299596	0.213	0.444	0.180876	0.00101616	AMY	RESvsCON
Tbc1d17	9.5912e-06	-0.299998	0.265	0.527	0.182626	0.00101643	AMY	RESvsCON
3830406C13Rik	9.69539e-06	-0.290282	0.187	0.42	0.18461	0.00101994	AMY	RESvsCON
Ehbp1	1.01955e-05	-0.294135	0.148	0.367	0.194133	0.00106397	AMY	RESvsCON
Rhobtb2	1.02257e-05	-0.285333	0.265	0.533	0.194707	0.00106397	AMY	RESvsCON
Rimbp2	1.0311e-05	-0.365773	0.381	0.627	0.196331	0.00106702	AMY	RESvsCON
Ppm1m	1.05033e-05	-0.294198	0.148	0.361	0.199993	0.00108104	AMY	RESvsCON
Adcyap1	1.10729e-05	-0.296383	0.11	0.314	0.210838	0.00112506	AMY	RESvsCON
Paxbp1	1.11082e-05	-0.311685	0.168	0.385	0.211511	0.00112506	AMY	RESvsCON
Atrx	1.14466e-05	-0.317868	0.4	0.675	0.217954	0.0011532	AMY	RESvsCON
Mir124a-1hg	1.15729e-05	-0.353708	0.452	0.71	0.22036	0.00115979	AMY	RESvsCON
Mfn1	1.18189e-05	-0.340909	0.245	0.485	0.225044	0.00117824	AMY	RESvsCON
Htatsf1	1.24001e-05	-0.33845	0.355	0.621	0.23611	0.00122653	AMY	RESvsCON
Nol4	1.27515e-05	-0.340323	0.426	0.675	0.242801	0.00125155	AMY	RESvsCON
Ddhd1	1.3459e-05	-0.302143	0.284	0.527	0.256273	0.00131422	AMY	RESvsCON
Brd8	1.35362e-05	-0.262727	0.161	0.385	0.257743	0.00131502	AMY	RESvsCON
Kcnt1	1.40381e-05	-0.273087	0.258	0.503	0.2673	0.00135685	AMY	RESvsCON
Cbln1	1.44612e-05	-0.28371	0.065	0.237	0.275356	0.00137678	AMY	RESvsCON
Fam102b	1.45621e-05	-0.288496	0.232	0.467	0.277278	0.00137949	AMY	RESvsCON
Idh2	1.46859e-05	-0.301338	0.194	0.42	0.279633	0.00138019	AMY	RESvsCON
Garnl3	1.47145e-05	-0.34473	0.277	0.521	0.280179	0.00138019	AMY	RESvsCON
Clasrp	1.48086e-05	-0.324324	0.142	0.343	0.281971	0.00138221	AMY	RESvsCON
Gak	1.5676e-05	-0.33131	0.361	0.58	0.298487	0.00144897	AMY	RESvsCON
Afg3l2	1.58934e-05	-0.327525	0.335	0.598	0.302626	0.00145439	AMY	RESvsCON
B9d1	1.59675e-05	-0.30563	0.174	0.391	0.304037	0.00145439	AMY	RESvsCON
Phf14	1.59861e-05	-0.324552	0.277	0.497	0.304391	0.00145439	AMY	RESvsCON
Smg1	1.60402e-05	-0.297269	0.265	0.503	0.305422	0.00145439	AMY	RESvsCON
1500009L16Rik	1.62767e-05	-0.278436	0.29	0.538	0.309924	0.00146883	AMY	RESvsCON
Nts	1.66715e-05	-0.381657	0.181	0.402	0.317441	0.00149033	AMY	RESvsCON
Satb1	1.69665e-05	-0.338715	0.329	0.568	0.323059	0.00150962	AMY	RESvsCON
2810001G20Rik	1.72399e-05	-0.271174	0.2	0.426	0.328265	0.00152681	AMY	RESvsCON
Stag2	1.75412e-05	-0.288441	0.206	0.438	0.334003	0.00154592	AMY	RESvsCON
Otud1	1.76901e-05	-0.25248	0.116	0.314	0.336838	0.00154592	AMY	RESvsCON
Cnot11	1.77225e-05	-0.268317	0.155	0.367	0.337454	0.00154592	AMY	RESvsCON
Abtb1	1.78357e-05	-0.286559	0.181	0.408	0.339609	0.00154592	AMY	RESvsCON
Arel1	1.78615e-05	-0.285823	0.374	0.633	0.340102	0.00154592	AMY	RESvsCON
Ints1	1.82609e-05	-0.332593	0.413	0.669	0.347706	0.00157333	AMY	RESvsCON
Sorcs2	1.84737e-05	-0.307437	0.271	0.509	0.351758	0.00157515	AMY	RESvsCON
Fhl1	1.86088e-05	-0.350025	0.452	0.686	0.35433	0.00157515	AMY	RESvsCON
B630019K06Rik	1.86129e-05	-0.28443	0.381	0.639	0.354408	0.00157515	AMY	RESvsCON
Camk2g	1.87265e-05	-0.336086	0.49	0.734	0.356571	0.00157554	AMY	RESvsCON
Erlin2	1.88324e-05	-0.254889	0.187	0.42	0.358588	0.00157554	AMY	RESvsCON
Sart3	1.88657e-05	-0.268676	0.148	0.367	0.359222	0.00157554	AMY	RESvsCON
Eif1a	1.89503e-05	-0.329811	0.374	0.633	0.360832	0.00157568	AMY	RESvsCON
Pik3ip1	1.90366e-05	-0.286559	0.206	0.432	0.362476	0.00157598	AMY	RESvsCON
Sugp2	1.95232e-05	-0.351683	0.245	0.467	0.37174	0.00159545	AMY	RESvsCON
Zcchc12	2.08857e-05	-0.43497	0.613	0.811	0.397684	0.00169227	AMY	RESvsCON
Poglut1	2.09981e-05	-0.316472	0.31	0.556	0.399825	0.00169417	AMY	RESvsCON
Wrnip1	2.11829e-05	-0.31484	0.329	0.562	0.403343	0.00169924	AMY	RESvsCON
Tmem29	2.13669e-05	-0.304929	0.206	0.426	0.406847	0.00169924	AMY	RESvsCON
Akap8l	2.14179e-05	-0.28644	0.484	0.746	0.407818	0.00169924	AMY	RESvsCON
Mageh1	2.15947e-05	-0.263315	0.361	0.645	0.411185	0.00170616	AMY	RESvsCON
Kat14	2.19474e-05	-0.294262	0.135	0.337	0.417901	0.00171658	AMY	RESvsCON
Map2k5	2.19895e-05	-0.319886	0.258	0.479	0.418702	0.00171658	AMY	RESvsCON
Cmbl	2.19971e-05	-0.356481	0.206	0.426	0.418847	0.00171658	AMY	RESvsCON
Nln	2.26346e-05	-0.292296	0.135	0.337	0.430986	0.00175281	AMY	RESvsCON
Gba2	2.27374e-05	-0.326416	0.297	0.515	0.432943	0.00175281	AMY	RESvsCON
Caly	2.31872e-05	0.276026	1	0.994	0.441508	0.00178027	AMY	RESvsCON
6330403K07Rik	2.34422e-05	-0.460207	0.987	0.988	0.446362	0.0017914	AMY	RESvsCON
Cacna1i	2.35203e-05	-0.284051	0.116	0.308	0.447851	0.0017914	AMY	RESvsCON
Armc8	2.36384e-05	-0.30843	0.361	0.604	0.450098	0.00179322	AMY	RESvsCON
Ncbp1	2.37952e-05	-0.297169	0.258	0.497	0.453084	0.00179795	AMY	RESvsCON
Clk1	2.42696e-05	-0.319234	0.31	0.556	0.462117	0.00182655	AMY	RESvsCON
Miat	2.47419e-05	-0.387517	0.4	0.621	0.47111	0.00185477	AMY	RESvsCON
Capn7	2.51842e-05	-0.280501	0.161	0.373	0.479533	0.00187318	AMY	RESvsCON
Zfp451	2.53745e-05	-0.303042	0.206	0.426	0.483157	0.00187999	AMY	RESvsCON
Snhg9	2.57964e-05	-0.295656	0.258	0.485	0.49119	0.00190384	AMY	RESvsCON
Vegfa	2.66763e-05	-0.254331	0.187	0.414	0.507944	0.00194315	AMY	RESvsCON
Akirin2	2.67208e-05	-0.32531	0.471	0.734	0.508791	0.00194315	AMY	RESvsCON
Mtmr4	2.67925e-05	-0.282903	0.2	0.42	0.510156	0.00194315	AMY	RESvsCON
Spock2	2.69343e-05	0.368288	0.955	0.911	0.512857	0.00194315	AMY	RESvsCON
Pcbd1	2.70091e-05	-0.317035	0.174	0.379	0.514281	0.00194315	AMY	RESvsCON
Cirbp	2.71375e-05	-0.3387	0.49	0.746	0.516725	0.00194315	AMY	RESvsCON
Srsf6	2.71455e-05	-0.310582	0.387	0.627	0.516878	0.00194315	AMY	RESvsCON
Flnb	2.79105e-05	-0.290282	0.116	0.302	0.531444	0.00199043	AMY	RESvsCON
Tmem106c	2.82978e-05	-0.257818	0.161	0.379	0.538819	0.00201052	AMY	RESvsCON
Htr2c	2.90106e-05	-0.352873	0.439	0.68	0.552391	0.0020535	AMY	RESvsCON
9330159F19Rik	2.92289e-05	-0.32138	0.342	0.562	0.556548	0.00206129	AMY	RESvsCON
Chka	2.93441e-05	-0.262626	0.31	0.58	0.558741	0.00206178	AMY	RESvsCON
Rab28	3.03503e-05	-0.288889	0.445	0.704	0.5779	0.00212463	AMY	RESvsCON
Arf2	3.07908e-05	-0.295215	0.297	0.533	0.586288	0.00213852	AMY	RESvsCON
Vat1l	3.09626e-05	-0.312376	0.335	0.586	0.589558	0.00213852	AMY	RESvsCON
Polr2a	3.10515e-05	-0.306511	0.29	0.515	0.591251	0.00213852	AMY	RESvsCON
Hspa5	3.10793e-05	-0.308695	0.903	0.941	0.59178	0.00213852	AMY	RESvsCON
Ift27	3.11102e-05	-0.311632	0.303	0.533	0.59237	0.00213852	AMY	RESvsCON
D230025D16Rik	3.13936e-05	-0.288469	0.239	0.456	0.597766	0.00215024	AMY	RESvsCON
Dcun1d4	3.19926e-05	-0.325141	0.445	0.692	0.609171	0.00216787	AMY	RESvsCON
Tspan2	3.29984e-05	-0.33193	0.323	0.574	0.628322	0.00222022	AMY	RESvsCON
Tenm1	3.37765e-05	-0.34068	0.303	0.515	0.643139	0.00226457	AMY	RESvsCON
Trrap	3.52e-05	-0.261136	0.303	0.556	0.670242	0.00235173	AMY	RESvsCON
Slc17a6	3.54119e-05	-0.364131	0.355	0.58	0.674277	0.00235761	AMY	RESvsCON
Ogt	3.61638e-05	-0.335772	0.677	0.834	0.688594	0.00239928	AMY	RESvsCON
Acbd4	3.64428e-05	-0.258042	0.135	0.337	0.693907	0.0024094	AMY	RESvsCON
Maob	3.67192e-05	-0.271505	0.097	0.278	0.699171	0.00241928	AMY	RESvsCON
Nat9	3.71115e-05	-0.273794	0.116	0.302	0.706641	0.00242964	AMY	RESvsCON
Pja2	3.88351e-05	-0.270822	0.987	1	0.73946	0.0025254	AMY	RESvsCON
Rptor	3.88604e-05	-0.259909	0.277	0.509	0.739942	0.0025254	AMY	RESvsCON
Washc2	4.09496e-05	-0.280087	0.265	0.497	0.779722	0.0026342	AMY	RESvsCON
Upf2	4.14863e-05	-0.264017	0.181	0.391	0.78994	0.00265973	AMY	RESvsCON
Faf1	4.2837e-05	-0.284636	0.206	0.414	0.81566	0.00272796	AMY	RESvsCON
Hmgb3	4.33398e-05	-0.30365	0.187	0.391	0.825234	0.00274671	AMY	RESvsCON
Stau1	4.34201e-05	-0.288547	0.265	0.485	0.826761	0.00274671	AMY	RESvsCON
Bloc1s4	4.43795e-05	-0.275096	0.181	0.391	0.845029	0.0027866	AMY	RESvsCON
Tmem64	4.47886e-05	-0.278601	0.168	0.367	0.85282	0.0027866	AMY	RESvsCON
Pip4p2	4.47988e-05	-0.356257	0.187	0.379	0.853015	0.0027866	AMY	RESvsCON
Cttnbp2	4.48383e-05	-0.290282	0.335	0.562	0.853766	0.0027866	AMY	RESvsCON
Gpr137c	4.50372e-05	-0.280501	0.155	0.355	0.857554	0.0027866	AMY	RESvsCON
Hsdl1	4.56131e-05	-0.32885	0.271	0.479	0.86852	0.00279036	AMY	RESvsCON
Ydjc	4.5722e-05	-0.311978	0.219	0.42	0.870592	0.00279036	AMY	RESvsCON
Arfrp1	4.62022e-05	-0.339021	0.31	0.515	0.879735	0.00280787	AMY	RESvsCON
Ankle2	4.66156e-05	-0.273794	0.123	0.308	0.887607	0.0028178	AMY	RESvsCON
Tra2a	4.69037e-05	-0.276986	0.29	0.527	0.893093	0.00282522	AMY	RESvsCON
Wdr12	4.71077e-05	-0.303703	0.316	0.521	0.896977	0.00282522	AMY	RESvsCON
Sergef	4.71834e-05	-0.251808	0.097	0.272	0.898419	0.00282522	AMY	RESvsCON
Cdkn2aipnl	4.75795e-05	-0.265829	0.342	0.609	0.905961	0.00283221	AMY	RESvsCON
Dner	4.75977e-05	-0.335581	0.916	0.964	0.906308	0.00283221	AMY	RESvsCON
Clk2	4.85771e-05	-0.292263	0.155	0.349	0.924957	0.00288149	AMY	RESvsCON
Necab1	4.88176e-05	-0.351683	0.594	0.787	0.929535	0.00288676	AMY	RESvsCON
Ensa	4.93565e-05	-0.263984	0.948	0.994	0.939798	0.00290959	AMY	RESvsCON
Jmjd1c	4.9539e-05	-0.28034	0.155	0.349	0.943273	0.00291133	AMY	RESvsCON
Smarca1	5.04013e-05	-0.284636	0.206	0.414	0.959691	0.00294384	AMY	RESvsCON
Rab36	5.10658e-05	-0.302666	0.103	0.278	0.972343	0.00297353	AMY	RESvsCON
Rbm18	5.27758e-05	-0.2854	0.323	0.556	1	0.00305442	AMY	RESvsCON
Ralgapa1	5.30991e-05	-0.307051	0.465	0.698	1	0.00305502	AMY	RESvsCON
Pik3c3	5.31071e-05	-0.305233	0.297	0.503	1	0.00305502	AMY	RESvsCON
Sorbs2	5.36046e-05	-0.316056	0.542	0.775	1	0.00305569	AMY	RESvsCON
Thoc1	5.37368e-05	-0.251261	0.135	0.325	1	0.00305569	AMY	RESvsCON
Cpne7	5.39295e-05	-0.327557	0.432	0.657	1	0.00305569	AMY	RESvsCON
Wdr7	5.45657e-05	-0.304202	0.626	0.858	1	0.00307112	AMY	RESvsCON
Iffo1	5.46772e-05	-0.299183	0.245	0.462	1	0.00307112	AMY	RESvsCON
Riok3	5.50329e-05	-0.261428	0.226	0.45	1	0.00307387	AMY	RESvsCON
1500011B03Rik	5.50491e-05	-0.287207	0.942	0.97	1	0.00307387	AMY	RESvsCON
Uba2	5.60494e-05	-0.258892	0.49	0.746	1	0.00312058	AMY	RESvsCON
Kcnk9	5.77602e-05	-0.371202	0.181	0.379	1	0.00319907	AMY	RESvsCON
Hmgcs1	5.77953e-05	-0.317925	0.858	0.947	1	0.00319907	AMY	RESvsCON
Ocrl	5.89158e-05	-0.281371	0.245	0.462	1	0.00324224	AMY	RESvsCON
Col25a1	5.93162e-05	-0.277167	0.29	0.527	1	0.00324847	AMY	RESvsCON
2300009A05Rik	5.93702e-05	-0.287059	0.323	0.55	1	0.00324847	AMY	RESvsCON
Sh3gl3	5.96844e-05	-0.262608	0.368	0.615	1	0.00325173	AMY	RESvsCON
Reps2	5.97712e-05	-0.356315	0.665	0.834	1	0.00325173	AMY	RESvsCON
Usp48	6.23393e-05	-0.312231	0.31	0.515	1	0.00337225	AMY	RESvsCON
Hddc2	6.2341e-05	-0.293903	0.239	0.438	1	0.00337225	AMY	RESvsCON
Tnik	6.55127e-05	-0.263647	0.394	0.633	1	0.00351051	AMY	RESvsCON
Klhl22	6.56343e-05	-0.282588	0.452	0.728	1	0.00351051	AMY	RESvsCON
Cyfip1	6.67267e-05	-0.267562	0.31	0.556	1	0.00353912	AMY	RESvsCON
Zfr	6.79834e-05	-0.316617	0.858	0.917	1	0.00357589	AMY	RESvsCON
Sdhaf2	6.84877e-05	-0.299998	0.342	0.538	1	0.00358809	AMY	RESvsCON
Vbp1	7.29567e-05	-0.288966	0.439	0.692	1	0.00373507	AMY	RESvsCON
1110038B12Rik	7.30751e-05	-0.263907	0.219	0.45	1	0.00373507	AMY	RESvsCON
Ndufa1	7.31616e-05	0.256859	1	0.97	1	0.00373507	AMY	RESvsCON
Ash1l	7.33875e-05	-0.317887	0.323	0.527	1	0.00373507	AMY	RESvsCON
Elavl2	7.34815e-05	-0.277792	0.432	0.68	1	0.00373507	AMY	RESvsCON
Tro	7.35598e-05	-0.348127	0.568	0.781	1	0.00373507	AMY	RESvsCON
Ldha	7.45192e-05	-0.263012	1	1	1	0.00376371	AMY	RESvsCON
Kpna3	7.54753e-05	-0.316141	0.368	0.574	1	0.00377606	AMY	RESvsCON
Chkb	7.55102e-05	-0.333235	0.161	0.343	1	0.00377606	AMY	RESvsCON
Morf4l2	7.63112e-05	-0.303941	0.981	0.994	1	0.00378396	AMY	RESvsCON
Ypel2	7.72019e-05	-0.314777	0.323	0.533	1	0.00381818	AMY	RESvsCON
Mast2	7.90055e-05	-0.33229	0.303	0.509	1	0.00386721	AMY	RESvsCON
Pfn1	8.27249e-05	0.338423	0.897	0.864	1	0.00400805	AMY	RESvsCON
Snap91	8.3436e-05	-0.286405	0.955	0.982	1	0.00402969	AMY	RESvsCON
Trank1	8.35947e-05	-0.273794	0.368	0.604	1	0.00402969	AMY	RESvsCON
Habp4	8.57836e-05	-0.376676	0.716	0.899	1	0.00408351	AMY	RESvsCON
Paqr9	8.74415e-05	-0.298456	0.323	0.533	1	0.00414173	AMY	RESvsCON
Ifngr2	8.99888e-05	-0.307196	0.284	0.497	1	0.00424128	AMY	RESvsCON
Zdhhc22	9.0685e-05	-0.277141	0.187	0.385	1	0.00426354	AMY	RESvsCON
Pds5b	9.108e-05	-0.323483	0.361	0.598	1	0.00427156	AMY	RESvsCON
Exoc6	9.28504e-05	-0.285046	0.239	0.456	1	0.00434389	AMY	RESvsCON
Akt2	9.32713e-05	-0.275783	0.239	0.444	1	0.00434831	AMY	RESvsCON
Tmem65	9.34627e-05	-0.269524	0.355	0.592	1	0.00434831	AMY	RESvsCON
Gucy1a1	9.38305e-05	-0.273794	0.303	0.533	1	0.00434831	AMY	RESvsCON
Tomm7	9.38584e-05	0.263699	1	1	1	0.00434831	AMY	RESvsCON
Snx13	9.51617e-05	-0.31725	0.31	0.515	1	0.00437356	AMY	RESvsCON
Cd2bp2	9.55517e-05	-0.336505	0.297	0.503	1	0.00437356	AMY	RESvsCON
Btbd6	9.8132e-05	-0.315483	0.355	0.562	1	0.0044595	AMY	RESvsCON
Gclc	9.94559e-05	-0.269023	0.148	0.337	1	0.00448149	AMY	RESvsCON
H1f0	9.99505e-05	-0.288936	0.432	0.669	1	0.00448858	AMY	RESvsCON
Gm49980	0.000100414	0.265799	0.245	0.089	1	0.00449865	AMY	RESvsCON
Cd83	0.000101934	-0.278408	0.116	0.296	1	0.00453487	AMY	RESvsCON
Pid1	0.000104038	-0.295426	0.277	0.479	1	0.00461107	AMY	RESvsCON
Cdh2	0.000105135	-0.312197	0.516	0.728	1	0.00463397	AMY	RESvsCON
Peg3	0.000106554	-0.345834	0.658	0.858	1	0.00466535	AMY	RESvsCON
Ina	0.000106689	0.333544	0.839	0.775	1	0.00466535	AMY	RESvsCON
Tpp2	0.000106827	-0.300852	0.239	0.45	1	0.00466535	AMY	RESvsCON
Mark1	0.000107852	-0.285591	0.335	0.556	1	0.00469932	AMY	RESvsCON
Vps41	0.00010922	-0.317555	0.755	0.882	1	0.00472648	AMY	RESvsCON
Tmem91	0.000109501	-0.360672	0.394	0.598	1	0.00472793	AMY	RESvsCON
Setd1a	0.000110566	-0.281371	0.232	0.444	1	0.00475236	AMY	RESvsCON
Dpy19l1	0.000111272	-0.351975	0.574	0.74	1	0.00476225	AMY	RESvsCON
Bub3	0.000111297	-0.262576	0.458	0.71	1	0.00476225	AMY	RESvsCON
Fip1l1	0.000112658	-0.267562	0.31	0.533	1	0.0047913	AMY	RESvsCON
Snx12	0.00011273	-0.293903	0.232	0.432	1	0.0047913	AMY	RESvsCON
Ncbp2	0.000115111	-0.253757	0.387	0.633	1	0.00488157	AMY	RESvsCON
Dcun1d2	0.000116491	-0.284723	0.226	0.414	1	0.00491821	AMY	RESvsCON
Syn2	0.000117132	-0.291853	1	1	1	0.00493259	AMY	RESvsCON
Mrpl21	0.000118485	-0.282334	0.452	0.663	1	0.00495769	AMY	RESvsCON
Hspb11	0.000118684	-0.271473	0.194	0.391	1	0.00495769	AMY	RESvsCON
Ngrn	0.000120781	-0.269929	0.355	0.574	1	0.00502137	AMY	RESvsCON
Map4k3	0.000121812	-0.29784	0.387	0.58	1	0.00503128	AMY	RESvsCON
Dmap1	0.000122384	-0.264017	0.206	0.396	1	0.00503774	AMY	RESvsCON
Srsf7	0.000123332	-0.287657	0.484	0.698	1	0.0050564	AMY	RESvsCON
Fmr1	0.000123482	-0.26267	0.29	0.497	1	0.0050564	AMY	RESvsCON
Rab3gap1	0.000125072	-0.284636	0.419	0.651	1	0.00506986	AMY	RESvsCON
Ypel4	0.000125183	-0.342371	0.258	0.444	1	0.00506986	AMY	RESvsCON
Camk2a	0.000126685	0.266774	0.994	0.97	1	0.00511062	AMY	RESvsCON
Lmo4	0.000127028	-0.364567	0.903	0.947	1	0.00511361	AMY	RESvsCON
Cept1	0.000131194	-0.254278	0.265	0.485	1	0.0052183	AMY	RESvsCON
Mepce	0.000131547	-0.261428	0.239	0.444	1	0.0052183	AMY	RESvsCON
Pdlim7	0.000131847	-0.282245	0.432	0.692	1	0.00521935	AMY	RESvsCON
Gna12	0.000132276	-0.304831	0.31	0.509	1	0.00522543	AMY	RESvsCON
Tubg2	0.000135368	-0.268811	0.303	0.521	1	0.00532551	AMY	RESvsCON
Wwc1	0.00013654	-0.258792	0.284	0.497	1	0.00534952	AMY	RESvsCON
Sh3gl2	0.000138274	-0.300447	0.987	0.988	1	0.00540288	AMY	RESvsCON
Adck1	0.00013847	-0.284723	0.226	0.414	1	0.00540288	AMY	RESvsCON
Thap4	0.000139203	-0.258042	0.142	0.32	1	0.00541385	AMY	RESvsCON
Wdr1	0.00013989	-0.28924	0.6	0.822	1	0.00541885	AMY	RESvsCON
Tmem18	0.000140018	-0.257294	0.168	0.361	1	0.00541885	AMY	RESvsCON
Ccz1	0.000140591	-0.263112	0.232	0.432	1	0.00543003	AMY	RESvsCON
Necab3	0.0001413	-0.260643	0.258	0.473	1	0.00543797	AMY	RESvsCON
Elp1	0.000142527	-0.25036	0.342	0.556	1	0.00543797	AMY	RESvsCON
Usp15	0.000142608	-0.261478	0.277	0.485	1	0.00543797	AMY	RESvsCON
Trpm7	0.000142627	-0.263238	0.11	0.278	1	0.00543797	AMY	RESvsCON
Ndufs7	0.000144513	0.271	0.994	0.935	1	0.00547053	AMY	RESvsCON
Ppil1	0.000145162	-0.253129	0.129	0.302	1	0.00547333	AMY	RESvsCON
Wdr11	0.000146092	-0.322198	0.2	0.379	1	0.00547657	AMY	RESvsCON
Ptbp2	0.00014796	-0.277059	0.432	0.675	1	0.00551331	AMY	RESvsCON
Arl4a	0.000149262	-0.339822	0.348	0.544	1	0.00554015	AMY	RESvsCON
Gm27032	0.000153041	-0.252012	0.181	0.373	1	0.00562029	AMY	RESvsCON
Dnal4	0.000153866	-0.271404	0.406	0.615	1	0.00563415	AMY	RESvsCON
Gpld1	0.000159564	-0.253163	0.181	0.367	1	0.00577616	AMY	RESvsCON
Zcchc14	0.000162016	-0.259295	0.245	0.444	1	0.00584573	AMY	RESvsCON
Mapk11	0.000163941	-0.295821	0.232	0.414	1	0.00590095	AMY	RESvsCON
Abcc5	0.000164437	-0.293002	0.458	0.663	1	0.00590544	AMY	RESvsCON
Rab9	0.000164996	-0.278916	0.316	0.527	1	0.00590544	AMY	RESvsCON
Luc7l2	0.000167437	-0.288496	0.219	0.426	1	0.00597038	AMY	RESvsCON
Lrrn3	0.000170957	-0.263315	0.355	0.58	1	0.00608446	AMY	RESvsCON
Myo9a	0.000171604	-0.298035	0.381	0.58	1	0.00608474	AMY	RESvsCON
Tbr1	0.000173507	-0.290282	0.406	0.651	1	0.00612668	AMY	RESvsCON
Azi2	0.000177132	-0.29183	0.374	0.562	1	0.00621135	AMY	RESvsCON
Mapk1ip1	0.000178007	-0.256599	0.206	0.402	1	0.00623056	AMY	RESvsCON
Fndc10	0.000179117	-0.258574	0.258	0.462	1	0.00625501	AMY	RESvsCON
Mrpl45	0.000179362	-0.258574	0.361	0.568	1	0.00625501	AMY	RESvsCON
Snx32	0.000184006	-0.303061	0.477	0.686	1	0.00634722	AMY	RESvsCON
Pnn	0.000184584	-0.267888	0.265	0.473	1	0.00635563	AMY	RESvsCON
Igsf9b	0.000188379	-0.303865	0.174	0.349	1	0.00646293	AMY	RESvsCON
Coro7	0.000189003	-0.256954	0.245	0.456	1	0.00647266	AMY	RESvsCON
Cyp51	0.000193748	-0.309141	0.316	0.521	1	0.00659955	AMY	RESvsCON
Ankrd24	0.000194642	-0.262697	0.213	0.408	1	0.00661818	AMY	RESvsCON
Sarnp	0.000198502	-0.278848	0.477	0.728	1	0.00672541	AMY	RESvsCON
Plxdc1	0.000200792	-0.256924	0.11	0.272	1	0.0067771	AMY	RESvsCON
Efr3b	0.000202008	-0.258771	0.368	0.586	1	0.0067771	AMY	RESvsCON
Ap3m2	0.00020377	-0.261183	0.587	0.775	1	0.006807	AMY	RESvsCON
Rfc1	0.000204738	-0.255017	0.123	0.29	1	0.00681923	AMY	RESvsCON
Wdr6	0.000206503	-0.367377	0.748	0.929	1	0.00685824	AMY	RESvsCON
Cnr1	0.000210293	-0.442182	0.568	0.769	1	0.00694444	AMY	RESvsCON
Chd4	0.000211718	-0.254163	0.465	0.698	1	0.00694444	AMY	RESvsCON
Pdpk1	0.000211792	-0.347037	0.387	0.586	1	0.00694444	AMY	RESvsCON
Spon1	0.000214119	-0.275176	0.471	0.68	1	0.00699394	AMY	RESvsCON
Nefm	0.00022041	0.445901	0.742	0.639	1	0.00713821	AMY	RESvsCON
Faim	0.000220433	-0.259758	0.232	0.438	1	0.00713821	AMY	RESvsCON
Uba1	0.000222228	0.252357	0.961	0.929	1	0.0071671	AMY	RESvsCON
Srsf5	0.000222831	-0.266483	0.69	0.828	1	0.0071671	AMY	RESvsCON
Jak1	0.000225488	-0.251936	0.529	0.763	1	0.007216	AMY	RESvsCON
Pclo	0.000226243	-0.283658	0.677	0.882	1	0.007228	AMY	RESvsCON
Blvra	0.000227188	-0.264017	0.194	0.385	1	0.00724603	AMY	RESvsCON
Sgsm1	0.000229657	-0.293236	0.426	0.609	1	0.00727604	AMY	RESvsCON
Btbd11	0.000230522	-0.274341	0.155	0.325	1	0.00729132	AMY	RESvsCON
Ttc4	0.000233886	-0.290282	0.239	0.42	1	0.00733828	AMY	RESvsCON
Lsm7	0.000233934	-0.311093	0.89	0.929	1	0.00733828	AMY	RESvsCON
Snapin	0.000238378	-0.264287	0.245	0.456	1	0.00740965	AMY	RESvsCON
Ube4a	0.000240346	-0.267165	0.11	0.266	1	0.00745346	AMY	RESvsCON
Gsk3a	0.000248306	0.302808	0.884	0.799	1	0.00763525	AMY	RESvsCON
Atp1a2	0.000249817	0.259433	1	0.964	1	0.00763525	AMY	RESvsCON
Gphn	0.00025504	-0.307965	0.329	0.515	1	0.00777732	AMY	RESvsCON
Gng4	0.000259821	-0.290282	0.419	0.633	1	0.00786423	AMY	RESvsCON
Plekha6	0.000260187	-0.281237	0.245	0.438	1	0.00786423	AMY	RESvsCON
Hnrnph1	0.000260656	-0.318527	0.768	0.87	1	0.00786423	AMY	RESvsCON
Psmd13	0.000261082	-0.300232	0.484	0.71	1	0.00786423	AMY	RESvsCON
Vstm2a	0.000265519	-0.33006	0.542	0.734	1	0.00794054	AMY	RESvsCON
Mapk8	0.000268084	-0.262268	0.394	0.592	1	0.00798792	AMY	RESvsCON
Zrsr1	0.000271134	-0.277682	0.342	0.55	1	0.00805069	AMY	RESvsCON
Tagap1	0.000271443	-0.251513	0.232	0.42	1	0.00805069	AMY	RESvsCON
Klhdc8a	0.000273828	-0.288441	0.239	0.414	1	0.00810879	AMY	RESvsCON
Neto2	0.000276268	-0.28076	0.342	0.538	1	0.00813048	AMY	RESvsCON
Btg3	0.000284908	-0.255517	0.155	0.331	1	0.00834366	AMY	RESvsCON
Eif1ad	0.000285703	-0.260738	0.31	0.515	1	0.00834366	AMY	RESvsCON
Josd1	0.000286409	-0.30151	0.335	0.533	1	0.00835148	AMY	RESvsCON
Noct	0.000287776	-0.31046	0.548	0.734	1	0.00837849	AMY	RESvsCON
Ppp2r2a	0.000288671	-0.272078	0.574	0.781	1	0.00839174	AMY	RESvsCON
Arfgap1	0.000292067	-0.263214	0.413	0.639	1	0.00845174	AMY	RESvsCON
Txndc16	0.000293721	-0.260643	0.297	0.485	1	0.00848672	AMY	RESvsCON
Nrbp2	0.000297593	-0.292913	0.426	0.663	1	0.00855961	AMY	RESvsCON
Pdcd2	0.000299694	-0.253129	0.129	0.29	1	0.00860705	AMY	RESvsCON
Kcnab1	0.000304041	-0.344175	0.529	0.716	1	0.00868851	AMY	RESvsCON
Zdhhc2	0.000304356	-0.266266	0.265	0.462	1	0.00868851	AMY	RESvsCON
Apmap	0.000309597	-0.265918	0.265	0.462	1	0.00880605	AMY	RESvsCON
Ablim2	0.000309861	-0.286597	0.484	0.71	1	0.00880605	AMY	RESvsCON
Exd2	0.000310331	-0.30113	0.471	0.651	1	0.00880628	AMY	RESvsCON
Ate1	0.000316243	-0.270654	0.323	0.515	1	0.00887666	AMY	RESvsCON
Synj2	0.000316374	-0.271473	0.219	0.396	1	0.00887666	AMY	RESvsCON
Smpd4	0.000318299	-0.250612	0.277	0.479	1	0.00887666	AMY	RESvsCON
Dbndd2	0.000324538	0.30236	0.897	0.769	1	0.00896694	AMY	RESvsCON
Dnmt1	0.000324795	-0.254303	0.277	0.462	1	0.00896694	AMY	RESvsCON
1110038F14Rik	0.000325882	-0.270001	0.206	0.391	1	0.00896694	AMY	RESvsCON
Cnot1	0.000333668	-0.279768	0.406	0.598	1	0.009128	AMY	RESvsCON
Dpysl4	0.000334132	-0.255755	0.316	0.509	1	0.009128	AMY	RESvsCON
Ube2q2	0.000337429	-0.28076	0.348	0.55	1	0.00918764	AMY	RESvsCON
Pdrg1	0.000337853	-0.254233	0.329	0.538	1	0.00918764	AMY	RESvsCON
Ccng2	0.000338246	-0.261826	0.226	0.402	1	0.00918764	AMY	RESvsCON
Dzip3	0.000351587	-0.301662	0.323	0.509	1	0.00948235	AMY	RESvsCON
Stxbp5	0.000357451	-0.269643	0.445	0.615	1	0.00957275	AMY	RESvsCON
Dync1li2	0.000364579	-0.270038	0.548	0.751	1	0.00971043	AMY	RESvsCON
Copg2	0.000364855	-0.252765	0.316	0.509	1	0.00971043	AMY	RESvsCON
B2m	0.000365142	0.340484	0.729	0.68	1	0.00971043	AMY	RESvsCON
Smyd5	0.000367518	-0.257616	0.226	0.414	1	0.00975643	AMY	RESvsCON
Dctn5	0.000385789	-0.269323	0.548	0.775	1	0.0101461	AMY	RESvsCON
Eml1	0.000389058	-0.265782	0.174	0.349	1	0.0102029	AMY	RESvsCON
Dhx36	0.000389566	-0.270446	0.381	0.58	1	0.0102029	AMY	RESvsCON
U2surp	0.000398963	-0.299183	0.245	0.426	1	0.0103779	AMY	RESvsCON
Adgrb3	0.000406844	-0.285481	0.529	0.74	1	0.0104723	AMY	RESvsCON
Zfp560	0.000423207	-0.280658	0.194	0.361	1	0.0107731	AMY	RESvsCON
Fabp7	0.000429681	0.44006	0.548	0.432	1	0.0108797	AMY	RESvsCON
Baiap3	0.000436605	-0.460207	0.226	0.408	1	0.010982	AMY	RESvsCON
Sidt2	0.000444232	-0.252249	0.297	0.503	1	0.0111444	AMY	RESvsCON
Rac3	0.000453699	-0.297229	0.458	0.651	1	0.0112723	AMY	RESvsCON
Adam10	0.000460422	-0.251002	0.374	0.574	1	0.0113893	AMY	RESvsCON
Pick1	0.00046461	-0.252719	0.284	0.479	1	0.011415	AMY	RESvsCON
Fbxo11	0.000468481	-0.271951	0.568	0.734	1	0.011451	AMY	RESvsCON
Rgl2	0.000481375	-0.254363	0.161	0.325	1	0.0116652	AMY	RESvsCON
Xpr1	0.000482783	-0.293558	0.297	0.497	1	0.0116652	AMY	RESvsCON
Ctcf	0.000483853	-0.258326	0.219	0.396	1	0.0116652	AMY	RESvsCON
Gls	0.000502791	-0.252791	0.916	0.97	1	0.0119549	AMY	RESvsCON
Mog	0.00050284	-0.252315	0.316	0.527	1	0.0119549	AMY	RESvsCON
Atp13a2	0.0005219	-0.260738	0.594	0.805	1	0.0122328	AMY	RESvsCON
Sacs	0.00052635	-0.272135	0.155	0.308	1	0.0122972	AMY	RESvsCON
Shisal1	0.000537577	-0.253757	0.194	0.361	1	0.0124757	AMY	RESvsCON
Tsnax	0.000542147	-0.296042	0.658	0.817	1	0.0124976	AMY	RESvsCON
Ptprg	0.000547653	-0.264519	0.335	0.527	1	0.0125472	AMY	RESvsCON
Entpd6	0.000548182	-0.264771	0.439	0.645	1	0.0125472	AMY	RESvsCON
Hnrnpll	0.000548251	-0.276343	0.381	0.55	1	0.0125472	AMY	RESvsCON
Afdn	0.000549781	-0.255276	0.323	0.515	1	0.0125597	AMY	RESvsCON
Vps13b	0.000579401	-0.255517	0.181	0.349	1	0.0130708	AMY	RESvsCON
Ngb	0.000606182	-0.255615	0.123	0.278	1	0.0134526	AMY	RESvsCON
Mef2a	0.000607993	-0.255849	0.458	0.698	1	0.0134726	AMY	RESvsCON
Tafa2	0.000638635	-0.282209	0.323	0.503	1	0.0138974	AMY	RESvsCON
Lonrf2	0.000642352	-0.271695	0.6	0.799	1	0.013908	AMY	RESvsCON
Idnk	0.000666316	-0.254889	0.232	0.402	1	0.0141916	AMY	RESvsCON
Tnpo1	0.00067327	-0.253163	0.187	0.349	1	0.0142759	AMY	RESvsCON
Rnmt	0.0007002	-0.252808	0.342	0.538	1	0.014587	AMY	RESvsCON
Mcfd2	0.000719963	-0.264927	0.49	0.692	1	0.0148686	AMY	RESvsCON
Egr4	0.000723059	0.368026	0.503	0.361	1	0.0148925	AMY	RESvsCON
Nap1l5	0.000746945	-0.321761	0.987	0.994	1	0.0151304	AMY	RESvsCON
Plcb1	0.000770215	-0.260235	0.729	0.834	1	0.0154701	AMY	RESvsCON
Wbp4	0.000772984	-0.256848	0.4	0.586	1	0.0154955	AMY	RESvsCON
Hook1	0.000791263	-0.254303	0.239	0.408	1	0.0157524	AMY	RESvsCON
Resp18	0.000792613	-0.316226	0.981	0.988	1	0.0157538	AMY	RESvsCON
1700001L19Rik	0.000810854	-0.265704	0.348	0.527	1	0.015964	AMY	RESvsCON
Adrm1	0.000814025	-0.271404	0.387	0.592	1	0.015964	AMY	RESvsCON
Ccsap	0.000822932	-0.254889	0.213	0.373	1	0.0160219	AMY	RESvsCON
Tpd52l1	0.000834041	-0.282621	0.348	0.538	1	0.0161556	AMY	RESvsCON
Vgf	0.000863454	0.298126	0.955	0.941	1	0.0165903	AMY	RESvsCON
Bola3	0.000866281	-0.254135	0.471	0.698	1	0.0166279	AMY	RESvsCON
Mettl9	0.000876726	-0.282903	0.497	0.692	1	0.0167608	AMY	RESvsCON
Ndufs8	0.000884529	0.30201	0.948	0.876	1	0.0168664	AMY	RESvsCON
Kcnip1	0.000895788	-0.271473	0.213	0.373	1	0.0169999	AMY	RESvsCON
Ier3ip1	0.00092288	-0.256808	0.581	0.805	1	0.0172602	AMY	RESvsCON
Synj1	0.000927968	-0.302395	0.955	0.97	1	0.0172891	AMY	RESvsCON
Hivep2	0.000931475	-0.262591	0.477	0.633	1	0.0173374	AMY	RESvsCON
Hmgcr	0.000937327	-0.266492	0.561	0.722	1	0.0174146	AMY	RESvsCON
Trip12	0.000952078	-0.25097	0.503	0.68	1	0.0175983	AMY	RESvsCON
Lsm14a	0.00100361	-0.252765	0.284	0.473	1	0.0181652	AMY	RESvsCON
Nnat	0.00101818	0.379765	0.974	0.964	1	0.0183417	AMY	RESvsCON
Ahi1	0.00105507	-0.379435	0.794	0.947	1	0.0187237	AMY	RESvsCON
Nap1l2	0.00108503	-0.305879	0.594	0.746	1	0.0190415	AMY	RESvsCON
Nr3c1	0.00110857	-0.256808	0.297	0.473	1	0.0192769	AMY	RESvsCON
Spcs3	0.00113669	-0.265829	0.381	0.556	1	0.0196226	AMY	RESvsCON
Krt12	0.00116993	-0.279311	0.206	0.361	1	0.0200691	AMY	RESvsCON
Arfgef3	0.00117537	-0.257248	0.426	0.604	1	0.0201261	AMY	RESvsCON
Usp32	0.00120722	-0.262268	0.426	0.609	1	0.0204508	AMY	RESvsCON
AI837181	0.00124443	-0.276521	0.368	0.544	1	0.0207488	AMY	RESvsCON
Tspan4	0.00124976	-0.250754	0.168	0.32	1	0.0208195	AMY	RESvsCON
Oxr1	0.00126574	-0.256935	0.89	0.964	1	0.0209192	AMY	RESvsCON
Mtdh	0.00129963	-0.277167	0.342	0.497	1	0.0211326	AMY	RESvsCON
Tac1	0.00130955	-0.291892	0.265	0.438	1	0.0212576	AMY	RESvsCON
Minar2	0.00133048	-0.28697	0.31	0.473	1	0.021451	AMY	RESvsCON
Ifitm10	0.00135892	-0.252765	0.323	0.491	1	0.0217359	AMY	RESvsCON
Ddb1	0.00137248	-0.275885	0.794	0.888	1	0.0218506	AMY	RESvsCON
Sdhaf1	0.00141081	-0.261879	0.335	0.491	1	0.0222738	AMY	RESvsCON
Lgi1	0.00143609	-0.254738	0.613	0.769	1	0.022447	AMY	RESvsCON
Cab39	0.00149328	-0.283919	0.497	0.698	1	0.0229245	AMY	RESvsCON
Zmynd8	0.00149583	-0.288686	0.355	0.491	1	0.0229245	AMY	RESvsCON
Rpn1	0.00152925	-0.251966	0.671	0.852	1	0.023239	AMY	RESvsCON
2610301B20Rik	0.00164774	-0.266932	0.297	0.473	1	0.0243454	AMY	RESvsCON
Hopx	0.00165645	0.273147	0.484	0.331	1	0.0243556	AMY	RESvsCON
Ppp1r9b	0.00179576	0.270606	0.865	0.822	1	0.0255172	AMY	RESvsCON
Gprasp2	0.00185892	-0.325048	0.658	0.817	1	0.0261113	AMY	RESvsCON
Vxn	0.00186779	-0.302871	0.716	0.87	1	0.0261505	AMY	RESvsCON
Mapk3	0.00193026	0.251367	0.89	0.876	1	0.0265756	AMY	RESvsCON
Hnrnpu	0.00194863	-0.264336	0.89	0.964	1	0.0267511	AMY	RESvsCON
Ube2j2	0.00212166	-0.251579	0.465	0.639	1	0.0284497	AMY	RESvsCON
Trim23	0.00228886	-0.267888	0.284	0.438	1	0.0297896	AMY	RESvsCON
Bdnf	0.00234483	-0.268811	0.284	0.444	1	0.0302492	AMY	RESvsCON
Cyp26b1	0.00235891	-0.257493	0.394	0.568	1	0.0303313	AMY	RESvsCON
Abca3	0.00245138	-0.253325	0.439	0.604	1	0.0311016	AMY	RESvsCON
Tmem258	0.0025333	0.270486	0.865	0.799	1	0.0315477	AMY	RESvsCON
Snca	0.00271145	-0.25312	0.994	1	1	0.033053	AMY	RESvsCON
Prss23	0.0027577	-0.251513	0.194	0.343	1	0.0333817	AMY	RESvsCON
Slc25a46	0.00278871	-0.278004	0.535	0.704	1	0.0335052	AMY	RESvsCON
Btbd8	0.00281755	-0.25189	0.4	0.574	1	0.0337627	AMY	RESvsCON
Ampd2	0.00286865	-0.265016	0.29	0.444	1	0.0341387	AMY	RESvsCON
Prkcg	0.00290545	0.267842	0.981	0.959	1	0.0344261	AMY	RESvsCON
Rps27l	0.00307371	-0.251213	0.432	0.604	1	0.0357305	AMY	RESvsCON
Ifrd1	0.00318583	-0.270605	0.284	0.42	1	0.0363459	AMY	RESvsCON
Lgmn	0.00318843	-0.263922	0.626	0.775	1	0.0363539	AMY	RESvsCON
Me1	0.00319269	-0.255931	0.406	0.574	1	0.0363806	AMY	RESvsCON
Nop10	0.00343611	0.251976	0.961	0.947	1	0.0382437	AMY	RESvsCON
Apba2	0.00343651	-0.262268	0.581	0.71	1	0.0382437	AMY	RESvsCON
Serpini1	0.0038642	-0.264596	0.845	0.917	1	0.0405766	AMY	RESvsCON
Tm7sf3	0.0039606	-0.251513	0.245	0.379	1	0.0410944	AMY	RESvsCON
Calb2	0.00443969	-0.350025	0.406	0.562	1	0.044283	AMY	RESvsCON
Psenen	0.00444355	0.285593	0.781	0.781	1	0.0442982	AMY	RESvsCON
Slc4a3	0.00466204	-0.262781	0.606	0.763	1	0.0458067	AMY	RESvsCON
Tkt	0.00541072	0.332928	0.671	0.639	1	0.0499396	AMY	RESvsCON
Gm47283	4.16878e-40	-1.29955	0.506	0.978	7.93777e-36	7.93777e-36	OLF	RESvsCON
Hcrt	2.58809e-38	-1.23106	0.483	0.955	4.92797e-34	2.46399e-34	OLF	RESvsCON
Snhg11	4.78898e-28	-0.816744	1	1	9.11869e-24	3.03956e-24	OLF	RESvsCON
Gm10076	8.14417e-28	-0.890482	0.844	0.978	1.55073e-23	3.87683e-24	OLF	RESvsCON
Gm42418	1.50995e-27	0.960832	1	0.933	2.8751e-23	5.7502e-24	OLF	RESvsCON
Fth1	7.92934e-26	-0.429829	1	1	1.50983e-21	2.32382e-22	OLF	RESvsCON
Gapdh	8.54299e-26	-0.374014	1	1	1.62667e-21	2.32382e-22	OLF	RESvsCON
Atp1a3	3.54996e-25	0.608938	1	1	6.75947e-21	8.44934e-22	OLF	RESvsCON
Meg3	3.25979e-24	-0.67902	0.994	1	6.20697e-20	6.89664e-21	OLF	RESvsCON
Ptgds	1.0328e-20	0.376707	1	1	1.96655e-16	1.96655e-17	OLF	RESvsCON
Mt2	3.96066e-20	1.0696	1	0.799	7.54149e-16	6.8559e-17	OLF	RESvsCON
Mobp	1.56634e-19	0.850584	0.933	0.721	2.98248e-15	2.4854e-16	OLF	RESvsCON
Actg1	1.72181e-19	-0.365474	1	1	3.2785e-15	2.52192e-16	OLF	RESvsCON
Celf3	5.14348e-19	-0.682096	0.178	0.654	9.79371e-15	6.99551e-16	OLF	RESvsCON
Trf	1.44864e-18	0.684039	0.911	0.503	2.75836e-14	1.83891e-15	OLF	RESvsCON
Avp	2.255e-18	-0.520243	0.011	0.38	4.29375e-14	2.68359e-15	OLF	RESvsCON
Ptms	3.40951e-17	0.502286	1	1	6.49205e-13	3.81885e-14	OLF	RESvsCON
Sgk1	1.07612e-16	0.683593	0.772	0.374	2.04904e-12	1.13011e-13	OLF	RESvsCON
Tubb4a	1.12768e-16	0.596585	1	0.978	2.14722e-12	1.13011e-13	OLF	RESvsCON
Snhg20	2.3366e-16	-0.705005	0.228	0.693	4.44913e-12	2.22456e-13	OLF	RESvsCON
Mbp	4.88971e-16	0.58128	1	0.989	9.3105e-12	4.43357e-13	OLF	RESvsCON
Uba52	5.811e-16	0.642255	0.983	0.905	1.10647e-11	5.02942e-13	OLF	RESvsCON
Plp1	3.23667e-15	0.481681	0.994	0.804	6.16295e-11	2.67954e-12	OLF	RESvsCON
Rbm3	4.87456e-15	-0.622835	0.539	0.883	9.28165e-11	3.86736e-12	OLF	RESvsCON
Gpm6a	5.27655e-15	-0.384992	1	1	1.00471e-10	4.01883e-12	OLF	RESvsCON
Oxt	6.54057e-15	-0.435047	0	0.291	1.24539e-10	4.78996e-12	OLF	RESvsCON
Gm27032	8.70535e-15	-0.534521	0.061	0.408	1.65759e-10	6.13921e-12	OLF	RESvsCON
Wsb1	3.65907e-14	-0.492496	0.128	0.52	6.96724e-10	2.4883e-11	OLF	RESvsCON
Ocrl	8.99361e-14	-0.486444	0.1	0.469	1.71247e-09	5.90508e-11	OLF	RESvsCON
Glul	1.31752e-13	0.908513	1	0.899	2.50869e-09	8.3623e-11	OLF	RESvsCON
Apod	1.45295e-13	0.626624	0.906	0.531	2.76657e-09	8.92441e-11	OLF	RESvsCON
Tmem29	1.62407e-13	-0.449354	0.089	0.447	3.09239e-09	9.66372e-11	OLF	RESvsCON
Rps28	2.79735e-13	0.496874	1	1	5.32644e-09	1.61407e-10	OLF	RESvsCON
Plekhb1	3.50218e-13	0.630134	0.95	0.598	6.66851e-09	1.96133e-10	OLF	RESvsCON
Qdpr	3.73903e-13	0.53945	0.956	0.771	7.11949e-09	1.99763e-10	OLF	RESvsCON
Ppia	3.77684e-13	-0.270403	1	1	7.19148e-09	1.99763e-10	OLF	RESvsCON
Kcnk9	6.06234e-13	-0.544306	0.183	0.57	1.15433e-08	3.11981e-10	OLF	RESvsCON
Hdac6	8.65351e-13	-0.478667	0.133	0.486	1.64771e-08	4.33609e-10	OLF	RESvsCON
Sorcs3	8.88287e-13	-0.497843	0.183	0.587	1.69139e-08	4.33689e-10	OLF	RESvsCON
Gpx3	1.02229e-12	-0.64098	0.1	0.436	1.94653e-08	4.86634e-10	OLF	RESvsCON
Tia1	1.23608e-12	-0.461549	0.156	0.536	2.35362e-08	5.6362e-10	OLF	RESvsCON
2010320M18Rik	1.24321e-12	-0.396393	0.044	0.346	2.3672e-08	5.6362e-10	OLF	RESvsCON
Sept4	1.34091e-12	0.521296	0.794	0.385	2.55322e-08	5.93773e-10	OLF	RESvsCON
Miat	2.42957e-12	-0.491942	0.256	0.687	4.62615e-08	1.0514e-09	OLF	RESvsCON
Aldh3b2	3.15231e-12	-0.407393	0.022	0.291	6.00232e-08	1.33385e-09	OLF	RESvsCON
Pgrmc1	3.6534e-12	-0.455012	1	0.994	6.95645e-08	1.4801e-09	OLF	RESvsCON
Ly6h	3.95587e-12	-0.444869	1	1	7.53237e-08	1.56924e-09	OLF	RESvsCON
Cabin1	4.3191e-12	-0.501524	0.244	0.642	8.224e-08	1.67837e-09	OLF	RESvsCON
Ccnl2	4.78361e-12	-0.438672	0.244	0.654	9.10847e-08	1.82169e-09	OLF	RESvsCON
1110038B12Rik	5.04481e-12	-0.453754	0.161	0.525	9.60583e-08	1.8835e-09	OLF	RESvsCON
Osbpl6	5.56006e-12	-0.387096	0.083	0.413	1.05869e-07	2.03594e-09	OLF	RESvsCON
Tmem267	6.42512e-12	-0.4031	0.083	0.402	1.22341e-07	2.30832e-09	OLF	RESvsCON
Atp1a2	7.15677e-12	0.639572	1	0.916	1.36272e-07	2.52356e-09	OLF	RESvsCON
Klhl13	7.35916e-12	-0.457721	0.128	0.475	1.40126e-07	2.54774e-09	OLF	RESvsCON
Wbp11	7.86945e-12	-0.555777	0.344	0.732	1.49842e-07	2.67575e-09	OLF	RESvsCON
Bloc1s2	8.02565e-12	-0.487098	0.339	0.771	1.52816e-07	2.68099e-09	OLF	RESvsCON
Eef1a2	8.48574e-12	0.42098	1	0.989	1.61577e-07	2.78581e-09	OLF	RESvsCON
Hexdc	8.6581e-12	-0.395905	0.083	0.397	1.64859e-07	2.79422e-09	OLF	RESvsCON
Farp1	8.94721e-12	-0.471562	0.233	0.642	1.70364e-07	2.8394e-09	OLF	RESvsCON
Bex2	1.07188e-11	-0.376049	1	1	2.04096e-07	3.29548e-09	OLF	RESvsCON
Rpl21	1.07305e-11	-0.310145	1	1	2.0432e-07	3.29548e-09	OLF	RESvsCON
Rian	1.10027e-11	-0.63629	0.583	0.849	2.09502e-07	3.32543e-09	OLF	RESvsCON
Col25a1	1.12612e-11	-0.418383	0.161	0.542	2.14424e-07	3.35038e-09	OLF	RESvsCON
Cnp	1.16746e-11	0.523032	0.939	0.603	2.22296e-07	3.41994e-09	OLF	RESvsCON
Cplane1	1.23612e-11	-0.407754	0.117	0.458	2.3537e-07	3.56622e-09	OLF	RESvsCON
2610301B20Rik	1.39399e-11	-0.436707	0.178	0.559	2.6543e-07	3.96164e-09	OLF	RESvsCON
Cd83	1.59926e-11	-0.468109	0.089	0.408	3.04514e-07	4.47815e-09	OLF	RESvsCON
Baiap3	1.69463e-11	-0.743697	0.117	0.441	3.22674e-07	4.67644e-09	OLF	RESvsCON
Cubn	1.88681e-11	-0.3106	0	0.223	3.59268e-07	5.12195e-09	OLF	RESvsCON
Mal	1.90987e-11	0.411723	0.789	0.38	3.63658e-07	5.12195e-09	OLF	RESvsCON
Gm10605	2.0391e-11	-0.368919	0.056	0.335	3.88265e-07	5.39256e-09	OLF	RESvsCON
Grb10	2.21573e-11	-0.471438	0.083	0.38	4.21898e-07	5.77942e-09	OLF	RESvsCON
Atp9b	2.51394e-11	-0.430538	0.228	0.609	4.7868e-07	6.46865e-09	OLF	RESvsCON
Hook1	2.5719e-11	-0.424706	0.139	0.492	4.89716e-07	6.52955e-09	OLF	RESvsCON
Daam1	3.50159e-11	-0.416122	0.111	0.43	6.66737e-07	8.77285e-09	OLF	RESvsCON
Dner	3.64269e-11	-0.50833	0.961	0.983	6.93604e-07	9.00785e-09	OLF	RESvsCON
Serf1	4.10785e-11	-0.43457	0.222	0.603	7.82176e-07	1.00271e-08	OLF	RESvsCON
Snhg9	4.1602e-11	-0.41403	0.178	0.547	7.92143e-07	1.00271e-08	OLF	RESvsCON
Me3	4.33644e-11	-0.431139	0.178	0.525	8.25702e-07	1.03213e-08	OLF	RESvsCON
Akap8	4.86754e-11	-0.401603	0.144	0.486	9.26829e-07	1.14423e-08	OLF	RESvsCON
Pogz	5.10052e-11	-0.404238	0.122	0.447	9.71189e-07	1.18438e-08	OLF	RESvsCON
Tnks	5.18572e-11	-0.377909	0.15	0.497	9.87412e-07	1.18965e-08	OLF	RESvsCON
Cpne8	6.78421e-11	-0.431596	0.128	0.447	1.29178e-06	1.53784e-08	OLF	RESvsCON
Trim46	7.54776e-11	-0.408082	0.25	0.637	1.43717e-06	1.67551e-08	OLF	RESvsCON
Dot1l	7.56756e-11	-0.389253	0.1	0.408	1.44094e-06	1.67551e-08	OLF	RESvsCON
Malat1	8.16934e-11	0.559003	0.944	0.765	1.55552e-06	1.78796e-08	OLF	RESvsCON
Smpd4	8.58994e-11	-0.453837	0.183	0.542	1.63561e-06	1.85865e-08	OLF	RESvsCON
Wdr11	8.85479e-11	-0.374953	0.156	0.497	1.68604e-06	1.89443e-08	OLF	RESvsCON
Adamtsl2	9.33505e-11	-0.352218	0.056	0.33	1.77749e-06	1.97499e-08	OLF	RESvsCON
Chpf2	1.02845e-10	-0.421577	0.2	0.559	1.95827e-06	2.15194e-08	OLF	RESvsCON
Gspt2	1.26153e-10	-0.383153	0.172	0.531	2.40208e-06	2.61095e-08	OLF	RESvsCON
Wdr35	1.31564e-10	-0.379131	0.15	0.492	2.5051e-06	2.69366e-08	OLF	RESvsCON
Kcnt1	1.41979e-10	-0.433343	0.211	0.575	2.70343e-06	2.87599e-08	OLF	RESvsCON
Hpca	1.56875e-10	0.538123	0.972	0.832	2.98705e-06	3.14426e-08	OLF	RESvsCON
Adcyap1	1.6544e-10	-0.511804	0.083	0.363	3.15014e-06	3.2814e-08	OLF	RESvsCON
Rbm26	1.97778e-10	-0.354406	0.072	0.358	3.76589e-06	3.88236e-08	OLF	RESvsCON
Ggct	2.16843e-10	-0.369833	0.106	0.413	4.12891e-06	4.21318e-08	OLF	RESvsCON
2022-03-07	2.26107e-10	-0.396603	0.156	0.486	4.3053e-06	4.34879e-08	OLF	RESvsCON
Ak5	2.33622e-10	-0.526449	0.65	0.95	4.4484e-06	4.4484e-08	OLF	RESvsCON
Selenoh	2.40008e-10	-0.432227	0.283	0.682	4.56999e-06	4.52475e-08	OLF	RESvsCON
Nol4	2.50981e-10	-0.522033	0.261	0.603	4.77892e-06	4.68522e-08	OLF	RESvsCON
Fcho1	2.76059e-10	-0.403522	0.244	0.631	5.25643e-06	5.10333e-08	OLF	RESvsCON
Doc2a	3.06041e-10	-0.464973	0.272	0.631	5.82733e-06	5.6032e-08	OLF	RESvsCON
Tbce	3.18965e-10	-0.351992	0.117	0.425	6.07342e-06	5.78421e-08	OLF	RESvsCON
Tmem255a	3.95019e-10	-0.394271	0.128	0.441	7.52156e-06	7.09581e-08	OLF	RESvsCON
Mrpl32	4.21066e-10	-0.400083	0.222	0.598	8.01752e-06	7.49301e-08	OLF	RESvsCON
Supt20	4.38496e-10	-0.32552	0.056	0.318	8.34941e-06	7.73093e-08	OLF	RESvsCON
Ppp1r9b	4.56837e-10	0.511073	0.961	0.793	8.69863e-06	7.9804e-08	OLF	RESvsCON
Cttnbp2	4.61964e-10	-0.363649	0.217	0.598	8.79626e-06	7.9966e-08	OLF	RESvsCON
Nup88	4.66656e-10	-0.349418	0.144	0.469	8.8856e-06	8.00504e-08	OLF	RESvsCON
Cacna1b	4.92326e-10	-0.459569	0.311	0.687	9.37437e-06	8.36998e-08	OLF	RESvsCON
Ankrd13d	5.718e-10	-0.415785	0.222	0.581	1.08876e-05	9.63508e-08	OLF	RESvsCON
Scn3a	6.11921e-10	-0.36288	0.122	0.419	1.16516e-05	1.02207e-07	OLF	RESvsCON
Pid1	6.70589e-10	-0.437041	0.272	0.642	1.27687e-05	1.11032e-07	OLF	RESvsCON
Pycrl	7.70425e-10	-0.345366	0.1	0.391	1.46697e-05	1.26463e-07	OLF	RESvsCON
Lrrn3	8.12533e-10	-0.402453	0.178	0.514	1.54714e-05	1.32235e-07	OLF	RESvsCON
Snhg4	8.54805e-10	-0.343386	0.133	0.447	1.62763e-05	1.37031e-07	OLF	RESvsCON
Cryab	8.56397e-10	0.52199	0.939	0.648	1.63066e-05	1.37031e-07	OLF	RESvsCON
Cartpt	8.68276e-10	-0.736042	0.372	0.721	1.65328e-05	1.37774e-07	OLF	RESvsCON
Tent4a	9.01549e-10	-0.380006	0.156	0.48	1.71664e-05	1.41871e-07	OLF	RESvsCON
Ptpro	9.31716e-10	-0.40586	0.267	0.637	1.77408e-05	1.45174e-07	OLF	RESvsCON
Mtmr12	9.37787e-10	-0.395853	0.133	0.436	1.78564e-05	1.45174e-07	OLF	RESvsCON
Mag	9.91082e-10	0.393194	0.789	0.43	1.88712e-05	1.51155e-07	OLF	RESvsCON
Fam171a1	9.92298e-10	-0.439949	0.25	0.615	1.88944e-05	1.51155e-07	OLF	RESvsCON
Exosc7	1.04341e-09	-0.37482	0.167	0.497	1.98677e-05	1.57264e-07	OLF	RESvsCON
Tecr	1.04893e-09	0.367807	1	0.994	1.99726e-05	1.57264e-07	OLF	RESvsCON
Maco1	1.06784e-09	-0.362468	0.194	0.536	2.03327e-05	1.58849e-07	OLF	RESvsCON
AW551984	1.09812e-09	-0.44861	0.072	0.33	2.09093e-05	1.62088e-07	OLF	RESvsCON
Lrrtm3	1.15138e-09	-0.356394	0.2	0.547	2.19235e-05	1.68642e-07	OLF	RESvsCON
Irak1bp1	1.19784e-09	-0.365298	0.2	0.547	2.28082e-05	1.74108e-07	OLF	RESvsCON
Ostm1	1.24647e-09	-0.403966	0.167	0.492	2.3734e-05	1.79803e-07	OLF	RESvsCON
Cep83os	1.26562e-09	-0.3285	0.067	0.33	2.40987e-05	1.81193e-07	OLF	RESvsCON
Tmem91	1.31989e-09	-0.459144	0.189	0.514	2.5132e-05	1.87552e-07	OLF	RESvsCON
Sugp2	1.40876e-09	-0.396167	0.183	0.503	2.68241e-05	1.98697e-07	OLF	RESvsCON
Fndc9	1.44451e-09	-0.281602	0.011	0.212	2.75049e-05	2.02242e-07	OLF	RESvsCON
Myo9b	1.50676e-09	-0.318825	0.094	0.38	2.86903e-05	2.09418e-07	OLF	RESvsCON
Mapk1ip1	1.519e-09	-0.353173	0.122	0.436	2.89232e-05	2.09588e-07	OLF	RESvsCON
Ccsap	1.54388e-09	-0.357304	0.172	0.492	2.93971e-05	2.1149e-07	OLF	RESvsCON
Wdr6	1.56475e-09	-0.604923	0.778	0.916	2.97944e-05	2.12817e-07	OLF	RESvsCON
Hap1	1.6118e-09	-0.730019	0.839	0.922	3.06902e-05	2.17661e-07	OLF	RESvsCON
Rap2b	1.6421e-09	-0.3731	0.261	0.62	3.12671e-05	2.20191e-07	OLF	RESvsCON
Zc3h14	1.82621e-09	-0.327858	0.272	0.654	3.47728e-05	2.43166e-07	OLF	RESvsCON
Arrb2	1.95596e-09	-0.351992	0.189	0.52	3.72435e-05	2.58635e-07	OLF	RESvsCON
Tmem35a	1.994e-09	-0.481022	0.461	0.799	3.79678e-05	2.61847e-07	OLF	RESvsCON
Tmed1	2.11887e-09	-0.339979	0.078	0.346	4.03454e-05	2.76224e-07	OLF	RESvsCON
Prcd	2.13403e-09	-0.311818	0.061	0.307	4.0634e-05	2.76224e-07	OLF	RESvsCON
Zcchc12	2.147e-09	-0.629526	0.644	0.849	4.08811e-05	2.76224e-07	OLF	RESvsCON
Rapgef6	2.16896e-09	-0.296898	0.078	0.346	4.12991e-05	2.77175e-07	OLF	RESvsCON
Ets2	2.20196e-09	-0.497075	0.328	0.676	4.19275e-05	2.77968e-07	OLF	RESvsCON
Rpl28	2.20436e-09	0.318511	1	1	4.19731e-05	2.77968e-07	OLF	RESvsCON
Ypel4	2.29314e-09	-0.434173	0.256	0.609	4.36638e-05	2.85687e-07	OLF	RESvsCON
Rps29	2.29558e-09	0.382345	1	1	4.37101e-05	2.85687e-07	OLF	RESvsCON
Sephs1	2.31627e-09	-0.304324	0.056	0.302	4.41041e-05	2.8639e-07	OLF	RESvsCON
Tmem120a	2.39413e-09	-0.31589	0.106	0.391	4.55867e-05	2.94108e-07	OLF	RESvsCON
Gm3764	2.41343e-09	-0.376508	0.189	0.531	4.5954e-05	2.94577e-07	OLF	RESvsCON
AI504432	2.53713e-09	-0.351796	0.178	0.492	4.83094e-05	3.07703e-07	OLF	RESvsCON
Ahctf1	2.5663e-09	-0.329965	0.094	0.369	4.88649e-05	3.09271e-07	OLF	RESvsCON
A430005L14Rik	2.65346e-09	-0.345619	0.15	0.453	5.05245e-05	3.1586e-07	OLF	RESvsCON
Sgpp1	2.65415e-09	-0.355477	0.133	0.43	5.05376e-05	3.1586e-07	OLF	RESvsCON
Stmn3	2.83095e-09	-0.289274	1	1	5.39041e-05	3.34808e-07	OLF	RESvsCON
Zdhhc22	2.86156e-09	-0.369304	0.222	0.564	5.44869e-05	3.36339e-07	OLF	RESvsCON
Slc35b4	3.00603e-09	-0.354127	0.161	0.48	5.72377e-05	3.51152e-07	OLF	RESvsCON
Plekha6	3.1449e-09	-0.376616	0.133	0.425	5.98821e-05	3.65135e-07	OLF	RESvsCON
Epha10	3.20887e-09	-0.372091	0.139	0.436	6.11e-05	3.70303e-07	OLF	RESvsCON
Fam149b	3.25834e-09	-0.321853	0.128	0.43	6.2042e-05	3.73747e-07	OLF	RESvsCON
Med12l	3.5069e-09	-0.264051	0.083	0.358	6.67749e-05	3.969e-07	OLF	RESvsCON
Atp1b1	3.53673e-09	-0.310678	1	1	6.73429e-05	3.969e-07	OLF	RESvsCON
Stard7	3.53943e-09	-0.46235	0.378	0.732	6.73942e-05	3.969e-07	OLF	RESvsCON
Rtn4rl1	3.5641e-09	-0.496182	0.333	0.693	6.78641e-05	3.969e-07	OLF	RESvsCON
Dus3l	3.56441e-09	-0.396517	0.2	0.52	6.78699e-05	3.969e-07	OLF	RESvsCON
Spryd7	3.75529e-09	-0.42589	0.267	0.609	7.15044e-05	4.13105e-07	OLF	RESvsCON
Eid2b	3.77502e-09	-0.319435	0.144	0.447	7.18802e-05	4.13105e-07	OLF	RESvsCON
Elp6	3.85183e-09	-0.322623	0.067	0.318	7.33427e-05	4.19101e-07	OLF	RESvsCON
Cd2bp2	4.07351e-09	-0.338054	0.206	0.57	7.75637e-05	4.40703e-07	OLF	RESvsCON
1110059E24Rik	4.15027e-09	-0.352191	0.15	0.453	7.90253e-05	4.4647e-07	OLF	RESvsCON
Tmx1	4.23707e-09	-0.38079	0.222	0.575	8.0678e-05	4.53247e-07	OLF	RESvsCON
Pdrg1	4.4494e-09	-0.397984	0.317	0.687	8.47209e-05	4.70913e-07	OLF	RESvsCON
Rnf20	4.45167e-09	-0.299803	0.178	0.514	8.47643e-05	4.70913e-07	OLF	RESvsCON
Ahi1	4.50678e-09	-0.802289	0.806	0.866	8.58136e-05	4.74089e-07	OLF	RESvsCON
Ralgapa1	4.5315e-09	-0.41067	0.306	0.693	8.62843e-05	4.74089e-07	OLF	RESvsCON
Penk	4.6387e-09	-0.567465	0.806	0.927	8.83254e-05	4.81762e-07	OLF	RESvsCON
Klf9	4.71336e-09	0.59483	0.772	0.587	8.97471e-05	4.81762e-07	OLF	RESvsCON
B3galt1	4.71519e-09	-0.342676	0.172	0.486	8.97818e-05	4.81762e-07	OLF	RESvsCON
Eml5	4.77301e-09	-0.329965	0.106	0.374	9.08828e-05	4.81762e-07	OLF	RESvsCON
Tcea2	4.77994e-09	-0.335109	0.144	0.458	9.10149e-05	4.81762e-07	OLF	RESvsCON
Tmem158	4.78392e-09	-0.498565	0.483	0.777	9.10906e-05	4.81762e-07	OLF	RESvsCON
Mcm3ap	4.79536e-09	-0.369136	0.128	0.425	9.13085e-05	4.81762e-07	OLF	RESvsCON
Pitrm1	4.80725e-09	-0.324406	0.089	0.363	9.15348e-05	4.81762e-07	OLF	RESvsCON
Pikfyve	5.00607e-09	-0.313222	0.111	0.391	9.53205e-05	4.98805e-07	OLF	RESvsCON
Gbf1	5.0297e-09	-0.355961	0.178	0.486	9.57705e-05	4.98805e-07	OLF	RESvsCON
Ywhah	5.06895e-09	-0.308168	1	1	9.65179e-05	5.00093e-07	OLF	RESvsCON
Tmem41b	5.15418e-09	-0.316669	0.133	0.441	9.81408e-05	5.0588e-07	OLF	RESvsCON
Atp11b	5.28809e-09	-0.347524	0.072	0.318	0.000100691	5.16362e-07	OLF	RESvsCON
N4bp2l1	5.32995e-09	-0.318377	0.072	0.33	0.000101488	5.17794e-07	OLF	RESvsCON
Mt1	5.37317e-09	0.611577	1	1	0.00010231	5.19342e-07	OLF	RESvsCON
B9d2	5.50193e-09	-0.334932	0.189	0.514	0.000104762	5.29103e-07	OLF	RESvsCON
Map4k5	5.59254e-09	-0.336538	0.144	0.447	0.000106488	5.35114e-07	OLF	RESvsCON
Thoc1	5.74985e-09	-0.301396	0.094	0.363	0.000109483	5.47415e-07	OLF	RESvsCON
Adgrb3	5.80244e-09	-0.418074	0.339	0.704	0.000110484	5.49673e-07	OLF	RESvsCON
Tspoap1	5.92274e-09	-0.386549	0.317	0.693	0.000112775	5.58291e-07	OLF	RESvsCON
Tsr1	6.19816e-09	-0.324297	0.1	0.369	0.000118019	5.81375e-07	OLF	RESvsCON
Fam222b	6.37776e-09	-0.332999	0.044	0.268	0.000121439	5.95289e-07	OLF	RESvsCON
Atp5g3	6.63483e-09	0.344955	1	1	0.000126334	6.16262e-07	OLF	RESvsCON
Dbpht2	6.69135e-09	-0.485359	0.372	0.709	0.00012741	6.18495e-07	OLF	RESvsCON
Ttc17	6.86368e-09	-0.312191	0.072	0.318	0.000130691	6.29715e-07	OLF	RESvsCON
L3mbtl3	6.87888e-09	-0.261565	0.072	0.33	0.000130981	6.29715e-07	OLF	RESvsCON
Dennd6b	7.35479e-09	-0.345072	0.172	0.486	0.000140043	6.7006e-07	OLF	RESvsCON
Tasp1	7.66938e-09	-0.320175	0.1	0.369	0.000146033	6.93009e-07	OLF	RESvsCON
Ralgps1	7.67947e-09	-0.29344	0.128	0.43	0.000146225	6.93009e-07	OLF	RESvsCON
Vps16	7.97095e-09	-0.343296	0.2	0.525	0.000151775	7.1592e-07	OLF	RESvsCON
Ebag9	8.11748e-09	-0.309828	0.1	0.363	0.000154565	7.25657e-07	OLF	RESvsCON
Msantd3	8.26064e-09	-0.256781	0.028	0.235	0.000157291	7.35004e-07	OLF	RESvsCON
Bmp1	8.63392e-09	-0.376616	0.133	0.408	0.000164398	7.64644e-07	OLF	RESvsCON
Gstm1	8.88815e-09	0.605382	0.978	0.872	0.000169239	7.83516e-07	OLF	RESvsCON
Kcnip2	9.0687e-09	-0.480002	0.422	0.749	0.000172677	7.95747e-07	OLF	RESvsCON
Cmbl	9.48136e-09	-0.423075	0.15	0.436	0.000180535	8.28141e-07	OLF	RESvsCON
Creb1	9.62525e-09	-0.305489	0.117	0.397	0.000183274	8.36869e-07	OLF	RESvsCON
Cdk18	9.72105e-09	-0.396517	0.189	0.497	0.000185099	8.39333e-07	OLF	RESvsCON
Gpsm1	9.74175e-09	-0.390757	0.211	0.531	0.000185493	8.39333e-07	OLF	RESvsCON
Hs6st2	9.99231e-09	-0.39243	0.172	0.464	0.000190264	8.56927e-07	OLF	RESvsCON
Hbs1l	1.0036e-08	-0.355961	0.206	0.542	0.000191095	8.56927e-07	OLF	RESvsCON
2900076A07Rik	1.02771e-08	-0.299592	0.056	0.285	0.000195685	8.70755e-07	OLF	RESvsCON
Spint2	1.02894e-08	-0.376576	0.261	0.598	0.00019592	8.70755e-07	OLF	RESvsCON
Rpl37a	1.04513e-08	0.360734	1	1	0.000199003	8.79838e-07	OLF	RESvsCON
Plagl1	1.04936e-08	-0.299993	0.111	0.391	0.00019981	8.79838e-07	OLF	RESvsCON
Lrrc8b	1.05353e-08	-0.37518	0.206	0.547	0.000200603	8.79838e-07	OLF	RESvsCON
Mirg	1.06131e-08	-0.313927	0.067	0.313	0.000202085	8.80723e-07	OLF	RESvsCON
Nsmce2	1.06384e-08	-0.275623	0.106	0.385	0.000202566	8.80723e-07	OLF	RESvsCON
Ncbp1	1.08724e-08	-0.351992	0.211	0.531	0.000207021	8.96194e-07	OLF	RESvsCON
Klf10	1.10867e-08	-0.357243	0.189	0.514	0.000211102	9.09922e-07	OLF	RESvsCON
Ecel1	1.13394e-08	-0.35496	0.094	0.358	0.000215914	9.26671e-07	OLF	RESvsCON
Sfi1	1.15222e-08	-0.26473	0.039	0.257	0.000219394	9.37582e-07	OLF	RESvsCON
Ryr3	1.19151e-08	-0.267329	0.05	0.279	0.000226876	9.65431e-07	OLF	RESvsCON
Akap8l	1.23702e-08	-0.404519	0.372	0.749	0.00023554	9.94291e-07	OLF	RESvsCON
Cplx2	1.23758e-08	0.485449	0.978	0.922	0.000235647	9.94291e-07	OLF	RESvsCON
Mrs2	1.2501e-08	-0.335399	0.122	0.402	0.000238031	1.00013e-06	OLF	RESvsCON
Fam110b	1.38634e-08	-0.339713	0.189	0.508	0.000263973	1.10449e-06	OLF	RESvsCON
Rfxap	1.43543e-08	-0.33374	0.167	0.475	0.00027332	1.13693e-06	OLF	RESvsCON
Orc6	1.439e-08	-0.308432	0.128	0.413	0.000274	1.13693e-06	OLF	RESvsCON
Ccdc85a	1.46406e-08	-0.366229	0.156	0.447	0.000278771	1.15195e-06	OLF	RESvsCON
Rhob	1.50378e-08	0.464225	0.994	0.894	0.000286335	1.17833e-06	OLF	RESvsCON
Gsg1l	1.55319e-08	-0.405946	0.194	0.486	0.000295743	1.21206e-06	OLF	RESvsCON
Ltn1	1.68334e-08	-0.299269	0.139	0.441	0.000320525	1.30826e-06	OLF	RESvsCON
Fbxl2	1.72562e-08	-0.38027	0.228	0.553	0.000328576	1.33567e-06	OLF	RESvsCON
Pspc1	1.78305e-08	-0.322419	0.161	0.458	0.000339511	1.37047e-06	OLF	RESvsCON
Eif4enif1	1.78497e-08	-0.388461	0.189	0.48	0.000339877	1.37047e-06	OLF	RESvsCON
Pnmal1	1.80666e-08	-0.446307	0.767	0.894	0.000344007	1.38093e-06	OLF	RESvsCON
Morf4l2	1.81981e-08	-0.382529	1	0.966	0.000346511	1.38093e-06	OLF	RESvsCON
Kif2a	1.82035e-08	-0.342976	0.3	0.676	0.000346612	1.38093e-06	OLF	RESvsCON
Mios	1.82765e-08	-0.268565	0.044	0.263	0.000348003	1.38097e-06	OLF	RESvsCON
Rxrg	1.87734e-08	-0.305718	0.044	0.263	0.000357464	1.4129e-06	OLF	RESvsCON
Igsf1	1.90097e-08	-0.35242	0.078	0.324	0.000361964	1.42506e-06	OLF	RESvsCON
Akap5	1.93662e-08	-0.333383	0.25	0.592	0.000368752	1.44609e-06	OLF	RESvsCON
Mthfsd	2.01038e-08	-0.312247	0.128	0.402	0.000382796	1.49284e-06	OLF	RESvsCON
Tada2a	2.02074e-08	-0.286852	0.067	0.302	0.000384769	1.49284e-06	OLF	RESvsCON
E2f4	2.02275e-08	-0.29695	0.15	0.436	0.000385153	1.49284e-06	OLF	RESvsCON
Mrap2	2.0698e-08	-0.284999	0.044	0.257	0.00039411	1.52166e-06	OLF	RESvsCON
Dgcr8	2.13602e-08	-0.309306	0.128	0.402	0.000406719	1.5643e-06	OLF	RESvsCON
Ptprf	2.18446e-08	-0.341378	0.283	0.637	0.000415944	1.59365e-06	OLF	RESvsCON
Ap1s1	2.21988e-08	-0.342956	1	0.989	0.000422688	1.61331e-06	OLF	RESvsCON
Wbp1	2.23074e-08	-0.316419	0.128	0.408	0.000424756	1.61504e-06	OLF	RESvsCON
Myo5b	2.25731e-08	-0.347813	0.211	0.525	0.000429815	1.62796e-06	OLF	RESvsCON
Gnl3	2.26569e-08	-0.317486	0.117	0.385	0.00043141	1.62796e-06	OLF	RESvsCON
Stx3	2.34716e-08	-0.276099	0.05	0.268	0.000446923	1.66533e-06	OLF	RESvsCON
Samd4	2.35186e-08	-0.273498	0.072	0.313	0.000447818	1.66533e-06	OLF	RESvsCON
Ap3m1	2.35565e-08	-0.309574	0.15	0.447	0.00044854	1.66533e-06	OLF	RESvsCON
Memo1	2.37217e-08	-0.284555	0.111	0.385	0.000451686	1.66533e-06	OLF	RESvsCON
Syn2	2.3865e-08	-0.329759	1	1	0.000454414	1.66533e-06	OLF	RESvsCON
Nos1	2.38754e-08	-0.354406	0.072	0.307	0.000454611	1.66533e-06	OLF	RESvsCON
Znhit2	2.39967e-08	-0.37482	0.261	0.615	0.000456921	1.66533e-06	OLF	RESvsCON
Pbx4	2.40132e-08	-0.339417	0.122	0.397	0.000457235	1.66533e-06	OLF	RESvsCON
Zfp740	2.40516e-08	-0.273382	0.1	0.363	0.000457966	1.66533e-06	OLF	RESvsCON
Mrps28	2.50181e-08	-0.267833	0.133	0.43	0.000476369	1.72598e-06	OLF	RESvsCON
Ncln	2.53856e-08	-0.291046	0.244	0.592	0.000483367	1.74501e-06	OLF	RESvsCON
Izumo4	2.56897e-08	-0.328747	0.206	0.525	0.000489158	1.75956e-06	OLF	RESvsCON
Kcnq5	2.59035e-08	-0.331332	0.111	0.374	0.000493229	1.76784e-06	OLF	RESvsCON
Amdhd2	2.61408e-08	-0.308023	0.111	0.38	0.000497747	1.77767e-06	OLF	RESvsCON
Man1b1	2.65763e-08	-0.318581	0.167	0.469	0.00050604	1.80085e-06	OLF	RESvsCON
Nktr	2.72196e-08	-0.357304	0.172	0.475	0.000518289	1.8379e-06	OLF	RESvsCON
Prkacb	2.74821e-08	-0.41969	0.989	0.989	0.000523287	1.84907e-06	OLF	RESvsCON
Ltk	2.77582e-08	-0.288589	0.056	0.274	0.000528544	1.86107e-06	OLF	RESvsCON
Clk4	2.79775e-08	-0.312892	0.144	0.436	0.000532719	1.86919e-06	OLF	RESvsCON
D230025D16Rik	2.80837e-08	-0.338608	0.183	0.492	0.000534742	1.86973e-06	OLF	RESvsCON
Mrps10	2.81974e-08	-0.339243	0.211	0.525	0.000536907	1.87076e-06	OLF	RESvsCON
Ccdc107	2.8848e-08	-0.361674	0.278	0.62	0.000549294	1.90727e-06	OLF	RESvsCON
B2m	2.91368e-08	0.470903	0.867	0.665	0.000554793	1.9197e-06	OLF	RESvsCON
Ctxn2	2.97453e-08	-0.386988	0.25	0.57	0.00056638	1.95303e-06	OLF	RESvsCON
Slc45a4	2.99516e-08	-0.327048	0.072	0.307	0.000570308	1.95982e-06	OLF	RESvsCON
Hs3st2	3.01153e-08	-0.284302	0.067	0.302	0.000573426	1.96379e-06	OLF	RESvsCON
Pnck	3.03718e-08	-0.552061	0.578	0.855	0.00057831	1.97376e-06	OLF	RESvsCON
Fbxo22	3.04953e-08	-0.295319	0.183	0.503	0.000580662	1.97504e-06	OLF	RESvsCON
Atp5h	3.08782e-08	0.289029	1	0.994	0.000587952	1.99306e-06	OLF	RESvsCON
P2ry12	3.09893e-08	-0.32277	0.072	0.313	0.000590067	1.99347e-06	OLF	RESvsCON
Slc39a9	3.11756e-08	-0.307182	0.144	0.43	0.000593615	1.9987e-06	OLF	RESvsCON
Atg16l2	3.13748e-08	-0.257514	0.056	0.279	0.000597407	2.00472e-06	OLF	RESvsCON
Mau2	3.15916e-08	-0.352372	0.183	0.486	0.000601535	2.01182e-06	OLF	RESvsCON
Pxk	3.40943e-08	-0.321853	0.128	0.397	0.000649189	2.15956e-06	OLF	RESvsCON
Pdpk1	3.41383e-08	-0.405669	0.283	0.615	0.000650028	2.15956e-06	OLF	RESvsCON
Slbp	3.48265e-08	-0.360228	0.144	0.413	0.000663131	2.1958e-06	OLF	RESvsCON
C78859	3.56284e-08	-0.26473	0.039	0.246	0.000678401	2.23895e-06	OLF	RESvsCON
Pja2	3.58657e-08	-0.363247	0.994	0.994	0.000682919	2.24644e-06	OLF	RESvsCON
Cdadc1	3.67075e-08	-0.343524	0.178	0.48	0.000698947	2.29163e-06	OLF	RESvsCON
Tpbg	3.70096e-08	-0.286753	0.011	0.184	0.0007047	2.30294e-06	OLF	RESvsCON
Camk2d	3.73226e-08	-0.469786	0.65	0.911	0.000710659	2.31485e-06	OLF	RESvsCON
Rcn1	3.81781e-08	-0.309693	0.122	0.397	0.00072695	2.36023e-06	OLF	RESvsCON
Eif4e2	3.94981e-08	-0.370607	0.189	0.48	0.000752083	2.43393e-06	OLF	RESvsCON
Nudt10	4.09726e-08	-0.343524	0.183	0.48	0.000780159	2.51664e-06	OLF	RESvsCON
Nfyb	4.11266e-08	-0.33374	0.178	0.475	0.000783091	2.51798e-06	OLF	RESvsCON
Dusp14	4.15517e-08	-0.429618	0.394	0.732	0.000791186	2.5287e-06	OLF	RESvsCON
Letmd1	4.15674e-08	-0.338463	0.178	0.486	0.000791485	2.5287e-06	OLF	RESvsCON
Ift81	4.20447e-08	-0.282212	0.128	0.408	0.000800572	2.54959e-06	OLF	RESvsCON
Tbr1	4.21809e-08	-0.435816	0.339	0.676	0.000803166	2.54973e-06	OLF	RESvsCON
Ddi2	4.37627e-08	-0.271072	0.133	0.419	0.000833285	2.62866e-06	OLF	RESvsCON
Wdr5	4.43336e-08	-0.278126	0.083	0.33	0.000844156	2.65285e-06	OLF	RESvsCON
Unc13c	4.4444e-08	-0.260924	0.1	0.363	0.000846259	2.65285e-06	OLF	RESvsCON
Dzip3	4.4668e-08	-0.324065	0.206	0.52	0.000850523	2.65789e-06	OLF	RESvsCON
Bhlhe41	4.52643e-08	-0.309418	0.067	0.296	0.000861878	2.68498e-06	OLF	RESvsCON
Fpgt	4.60421e-08	-0.259874	0.056	0.274	0.000876687	2.72263e-06	OLF	RESvsCON
Zdhhc4	4.64225e-08	-0.294342	0.094	0.346	0.000883932	2.73621e-06	OLF	RESvsCON
Gabrg1	4.65592e-08	-0.340234	0.178	0.464	0.000886533	2.73621e-06	OLF	RESvsCON
Dnah7a	4.72043e-08	-0.268498	0.028	0.218	0.000898818	2.76466e-06	OLF	RESvsCON
Tmem170b	4.7547e-08	-0.342676	0.178	0.469	0.000905343	2.76466e-06	OLF	RESvsCON
Cdc16	4.76852e-08	-0.313716	0.222	0.57	0.000907973	2.76466e-06	OLF	RESvsCON
Mbtd1	4.81547e-08	-0.264893	0.061	0.285	0.000916913	2.76466e-06	OLF	RESvsCON
Ngrn	4.8157e-08	-0.327727	0.25	0.581	0.000916958	2.76466e-06	OLF	RESvsCON
Dynll1	4.82616e-08	-0.266034	1	1	0.000918949	2.76466e-06	OLF	RESvsCON
Dcun1d2	4.83472e-08	-0.30397	0.156	0.441	0.000920579	2.76466e-06	OLF	RESvsCON
Polr2a	4.835e-08	-0.318561	0.239	0.564	0.000920633	2.76466e-06	OLF	RESvsCON
Camk1	4.87212e-08	-0.39185	0.583	0.888	0.000927701	2.77755e-06	OLF	RESvsCON
Golga1	4.92692e-08	-0.269875	0.078	0.318	0.000938134	2.8004e-06	OLF	RESvsCON
Zcchc7	4.98273e-08	-0.286852	0.072	0.302	0.000948761	2.82369e-06	OLF	RESvsCON
Ankrd27	5.01114e-08	-0.288145	0.061	0.285	0.000954171	2.83137e-06	OLF	RESvsCON
Atg16l1	5.18968e-08	-0.286829	0.222	0.575	0.000988168	2.92357e-06	OLF	RESvsCON
Tdrp	5.21594e-08	-0.286938	0.111	0.374	0.000993166	2.92969e-06	OLF	RESvsCON
Map7	5.26447e-08	-0.364731	0.233	0.542	0.00100241	2.94826e-06	OLF	RESvsCON
Fbxl5	5.46146e-08	-0.369406	0.272	0.592	0.00103992	3.04961e-06	OLF	RESvsCON
Wapl	5.54631e-08	-0.293624	0.078	0.313	0.00105607	3.07893e-06	OLF	RESvsCON
Ntrk3	5.56616e-08	-0.314068	0.317	0.687	0.00105985	3.08097e-06	OLF	RESvsCON
Pnma2	5.59642e-08	-0.318377	0.222	0.542	0.00106561	3.08874e-06	OLF	RESvsCON
Rae1	5.64196e-08	-0.353906	0.239	0.553	0.00107429	3.10009e-06	OLF	RESvsCON
Top2b	5.64956e-08	-0.35782	0.294	0.631	0.00107573	3.10009e-06	OLF	RESvsCON
Robo2	5.69851e-08	-0.378191	0.272	0.575	0.00108505	3.11797e-06	OLF	RESvsCON
Mpp1	5.81445e-08	-0.273328	0.117	0.38	0.00110713	3.17229e-06	OLF	RESvsCON
Snrpb2	5.84978e-08	-0.323133	0.244	0.57	0.00111386	3.18245e-06	OLF	RESvsCON
Rnf8	5.90563e-08	-0.316909	0.144	0.425	0.00112449	3.19647e-06	OLF	RESvsCON
Srsf11	5.90912e-08	-0.350298	0.383	0.726	0.00112516	3.19647e-06	OLF	RESvsCON
Prmt3	5.98676e-08	-0.279339	0.083	0.324	0.00113994	3.22929e-06	OLF	RESvsCON
Snhg3	6.04349e-08	-0.324982	0.178	0.475	0.00115074	3.24405e-06	OLF	RESvsCON
Zfyve28	6.0712e-08	-0.316419	0.122	0.385	0.00115602	3.24405e-06	OLF	RESvsCON
Zfp639	6.08179e-08	-0.300819	0.083	0.318	0.00115803	3.24405e-06	OLF	RESvsCON
Coq6	6.08324e-08	-0.256716	0.072	0.307	0.00115831	3.24405e-06	OLF	RESvsCON
Dusp11	6.09931e-08	-0.281798	0.078	0.313	0.00116137	3.24405e-06	OLF	RESvsCON
Cox11	6.18846e-08	-0.292563	0.111	0.369	0.00117834	3.2823e-06	OLF	RESvsCON
Clk1	6.38618e-08	-0.363451	0.228	0.542	0.00121599	3.37776e-06	OLF	RESvsCON
Cdh10	6.48705e-08	-0.305489	0.139	0.408	0.0012352	3.41263e-06	OLF	RESvsCON
Kcns2	6.48796e-08	-0.308904	0.111	0.363	0.00123537	3.41263e-06	OLF	RESvsCON
Srsf6	6.50969e-08	-0.397499	0.378	0.721	0.00123951	3.41463e-06	OLF	RESvsCON
Prkar2b	6.52789e-08	-0.311528	0.244	0.575	0.00124298	3.41477e-06	OLF	RESvsCON
Cadps2	6.61252e-08	-0.441453	0.206	0.48	0.00125909	3.44956e-06	OLF	RESvsCON
Hes5	6.64283e-08	-0.307598	0.239	0.547	0.00126486	3.45231e-06	OLF	RESvsCON
Nrg3	6.65405e-08	-0.328635	0.139	0.408	0.001267	3.45231e-06	OLF	RESvsCON
Slc38a10	6.6805e-08	-0.29501	0.25	0.587	0.00127203	3.45661e-06	OLF	RESvsCON
Fstl5	6.76639e-08	-0.309306	0.128	0.385	0.00128839	3.48908e-06	OLF	RESvsCON
Ltbp3	6.78249e-08	-0.301769	0.133	0.408	0.00129145	3.48908e-06	OLF	RESvsCON
Aldoc	6.79823e-08	0.539949	1	0.978	0.00129445	3.48908e-06	OLF	RESvsCON
Shprh	6.86737e-08	-0.30453	0.1	0.346	0.00130762	3.5151e-06	OLF	RESvsCON
B3galt6	6.96739e-08	-0.321853	0.133	0.397	0.00132666	3.55673e-06	OLF	RESvsCON
Sh3kbp1	7.05299e-08	-0.383676	0.189	0.464	0.00134296	3.5908e-06	OLF	RESvsCON
Orc4	7.08909e-08	-0.318581	0.172	0.458	0.00134983	3.59955e-06	OLF	RESvsCON
Nptn	7.11044e-08	-0.319708	1	1	0.0013539	3.6008e-06	OLF	RESvsCON
Acsl1	7.20708e-08	-0.312892	0.144	0.419	0.0013723	3.64005e-06	OLF	RESvsCON
Htatsf1	7.35131e-08	-0.355591	0.306	0.637	0.00139976	3.69745e-06	OLF	RESvsCON
Wdr77	7.35955e-08	-0.332388	0.194	0.503	0.00140133	3.69745e-06	OLF	RESvsCON
[truncated: 1,687 more rows]

## Sheet: Supplementary Table 4-3
gene_name	p_val	avg_log2FC	pct.1	pct.2	p_val_adj	fdr	region	sample
[truncated: 1,936 more rows]

[truncated: 4 more sheets: Supplementary Table 5, Supplementary Table 6, Supplementary Table 7, Supplementary Table 8]
